# Supplementary material for: Single-cell full-length total RNA sequencing uncovers dynamics of recursive splicing and enhancer RNAs
Source: Nat Commun. 2018 Feb 12;9:619. doi: 10.1038/s41467-018-02866-0 (PMC5809388; doi:10.1038/s41467-018-02866-0)
Supplement: Supplementary file 4 — Supplementary Data 1 [file 41467_2018_2866_MOESM4_ESM.xlsx]

## Sheet: Cluster 1
GroupID	Category	Term	Description	LogP	Log(q-value)	InTerm_InList	Genes	Symbols
1_Summary	Reactome Gene Sets	R-HSA-1474244	Extracellular matrix organization	-10.1602	-5.91053	32/68	87,102,351,682,824,977,1284,1509,3678,3685,3688,3913,4017,4811,5033,5352,5802,6678,6868,7076,7077,8974,8985,10491,22795,30008,56999,64175,79709,83700,85301,375790,302,1490,2264,2934,7837,30001,90102	ACTN1,ADAM10,APP,BSG,CAPN2,CD151,COL4A2,CTSD,ITGA5,ITGAV,ITGB1,LAMB2,LOXL2,NID1,P4HA1,PLOD2,PTPRS,SPARC,ADAM17,TIMP1,TIMP2,P4HA2,PLOD3,CRTAP,NID2,EFEMP2,ADAMTS9,P3H1,COLGALT1,JAM3,COL27A1,AGRN,ANXA2,CTGF,FGFR4,GSN,PXDN,ERO1A,PHLDB2
1_Member	Reactome Gene Sets	R-HSA-1474244	Extracellular matrix organization	-10.1602	-5.91053	32/68	87,102,351,682,824,977,1284,1509,3678,3685,3688,3913,4017,4811,5033,5352,5802,6678,6868,7076,7077,8974,8985,10491,22795,30008,56999,64175,79709,83700,85301,375790	ACTN1,ADAM10,APP,BSG,CAPN2,CD151,COL4A2,CTSD,ITGA5,ITGAV,ITGB1,LAMB2,LOXL2,NID1,P4HA1,PLOD2,PTPRS,SPARC,ADAM17,TIMP1,TIMP2,P4HA2,PLOD3,CRTAP,NID2,EFEMP2,ADAMTS9,P3H1,COLGALT1,JAM3,COL27A1,AGRN
1_Member	GO Biological Processes	GO:0043062	extracellular structure organization	-7.20583	-3.43324	27/65	102,302,351,682,824,1284,1490,2264,2934,3678,3685,3688,3913,4017,4811,5033,6678,7076,7077,7837,8985,22795,30001,83700,85301,90102,375790	ADAM10,ANXA2,APP,BSG,CAPN2,COL4A2,CTGF,FGFR4,GSN,ITGA5,ITGAV,ITGB1,LAMB2,LOXL2,NID1,P4HA1,SPARC,TIMP1,TIMP2,PXDN,PLOD3,NID2,ERO1A,JAM3,COL27A1,PHLDB2,AGRN
1_Member	GO Biological Processes	GO:0030198	extracellular matrix organization	-7.20583	-3.43324	27/65	102,302,351,682,824,1284,1490,2264,2934,3678,3685,3688,3913,4017,4811,5033,6678,7076,7077,7837,8985,22795,30001,83700,85301,90102,375790	ADAM10,ANXA2,APP,BSG,CAPN2,COL4A2,CTGF,FGFR4,GSN,ITGA5,ITGAV,ITGB1,LAMB2,LOXL2,NID1,P4HA1,SPARC,TIMP1,TIMP2,PXDN,PLOD3,NID2,ERO1A,JAM3,COL27A1,PHLDB2,AGRN
1_Member	Reactome Gene Sets	R-HSA-1474228	Degradation of the extracellular matrix	-2.54212	-0.534746	10/27	102,682,824,1284,1509,4811,6868,7076,7077,56999	ADAM10,BSG,CAPN2,COL4A2,CTSD,NID1,ADAM17,TIMP1,TIMP2,ADAMTS9
1_Member	GO Biological Processes	GO:0022617	extracellular matrix disassembly	-2.2081	-0.384903	8/21	102,682,824,2264,2934,4811,7076,7077	ADAM10,BSG,CAPN2,FGFR4,GSN,NID1,TIMP1,TIMP2
2_Summary	Reactome Gene Sets	R-HSA-109582	Hemostasis	-6.39481	-2.74716	48/165	60,81,87,226,302,308,334,338,351,481,483,682,813,832,2152,2316,2734,2771,2773,2778,2782,3678,3685,3688,3799,3920,5269,5327,5329,5525,5660,5781,6281,6566,6678,7056,7076,7078,7094,7414,7846,8407,8797,9123,9564,10630,10938,83700	ACTB,ACTN4,ACTN1,ALDOA,ANXA2,ANXA5,APLP2,APOB,APP,ATP1B1,ATP1B3,BSG,CALU,CAPZB,F3,FLNA,GLG1,GNAI2,GNAI3,GNAS,GNB1,ITGA5,ITGAV,ITGB1,KIF5B,LAMP2,SERPINB6,PLAT,PLAUR,PPP2R5A,PSAP,PTPN11,S100A10,SLC16A1,SPARC,THBD,TIMP1,TIMP3,TLN1,VCL,TUBA1A,TAGLN2,TNFRSF10A,SLC16A3,BCAR1,PDPN,EHD1,JAM3
2_Member	Reactome Gene Sets	R-HSA-109582	Hemostasis	-6.39481	-2.74716	48/165	60,81,87,226,302,308,334,338,351,481,483,682,813,832,2152,2316,2734,2771,2773,2778,2782,3678,3685,3688,3799,3920,5269,5327,5329,5525,5660,5781,6281,6566,6678,7056,7076,7078,7094,7414,7846,8407,8797,9123,9564,10630,10938,83700	ACTB,ACTN4,ACTN1,ALDOA,ANXA2,ANXA5,APLP2,APOB,APP,ATP1B1,ATP1B3,BSG,CALU,CAPZB,F3,FLNA,GLG1,GNAI2,GNAI3,GNAS,GNB1,ITGA5,ITGAV,ITGB1,KIF5B,LAMP2,SERPINB6,PLAT,PLAUR,PPP2R5A,PSAP,PTPN11,S100A10,SLC16A1,SPARC,THBD,TIMP1,TIMP3,TLN1,VCL,TUBA1A,TAGLN2,TNFRSF10A,SLC16A3,BCAR1,PDPN,EHD1,JAM3
2_Member	GO Biological Processes	GO:0002576	platelet degranulation	-4.42919	-1.41165	15/35	81,87,226,308,334,351,2316,3920,5660,6678,7076,7078,7094,7414,8407	ACTN4,ACTN1,ALDOA,ANXA5,APLP2,APP,FLNA,LAMP2,PSAP,SPARC,TIMP1,TIMP3,TLN1,VCL,TAGLN2
2_Member	Reactome Gene Sets	R-HSA-76005	Response to elevated platelet cytosolic Ca2+	-4.40452	-1.41165	16/39	81,87,226,308,334,351,813,2316,3920,5660,6678,7076,7078,7094,7414,8407	ACTN4,ACTN1,ALDOA,ANXA5,APLP2,APP,CALU,FLNA,LAMP2,PSAP,SPARC,TIMP1,TIMP3,TLN1,VCL,TAGLN2
2_Member	Reactome Gene Sets	R-HSA-114608	Platelet degranulation	-4.40452	-1.41165	16/39	81,87,226,308,334,351,813,2316,3920,5660,6678,7076,7078,7094,7414,8407	ACTN4,ACTN1,ALDOA,ANXA5,APLP2,APP,CALU,FLNA,LAMP2,PSAP,SPARC,TIMP1,TIMP3,TLN1,VCL,TAGLN2
2_Member	Reactome Gene Sets	R-HSA-76002	Platelet activation, signaling and aggregation	-3.63541	-1.0696	22/71	81,87,226,308,334,351,813,2316,2771,2773,2782,3920,5660,5781,6678,7076,7078,7094,7414,8407,9564,10630	ACTN4,ACTN1,ALDOA,ANXA5,APLP2,APP,CALU,FLNA,GNAI2,GNAI3,GNB1,LAMP2,PSAP,PTPN11,SPARC,TIMP1,TIMP3,TLN1,VCL,TAGLN2,BCAR1,PDPN
3_Summary	GO Biological Processes	GO:0048646	anatomical structure formation involved in morphogenesis	-5.60554	-2.0548	53/200	71,87,302,659,694,824,1284,1490,1499,1856,2034,2132,2152,2280,2778,3162,3267,3569,3611,3678,3685,3688,4017,4040,4240,4627,5604,5781,5784,5819,6091,6303,6615,6678,6868,7049,7408,8898,9314,9394,10370,10630,10938,23275,23654,54583,54910,56005,56983,60412,83700,90102,144455,156,338,3398,3815,4036,8728,9021,9820,10063,10409,23118,60485,65009	ACTG1,ACTN1,ANXA2,BMPR2,BTG1,CAPN2,COL4A2,CTGF,CTNNB1,DVL2,EPAS1,EXT2,F3,FKBP1A,GNAS,HMOX1,AGFG1,IL6,ILK,ITGA5,ITGAV,ITGB1,LOXL2,LRP6,MFGE8,MYH9,MAP2K1,PTPN11,PTPN14,NECTIN2,ROBO1,SAT1,SNAI1,SPARC,ADAM17,TGFBR3,VASP,MTMR2,KLF4,HS6ST1,CITED2,PDPN,EHD1,POFUT2,PLXNB2,EGLN1,SEMA4C,MYDGF,POGLUT1,EXOC4,JAM3,PHLDB2,E2F7,GRK2,APOB,ID2,KIT,LRP2,ADAM19,SOCS3,CUL7,COX17,BASP1,TAB2,SAV1,NDRG4
3_Member	GO Biological Processes	GO:0048646	anatomical structure formation involved in morphogenesis	-5.60554	-2.0548	53/200	71,87,302,659,694,824,1284,1490,1499,1856,2034,2132,2152,2280,2778,3162,3267,3569,3611,3678,3685,3688,4017,4040,4240,4627,5604,5781,5784,5819,6091,6303,6615,6678,6868,7049,7408,8898,9314,9394,10370,10630,10938,23275,23654,54583,54910,56005,56983,60412,83700,90102,144455	ACTG1,ACTN1,ANXA2,BMPR2,BTG1,CAPN2,COL4A2,CTGF,CTNNB1,DVL2,EPAS1,EXT2,F3,FKBP1A,GNAS,HMOX1,AGFG1,IL6,ILK,ITGA5,ITGAV,ITGB1,LOXL2,LRP6,MFGE8,MYH9,MAP2K1,PTPN11,PTPN14,NECTIN2,ROBO1,SAT1,SNAI1,SPARC,ADAM17,TGFBR3,VASP,MTMR2,KLF4,HS6ST1,CITED2,PDPN,EHD1,POFUT2,PLXNB2,EGLN1,SEMA4C,MYDGF,POGLUT1,EXOC4,JAM3,PHLDB2,E2F7
3_Member	GO Biological Processes	GO:0072359	circulatory system development	-4.30263	-1.41165	50/204	156,302,338,659,694,1284,1490,1499,1856,2034,2152,2280,3162,3398,3569,3611,3678,3685,3688,3815,4017,4036,4040,4240,4627,5604,5781,5784,6091,6303,6615,6678,7049,8728,9021,9314,9394,9820,10063,10370,10409,10630,23118,54583,56005,56983,60485,65009,83700,144455	GRK2,ANXA2,APOB,BMPR2,BTG1,COL4A2,CTGF,CTNNB1,DVL2,EPAS1,F3,FKBP1A,HMOX1,ID2,IL6,ILK,ITGA5,ITGAV,ITGB1,KIT,LOXL2,LRP2,LRP6,MFGE8,MYH9,MAP2K1,PTPN11,PTPN14,ROBO1,SAT1,SNAI1,SPARC,TGFBR3,ADAM19,SOCS3,KLF4,HS6ST1,CUL7,COX17,CITED2,BASP1,PDPN,TAB2,EGLN1,MYDGF,POGLUT1,SAV1,NDRG4,JAM3,E2F7
3_Member	GO Biological Processes	GO:0072358	cardiovascular system development	-3.79585	-1.16096	35/133	302,338,659,694,1284,1490,1499,2034,2152,3162,3569,3678,3685,3688,3815,4017,4036,4240,4627,5604,5784,6091,6303,6678,7049,9021,9314,9394,9820,10630,54583,56005,56983,83700,144455	ANXA2,APOB,BMPR2,BTG1,COL4A2,CTGF,CTNNB1,EPAS1,F3,HMOX1,IL6,ITGA5,ITGAV,ITGB1,KIT,LOXL2,LRP2,MFGE8,MYH9,MAP2K1,PTPN14,ROBO1,SAT1,SPARC,TGFBR3,SOCS3,KLF4,HS6ST1,CUL7,PDPN,EGLN1,MYDGF,POGLUT1,JAM3,E2F7
3_Member	GO Biological Processes	GO:0001944	vasculature development	-3.57719	-1.02971	34/131	302,338,659,694,1284,1490,1499,2034,2152,3162,3569,3678,3685,3688,3815,4017,4036,4240,4627,5604,5784,6091,6303,6678,7049,9021,9314,9394,9820,10630,54583,56005,83700,144455	ANXA2,APOB,BMPR2,BTG1,COL4A2,CTGF,CTNNB1,EPAS1,F3,HMOX1,IL6,ITGA5,ITGAV,ITGB1,KIT,LOXL2,LRP2,MFGE8,MYH9,MAP2K1,PTPN14,ROBO1,SAT1,SPARC,TGFBR3,SOCS3,KLF4,HS6ST1,CUL7,PDPN,EGLN1,MYDGF,JAM3,E2F7
3_Member	GO Biological Processes	GO:0048514	blood vessel morphogenesis	-3.38903	-0.927106	28/103	302,338,659,694,1284,1490,1499,2034,2152,3162,3569,3678,3685,3688,4017,4240,4627,6091,6303,6678,7049,9314,9394,9820,54583,56005,83700,144455	ANXA2,APOB,BMPR2,BTG1,COL4A2,CTGF,CTNNB1,EPAS1,F3,HMOX1,IL6,ITGA5,ITGAV,ITGB1,LOXL2,MFGE8,MYH9,ROBO1,SAT1,SPARC,TGFBR3,KLF4,HS6ST1,CUL7,EGLN1,MYDGF,JAM3,E2F7
3_Member	GO Biological Processes	GO:0001568	blood vessel development	-2.94586	-0.733577	31/125	302,338,659,694,1284,1490,1499,2034,2152,3162,3569,3678,3685,3688,4017,4036,4240,4627,5604,6091,6303,6678,7049,9021,9314,9394,9820,54583,56005,83700,144455	ANXA2,APOB,BMPR2,BTG1,COL4A2,CTGF,CTNNB1,EPAS1,F3,HMOX1,IL6,ITGA5,ITGAV,ITGB1,LOXL2,LRP2,MFGE8,MYH9,MAP2K1,ROBO1,SAT1,SPARC,TGFBR3,SOCS3,KLF4,HS6ST1,CUL7,EGLN1,MYDGF,JAM3,E2F7
3_Member	GO Biological Processes	GO:0001525	angiogenesis	-2.85277	-0.676031	24/90	302,694,1284,1490,1499,2034,2152,3162,3569,3678,3685,3688,4017,4240,4627,6091,6303,6678,9314,9394,54583,56005,83700,144455	ANXA2,BTG1,COL4A2,CTGF,CTNNB1,EPAS1,F3,HMOX1,IL6,ITGA5,ITGAV,ITGB1,LOXL2,MFGE8,MYH9,ROBO1,SAT1,SPARC,KLF4,HS6ST1,EGLN1,MYDGF,JAM3,E2F7
4_Summary	GO Biological Processes	GO:0009611	response to wounding	-5.34227	-1.88491	42/148	60,71,87,302,308,678,832,1465,1490,2152,2316,2778,2782,2934,3162,3569,3611,3630,3678,3913,4192,4627,5327,5329,5604,5781,5792,5802,6678,6868,7056,7076,7094,7301,7414,9314,10630,10938,29956,57190,83700,90102,3728,917,1266,1499,2195,3685,3688,3815,4040,5793,5819,6091,9124,10370,23654,57555,91663,81,6281,353,137964	ACTB,ACTG1,ACTN1,ANXA2,ANXA5,ZFP36L2,CAPZB,CSRP1,CTGF,F3,FLNA,GNAS,GNB1,GSN,HMOX1,IL6,ILK,INS,ITGA5,LAMB2,MDK,MYH9,PLAT,PLAUR,MAP2K1,PTPN11,PTPRF,PTPRS,SPARC,ADAM17,THBD,TIMP1,TLN1,TYRO3,VCL,KLF4,PDPN,EHD1,CERS2,SELENON,JAM3,PHLDB2,JUP,CD3G,CNN3,CTNNB1,FAT1,ITGAV,ITGB1,KIT,LRP6,PTPRG,NECTIN2,ROBO1,PDLIM1,CITED2,PLXNB2,NLGN2,MYADM,ACTN4,S100A10,APRT,GPAT4
4_Member	GO Biological Processes	GO:0009611	response to wounding	-5.34227	-1.88491	42/148	60,71,87,302,308,678,832,1465,1490,2152,2316,2778,2782,2934,3162,3569,3611,3630,3678,3913,4192,4627,5327,5329,5604,5781,5792,5802,6678,6868,7056,7076,7094,7301,7414,9314,10630,10938,29956,57190,83700,90102	ACTB,ACTG1,ACTN1,ANXA2,ANXA5,ZFP36L2,CAPZB,CSRP1,CTGF,F3,FLNA,GNAS,GNB1,GSN,HMOX1,IL6,ILK,INS,ITGA5,LAMB2,MDK,MYH9,PLAT,PLAUR,MAP2K1,PTPN11,PTPRF,PTPRS,SPARC,ADAM17,THBD,TIMP1,TLN1,TYRO3,VCL,KLF4,PDPN,EHD1,CERS2,SELENON,JAM3,PHLDB2
4_Member	GO Biological Processes	GO:0034109	homotypic cell-cell adhesion	-5.24	-1.88491	12/21	60,71,87,1465,2316,2778,3611,3728,4627,7094,7301,7414	ACTB,ACTG1,ACTN1,CSRP1,FLNA,GNAS,ILK,JUP,MYH9,TLN1,TYRO3,VCL
4_Member	GO Biological Processes	GO:0070527	platelet aggregation	-5.23154	-1.88491	11/18	60,71,87,1465,2316,2778,3611,4627,7094,7301,7414	ACTB,ACTG1,ACTN1,CSRP1,FLNA,GNAS,ILK,MYH9,TLN1,TYRO3,VCL
4_Member	GO Biological Processes	GO:0098609	cell-cell adhesion	-4.16567	-1.34555	36/133	60,71,87,302,917,1266,1465,1499,2195,2316,2778,2934,3569,3611,3678,3685,3688,3728,3815,4040,4627,5781,5793,5819,6091,7094,7301,7414,9124,9314,10370,10630,23654,57555,83700,91663	ACTB,ACTG1,ACTN1,ANXA2,CD3G,CNN3,CSRP1,CTNNB1,FAT1,FLNA,GNAS,GSN,IL6,ILK,ITGA5,ITGAV,ITGB1,JUP,KIT,LRP6,MYH9,PTPN11,PTPRG,NECTIN2,ROBO1,TLN1,TYRO3,VCL,PDLIM1,KLF4,CITED2,PDPN,PLXNB2,NLGN2,JAM3,MYADM
4_Member	GO Biological Processes	GO:0030168	platelet activation	-4.08904	-1.31645	16/41	60,71,87,1465,2316,2778,2782,3569,3611,4627,5781,7056,7094,7301,7414,10630	ACTB,ACTG1,ACTN1,CSRP1,FLNA,GNAS,GNB1,IL6,ILK,MYH9,PTPN11,THBD,TLN1,TYRO3,VCL,PDPN
4_Member	GO Biological Processes	GO:0042060	wound healing	-3.62911	-1.0696	32/120	60,71,87,302,308,832,1465,2152,2316,2778,2782,2934,3162,3569,3611,3630,3678,4627,5327,5329,5781,6678,6868,7056,7076,7094,7301,7414,10630,10938,57190,90102	ACTB,ACTG1,ACTN1,ANXA2,ANXA5,CAPZB,CSRP1,F3,FLNA,GNAS,GNB1,GSN,HMOX1,IL6,ILK,INS,ITGA5,MYH9,PLAT,PLAUR,PTPN11,SPARC,ADAM17,THBD,TIMP1,TLN1,TYRO3,VCL,PDPN,EHD1,SELENON,PHLDB2
4_Member	GO Biological Processes	GO:0016337	single organismal cell-cell adhesion	-3.10947	-0.784038	29/112	60,71,87,917,1465,1499,2195,2316,2778,2934,3569,3611,3678,3685,3688,3728,3815,4040,4627,5781,7094,7301,7414,9314,10370,10630,57555,83700,91663	ACTB,ACTG1,ACTN1,CD3G,CSRP1,CTNNB1,FAT1,FLNA,GNAS,GSN,IL6,ILK,ITGA5,ITGAV,ITGB1,JUP,KIT,LRP6,MYH9,PTPN11,TLN1,TYRO3,VCL,KLF4,CITED2,PDPN,NLGN2,JAM3,MYADM
4_Member	GO Biological Processes	GO:0007596	blood coagulation	-3.08187	-0.765325	23/82	60,71,87,302,308,832,1465,2152,2316,2778,2782,3569,3611,4627,5327,5329,5781,7056,7094,7301,7414,10630,10938	ACTB,ACTG1,ACTN1,ANXA2,ANXA5,CAPZB,CSRP1,F3,FLNA,GNAS,GNB1,IL6,ILK,MYH9,PLAT,PLAUR,PTPN11,THBD,TLN1,TYRO3,VCL,PDPN,EHD1
4_Member	GO Biological Processes	GO:0050817	coagulation	-3.00199	-0.751179	23/83	60,71,87,302,308,832,1465,2152,2316,2778,2782,3569,3611,4627,5327,5329,5781,7056,7094,7301,7414,10630,10938	ACTB,ACTG1,ACTN1,ANXA2,ANXA5,CAPZB,CSRP1,F3,FLNA,GNAS,GNB1,IL6,ILK,MYH9,PLAT,PLAUR,PTPN11,THBD,TLN1,TYRO3,VCL,PDPN,EHD1
4_Member	GO Biological Processes	GO:0007599	hemostasis	-2.92407	-0.71968	23/84	60,71,87,302,308,832,1465,2152,2316,2778,2782,3569,3611,4627,5327,5329,5781,7056,7094,7301,7414,10630,10938	ACTB,ACTG1,ACTN1,ANXA2,ANXA5,CAPZB,CSRP1,F3,FLNA,GNAS,GNB1,IL6,ILK,MYH9,PLAT,PLAUR,PTPN11,THBD,TLN1,TYRO3,VCL,PDPN,EHD1
4_Member	GO Biological Processes	GO:0098602	single organism cell adhesion	-2.43301	-0.473333	31/134	60,71,81,87,917,1465,1499,2195,2316,2778,2934,3569,3611,3678,3685,3688,3728,3815,4040,4627,5781,6281,7094,7301,7414,9314,10370,10630,57555,83700,91663	ACTB,ACTG1,ACTN4,ACTN1,CD3G,CSRP1,CTNNB1,FAT1,FLNA,GNAS,GSN,IL6,ILK,ITGA5,ITGAV,ITGB1,JUP,KIT,LRP6,MYH9,PTPN11,S100A10,TLN1,TYRO3,VCL,KLF4,CITED2,PDPN,NLGN2,JAM3,MYADM
4_Member	GO Biological Processes	GO:0050878	regulation of body fluid levels	-2.06293	-0.298939	25/108	60,71,87,302,308,353,832,1465,2152,2316,2778,2782,3569,3611,4627,5327,5329,5781,7056,7094,7301,7414,10630,10938,137964	ACTB,ACTG1,ACTN1,ANXA2,ANXA5,APRT,CAPZB,CSRP1,F3,FLNA,GNAS,GNB1,IL6,ILK,MYH9,PLAT,PLAUR,PTPN11,THBD,TLN1,TYRO3,VCL,PDPN,EHD1,GPAT4
5_Summary	GO Biological Processes	GO:1901615	organic hydroxy compound metabolic process	-4.61752	-1.41165	28/89	19,338,351,847,1497,1592,2034,2264,3069,3251,3638,3939,4036,5563,5641,5745,6615,6646,7167,8720,8813,8898,9562,10449,11160,26119,29968,112812,83930	ABCA1,APOB,APP,CAT,CTNS,CYP26A1,EPAS1,FGFR4,HDLBP,HPRT1,INSIG1,LDHA,LRP2,PRKAA2,LGMN,PTH1R,SNAI1,SOAT1,TPI1,MBTPS1,DPM1,MTMR2,MINPP1,ACAA2,ERLIN2,LDLRAP1,PSAT1,FDX1L,STARD3NL
5_Member	GO Biological Processes	GO:1901615	organic hydroxy compound metabolic process	-4.61752	-1.41165	28/89	19,338,351,847,1497,1592,2034,2264,3069,3251,3638,3939,4036,5563,5641,5745,6615,6646,7167,8720,8813,8898,9562,10449,11160,26119,29968,112812	ABCA1,APOB,APP,CAT,CTNS,CYP26A1,EPAS1,FGFR4,HDLBP,HPRT1,INSIG1,LDHA,LRP2,PRKAA2,LGMN,PTH1R,SNAI1,SOAT1,TPI1,MBTPS1,DPM1,MTMR2,MINPP1,ACAA2,ERLIN2,LDLRAP1,PSAT1,FDX1L
5_Member	GO Biological Processes	GO:0016125	sterol metabolic process	-3.7772	-1.16096	14/35	19,338,351,847,1592,3069,3638,5563,6646,8720,10449,11160,26119,112812	ABCA1,APOB,APP,CAT,CYP26A1,HDLBP,INSIG1,PRKAA2,SOAT1,MBTPS1,ACAA2,ERLIN2,LDLRAP1,FDX1L
5_Member	GO Biological Processes	GO:0008202	steroid metabolic process	-3.14525	-0.789909	19/62	19,338,351,847,1592,2264,3069,3638,4036,5563,5641,6615,6646,8720,10449,11160,26119,83930,112812	ABCA1,APOB,APP,CAT,CYP26A1,FGFR4,HDLBP,INSIG1,LRP2,PRKAA2,LGMN,SNAI1,SOAT1,MBTPS1,ACAA2,ERLIN2,LDLRAP1,STARD3NL,FDX1L
5_Member	GO Biological Processes	GO:0008203	cholesterol metabolic process	-3.01099	-0.751179	12/32	19,338,351,847,3069,3638,5563,6646,8720,10449,11160,26119	ABCA1,APOB,APP,CAT,HDLBP,INSIG1,PRKAA2,SOAT1,MBTPS1,ACAA2,ERLIN2,LDLRAP1
5_Member	GO Biological Processes	GO:1902652	secondary alcohol metabolic process	-3.01099	-0.751179	12/32	19,338,351,847,3069,3638,5563,6646,8720,10449,11160,26119	ABCA1,APOB,APP,CAT,HDLBP,INSIG1,PRKAA2,SOAT1,MBTPS1,ACAA2,ERLIN2,LDLRAP1
5_Member	GO Biological Processes	GO:0006066	alcohol metabolic process	-2.22521	-0.395181	17/63	19,338,351,847,3069,3638,5563,5745,6646,7167,8720,8813,8898,9562,10449,11160,26119	ABCA1,APOB,APP,CAT,HDLBP,INSIG1,PRKAA2,PTH1R,SOAT1,TPI1,MBTPS1,DPM1,MTMR2,MINPP1,ACAA2,ERLIN2,LDLRAP1
6_Summary	GO Biological Processes	GO:0006090	pyruvate metabolic process	-4.57321	-1.41165	16/38	226,682,3630,3939,4199,4200,5230,5236,5563,5571,6566,7167,8473,9123,80201,83440,1592,2170,2264,2879,3418,3638,8560,10449,10478,10630,11160,51099,59342,83667,137964,9414,29968,2806,3569,51363,3162,5604,6513,7076,9470,54583	ALDOA,BSG,INS,LDHA,ME1,ME2,PGK1,PGM1,PRKAA2,PRKAG1,SLC16A1,TPI1,OGT,SLC16A3,HKDC1,ADPGK,CYP26A1,FABP3,FGFR4,GPX4,IDH2,INSIG1,DEGS1,ACAA2,SLC25A17,PDPN,ERLIN2,ABHD5,SCPEP1,SESN2,GPAT4,TJP2,PSAT1,GOT2,IL6,CHST15,HMOX1,MAP2K1,SLC2A1,TIMP1,EIF4E2,EGLN1
6_Member	GO Biological Processes	GO:0006090	pyruvate metabolic process	-4.57321	-1.41165	16/38	226,682,3630,3939,4199,4200,5230,5236,5563,5571,6566,7167,8473,9123,80201,83440	ALDOA,BSG,INS,LDHA,ME1,ME2,PGK1,PGM1,PRKAA2,PRKAG1,SLC16A1,TPI1,OGT,SLC16A3,HKDC1,ADPGK
6_Member	GO Biological Processes	GO:0006757	ATP generation from ADP	-3.1536	-0.789909	11/27	226,3630,3939,5230,5236,5563,5571,7167,8473,80201,83440	ALDOA,INS,LDHA,PGK1,PGM1,PRKAA2,PRKAG1,TPI1,OGT,HKDC1,ADPGK
6_Member	GO Biological Processes	GO:0006096	glycolytic process	-3.1536	-0.789909	11/27	226,3630,3939,5230,5236,5563,5571,7167,8473,80201,83440	ALDOA,INS,LDHA,PGK1,PGM1,PRKAA2,PRKAG1,TPI1,OGT,HKDC1,ADPGK
6_Member	GO Biological Processes	GO:0046031	ADP metabolic process	-2.99593	-0.751179	11/28	226,3630,3939,5230,5236,5563,5571,7167,8473,80201,83440	ALDOA,INS,LDHA,PGK1,PGM1,PRKAA2,PRKAG1,TPI1,OGT,HKDC1,ADPGK
6_Member	GO Biological Processes	GO:0032787	monocarboxylic acid metabolic process	-2.94586	-0.733577	31/125	226,682,1592,2170,2264,2879,3418,3630,3638,3939,4199,4200,5230,5236,5563,5571,6566,7167,8473,8560,9123,10449,10478,10630,11160,51099,59342,80201,83440,83667,137964	ALDOA,BSG,CYP26A1,FABP3,FGFR4,GPX4,IDH2,INS,INSIG1,LDHA,ME1,ME2,PGK1,PGM1,PRKAA2,PRKAG1,SLC16A1,TPI1,OGT,DEGS1,SLC16A3,ACAA2,SLC25A17,PDPN,ERLIN2,ABHD5,SCPEP1,HKDC1,ADPGK,SESN2,GPAT4
6_Member	GO Biological Processes	GO:0009135	purine nucleoside diphosphate metabolic process	-2.874	-0.684989	12/33	226,3630,3939,5230,5236,5563,5571,7167,8473,9414,80201,83440	ALDOA,INS,LDHA,PGK1,PGM1,PRKAA2,PRKAG1,TPI1,OGT,TJP2,HKDC1,ADPGK
6_Member	GO Biological Processes	GO:0009179	purine ribonucleoside diphosphate metabolic process	-2.874	-0.684989	12/33	226,3630,3939,5230,5236,5563,5571,7167,8473,9414,80201,83440	ALDOA,INS,LDHA,PGK1,PGM1,PRKAA2,PRKAG1,TPI1,OGT,TJP2,HKDC1,ADPGK
6_Member	GO Biological Processes	GO:0009185	ribonucleoside diphosphate metabolic process	-2.74419	-0.626975	12/34	226,3630,3939,5230,5236,5563,5571,7167,8473,9414,80201,83440	ALDOA,INS,LDHA,PGK1,PGM1,PRKAA2,PRKAG1,TPI1,OGT,TJP2,HKDC1,ADPGK
6_Member	GO Biological Processes	GO:0006165	nucleoside diphosphate phosphorylation	-2.57677	-0.534746	11/31	226,3630,3939,5230,5236,5563,5571,7167,8473,80201,83440	ALDOA,INS,LDHA,PGK1,PGM1,PRKAA2,PRKAG1,TPI1,OGT,HKDC1,ADPGK
6_Member	GO Biological Processes	GO:0072524	pyridine-containing compound metabolic process	-2.31145	-0.442974	15/52	226,3418,3630,3939,4199,4200,5230,5236,5563,5571,7167,8473,29968,80201,83440	ALDOA,IDH2,INS,LDHA,ME1,ME2,PGK1,PGM1,PRKAA2,PRKAG1,TPI1,OGT,PSAT1,HKDC1,ADPGK
6_Member	GO Biological Processes	GO:0046939	nucleotide phosphorylation	-2.22393	-0.395181	11/34	226,3630,3939,5230,5236,5563,5571,7167,8473,80201,83440	ALDOA,INS,LDHA,PGK1,PGM1,PRKAA2,PRKAG1,TPI1,OGT,HKDC1,ADPGK
6_Member	GO Biological Processes	GO:0009132	nucleoside diphosphate metabolic process	-2.1861	-0.370956	12/39	226,3630,3939,5230,5236,5563,5571,7167,8473,9414,80201,83440	ALDOA,INS,LDHA,PGK1,PGM1,PRKAA2,PRKAG1,TPI1,OGT,TJP2,HKDC1,ADPGK
6_Member	GO Biological Processes	GO:0019319	hexose biosynthetic process	-2.1651	-0.353136	10/30	226,2806,3569,3630,5230,5236,7167,8473,51363,83667	ALDOA,GOT2,IL6,INS,PGK1,PGM1,TPI1,OGT,CHST15,SESN2
6_Member	GO Biological Processes	GO:0019362	pyridine nucleotide metabolic process	-2.15002	-0.345911	14/49	226,3418,3630,3939,4199,4200,5230,5236,5563,5571,7167,8473,80201,83440	ALDOA,IDH2,INS,LDHA,ME1,ME2,PGK1,PGM1,PRKAA2,PRKAG1,TPI1,OGT,HKDC1,ADPGK
6_Member	GO Biological Processes	GO:0046496	nicotinamide nucleotide metabolic process	-2.15002	-0.345911	14/49	226,3418,3630,3939,4199,4200,5230,5236,5563,5571,7167,8473,80201,83440	ALDOA,IDH2,INS,LDHA,ME1,ME2,PGK1,PGM1,PRKAA2,PRKAG1,TPI1,OGT,HKDC1,ADPGK
6_Member	KEGG Pathway	hsa04066	HIF-1 signaling pathway	-2.08999	-0.314494	12/40	226,3162,3569,3630,3939,5230,5604,6513,7076,9470,54583,80201	ALDOA,HMOX1,IL6,INS,LDHA,PGK1,MAP2K1,SLC2A1,TIMP1,EIF4E2,EGLN1,HKDC1
7_Summary	GO Biological Processes	GO:0051216	cartilage development	-4.56186	-1.41165	13/27	659,1490,1499,2734,2778,4017,4040,4613,5745,6615,7076,51320,85301,1019,3398,302,3638,3815,5781,6678,9414,64175,56172	BMPR2,CTGF,CTNNB1,GLG1,GNAS,LOXL2,LRP6,MYCN,PTH1R,SNAI1,TIMP1,MEX3C,COL27A1,CDK4,ID2,ANXA2,INSIG1,KIT,PTPN11,SPARC,TJP2,P3H1,ANKH
7_Member	GO Biological Processes	GO:0051216	cartilage development	-4.56186	-1.41165	13/27	659,1490,1499,2734,2778,4017,4040,4613,5745,6615,7076,51320,85301	BMPR2,CTGF,CTNNB1,GLG1,GNAS,LOXL2,LRP6,MYCN,PTH1R,SNAI1,TIMP1,MEX3C,COL27A1
7_Member	GO Biological Processes	GO:0061448	connective tissue development	-3.93255	-1.25104	15/38	659,1019,1490,1499,2734,2778,3398,4017,4040,4613,5745,6615,7076,51320,85301	BMPR2,CDK4,CTGF,CTNNB1,GLG1,GNAS,ID2,LOXL2,LRP6,MYCN,PTH1R,SNAI1,TIMP1,MEX3C,COL27A1
7_Member	GO Biological Processes	GO:0002062	chondrocyte differentiation	-3.12054	-0.789909	8/16	659,1490,1499,2734,4017,5745,51320,85301	BMPR2,CTGF,CTNNB1,GLG1,LOXL2,PTH1R,MEX3C,COL27A1
7_Member	GO Biological Processes	GO:0061035	regulation of cartilage development	-2.34063	-0.442974	5/9	659,1490,1499,2734,4017	BMPR2,CTGF,CTNNB1,GLG1,LOXL2
7_Member	GO Biological Processes	GO:0032330	regulation of chondrocyte differentiation	-2.30573	-0.442974	4/6	1490,1499,2734,4017	CTGF,CTNNB1,GLG1,LOXL2
7_Member	GO Biological Processes	GO:0060348	bone development	-2.22393	-0.395181	11/34	302,659,2734,2778,3638,3815,5781,6678,9414,64175,85301	ANXA2,BMPR2,GLG1,GNAS,INSIG1,KIT,PTPN11,SPARC,TJP2,P3H1,COL27A1
7_Member	GO Biological Processes	GO:0001501	skeletal system development	-2.20326	-0.381679	21/84	302,659,1490,1499,2734,2778,3638,3815,4017,4040,4613,5745,5781,6615,6678,7076,9414,51320,56172,64175,85301	ANXA2,BMPR2,CTGF,CTNNB1,GLG1,GNAS,INSIG1,KIT,LOXL2,LRP6,MYCN,PTH1R,PTPN11,SNAI1,SPARC,TIMP1,TJP2,MEX3C,ANKH,P3H1,COL27A1
8_Summary	GO Biological Processes	GO:0010876	lipid localization	-4.44785	-1.41165	20/55	19,302,338,2170,2806,3069,3569,3685,4040,5563,5660,5781,6646,9388,10478,10809,10938,26119,51099,55754,271,2264,3630,10802,83667,156,6566,9123,3162,161,8720,91289,2280,2316,2934,3728,7094,11015,30001,51608,57190,57214	ABCA1,ANXA2,APOB,FABP3,GOT2,HDLBP,IL6,ITGAV,LRP6,PRKAA2,PSAP,PTPN11,SOAT1,LIPG,SLC25A17,STARD10,EHD1,LDLRAP1,ABHD5,TMEM30A,AMPD2,FGFR4,INS,SEC24A,SESN2,GRK2,SLC16A1,SLC16A3,HMOX1,AP2A2,MBTPS1,LMF2,FKBP1A,FLNA,GSN,JUP,TLN1,KDELR3,ERO1A,GET4,SELENON,CEMIP
8_Member	GO Biological Processes	GO:0010876	lipid localization	-4.44785	-1.41165	20/55	19,302,338,2170,2806,3069,3569,3685,4040,5563,5660,5781,6646,9388,10478,10809,10938,26119,51099,55754	ABCA1,ANXA2,APOB,FABP3,GOT2,HDLBP,IL6,ITGAV,LRP6,PRKAA2,PSAP,PTPN11,SOAT1,LIPG,SLC25A17,STARD10,EHD1,LDLRAP1,ABHD5,TMEM30A
8_Member	GO Biological Processes	GO:0055088	lipid homeostasis	-4.35088	-1.41165	13/28	19,271,338,2170,2264,3630,5563,6646,9388,10802,10938,26119,83667	ABCA1,AMPD2,APOB,FABP3,FGFR4,INS,PRKAA2,SOAT1,LIPG,SEC24A,EHD1,LDLRAP1,SESN2
8_Member	GO Biological Processes	GO:0006869	lipid transport	-3.69791	-1.11095	17/48	19,302,338,2170,2806,3069,3685,4040,5563,5660,5781,6646,9388,10478,10809,26119,55754	ABCA1,ANXA2,APOB,FABP3,GOT2,HDLBP,ITGAV,LRP6,PRKAA2,PSAP,PTPN11,SOAT1,LIPG,SLC25A17,STARD10,LDLRAP1,TMEM30A
8_Member	GO Biological Processes	GO:0015850	organic hydroxy compound transport	-3.64363	-1.0696	12/28	19,156,302,338,4040,5781,6566,6646,9123,9388,10809,26119	ABCA1,GRK2,ANXA2,APOB,LRP6,PTPN11,SLC16A1,SOAT1,SLC16A3,LIPG,STARD10,LDLRAP1
8_Member	GO Biological Processes	GO:0055092	sterol homeostasis	-3.36476	-0.927106	10/22	19,271,338,2170,2264,6646,9388,10802,10938,26119	ABCA1,AMPD2,APOB,FABP3,FGFR4,SOAT1,LIPG,SEC24A,EHD1,LDLRAP1
8_Member	GO Biological Processes	GO:0042632	cholesterol homeostasis	-3.36476	-0.927106	10/22	19,271,338,2170,2264,6646,9388,10802,10938,26119	ABCA1,AMPD2,APOB,FABP3,FGFR4,SOAT1,LIPG,SEC24A,EHD1,LDLRAP1
8_Member	GO Biological Processes	GO:0097006	regulation of plasma lipoprotein particle levels	-3.12054	-0.789909	8/16	19,302,338,3162,6646,9388,10938,26119	ABCA1,ANXA2,APOB,HMOX1,SOAT1,LIPG,EHD1,LDLRAP1
8_Member	Reactome Gene Sets	R-HSA-73923	Lipid digestion, mobilization, and transport	-2.99593	-0.751179	11/28	19,161,338,2170,3069,6646,8720,9388,26119,51099,91289	ABCA1,AP2A2,APOB,FABP3,HDLBP,SOAT1,MBTPS1,LIPG,LDLRAP1,ABHD5,LMF2
8_Member	GO Biological Processes	GO:1905952	regulation of lipid localization	-2.83702	-0.670092	10/25	19,302,338,3569,3685,5781,9388,10938,26119,51099	ABCA1,ANXA2,APOB,IL6,ITGAV,PTPN11,LIPG,EHD1,LDLRAP1,ABHD5
8_Member	GO Biological Processes	GO:0034381	plasma lipoprotein particle clearance	-2.6855	-0.603106	6/11	302,338,3162,9388,10938,26119	ANXA2,APOB,HMOX1,LIPG,EHD1,LDLRAP1
8_Member	GO Biological Processes	GO:0010883	regulation of lipid storage	-2.6855	-0.603106	6/11	19,338,3569,3685,10938,51099	ABCA1,APOB,IL6,ITGAV,EHD1,ABHD5
8_Member	GO Biological Processes	GO:0034383	low-density lipoprotein particle clearance	-2.63865	-0.579272	5/8	302,338,3162,10938,26119	ANXA2,APOB,HMOX1,EHD1,LDLRAP1
8_Member	GO Biological Processes	GO:0019915	lipid storage	-2.56551	-0.534746	7/15	19,338,3569,3685,6646,10938,51099	ABCA1,APOB,IL6,ITGAV,SOAT1,EHD1,ABHD5
8_Member	GO Biological Processes	GO:0090077	foam cell differentiation	-2.30573	-0.442974	4/6	19,338,3685,6646	ABCA1,APOB,ITGAV,SOAT1
8_Member	GO Biological Processes	GO:0010742	macrophage derived foam cell differentiation	-2.30573	-0.442974	4/6	19,338,3685,6646	ABCA1,APOB,ITGAV,SOAT1
8_Member	GO Biological Processes	GO:1905954	positive regulation of lipid localization	-2.22653	-0.395181	6/13	19,302,338,9388,10938,26119	ABCA1,ANXA2,APOB,LIPG,EHD1,LDLRAP1
8_Member	GO Biological Processes	GO:1905953	negative regulation of lipid localization	-2.09354	-0.314494	5/10	19,3569,3685,5781,51099	ABCA1,IL6,ITGAV,PTPN11,ABHD5
8_Member	GO Biological Processes	GO:0030301	cholesterol transport	-2.04019	-0.290005	7/18	19,302,338,4040,6646,9388,26119	ABCA1,ANXA2,APOB,LRP6,SOAT1,LIPG,LDLRAP1
8_Member	GO Biological Processes	GO:0051235	maintenance of location	-2.00995	-0.272124	17/66	19,338,2280,2316,2934,3569,3685,3728,6646,7094,10938,11015,30001,51099,51608,57190,57214	ABCA1,APOB,FKBP1A,FLNA,GSN,IL6,ITGAV,JUP,SOAT1,TLN1,EHD1,KDELR3,ERO1A,ABHD5,GET4,SELENON,CEMIP
9_Summary	KEGG Pathway	hsa04670	Leukocyte transendothelial migration	-4.42919	-1.41165	15/35	60,71,81,87,1499,2771,2773,3688,4301,5781,7408,7414,9564,83700,103910,977,2316,3611,3728,5819,29780,6711,824,896,1284,3678,3685,3913,5604,7094,7791,4641,5586,6281,6615,57555,90102,91663,2264,2778,3630,3815,9170,5792,1019,4214,4627,5563,5571,7846,9414,51421	ACTB,ACTG1,ACTN4,ACTN1,CTNNB1,GNAI2,GNAI3,ITGB1,AFDN,PTPN11,VASP,VCL,BCAR1,JAM3,MYL12B,CD151,FLNA,ILK,JUP,NECTIN2,PARVB,SPTBN1,CAPN2,CCND3,COL4A2,ITGA5,ITGAV,LAMB2,MAP2K1,TLN1,ZYX,MYO1C,PKN2,S100A10,SNAI1,NLGN2,PHLDB2,MYADM,FGFR4,GNAS,INS,KIT,LPAR2,PTPRF,CDK4,MAP3K1,MYH9,PRKAA2,PRKAG1,TUBA1A,TJP2,AMOTL2
9_Member	KEGG Pathway	hsa04670	Leukocyte transendothelial migration	-4.42919	-1.41165	15/35	60,71,81,87,1499,2771,2773,3688,4301,5781,7408,7414,9564,83700,103910	ACTB,ACTG1,ACTN4,ACTN1,CTNNB1,GNAI2,GNAI3,ITGB1,AFDN,PTPN11,VASP,VCL,BCAR1,JAM3,MYL12B
9_Member	KEGG Pathway	ko04670	Leukocyte transendothelial migration	-4.42919	-1.41165	15/35	60,71,81,87,1499,2771,2773,3688,4301,5781,7408,7414,9564,83700,103910	ACTB,ACTG1,ACTN4,ACTN1,CTNNB1,GNAI2,GNAI3,ITGB1,AFDN,PTPN11,VASP,VCL,BCAR1,JAM3,MYL12B
9_Member	Reactome Gene Sets	R-HSA-446728	Cell junction organization	-4.35088	-1.41165	13/28	60,71,87,977,1499,2316,3611,3688,3728,4301,5819,7408,29780	ACTB,ACTG1,ACTN1,CD151,CTNNB1,FLNA,ILK,ITGB1,JUP,AFDN,NECTIN2,VASP,PARVB
9_Member	Reactome Gene Sets	R-HSA-446353	Cell-extracellular matrix interactions	-4.30417	-1.41165	8/12	60,71,87,2316,3611,3688,7408,29780	ACTB,ACTG1,ACTN1,FLNA,ILK,ITGB1,VASP,PARVB
9_Member	Reactome Gene Sets	R-HSA-1500931	Cell-Cell communication	-4.08904	-1.31645	16/41	60,71,81,87,977,1499,2316,3611,3688,3728,4301,5781,5819,6711,7408,29780	ACTB,ACTG1,ACTN4,ACTN1,CD151,CTNNB1,FLNA,ILK,ITGB1,JUP,AFDN,PTPN11,NECTIN2,SPTBN1,VASP,PARVB
9_Member	KEGG Pathway	hsa04510	Focal adhesion	-3.94366	-1.25104	22/68	60,71,81,87,824,896,1284,1499,2316,3611,3678,3685,3688,3913,5604,7094,7408,7414,7791,9564,29780,103910	ACTB,ACTG1,ACTN4,ACTN1,CAPN2,CCND3,COL4A2,CTNNB1,FLNA,ILK,ITGA5,ITGAV,ITGB1,LAMB2,MAP2K1,TLN1,VASP,VCL,ZYX,BCAR1,PARVB,MYL12B
9_Member	KEGG Pathway	ko04510	Focal adhesion	-3.94366	-1.25104	22/68	60,71,81,87,824,896,1284,1499,2316,3611,3678,3685,3688,3913,5604,7094,7408,7414,7791,9564,29780,103910	ACTB,ACTG1,ACTN4,ACTN1,CAPN2,CCND3,COL4A2,CTNNB1,FLNA,ILK,ITGA5,ITGAV,ITGB1,LAMB2,MAP2K1,TLN1,VASP,VCL,ZYX,BCAR1,PARVB,MYL12B
9_Member	GO Biological Processes	GO:0034330	cell junction organization	-2.76983	-0.626975	22/81	60,71,81,87,977,1499,2316,3611,3678,3728,4301,4641,5586,5819,6281,6615,7094,7408,7414,57555,90102,91663	ACTB,ACTG1,ACTN4,ACTN1,CD151,CTNNB1,FLNA,ILK,ITGA5,JUP,AFDN,MYO1C,PKN2,NECTIN2,S100A10,SNAI1,TLN1,VASP,VCL,NLGN2,PHLDB2,MYADM
9_Member	Reactome Gene Sets	R-HSA-418990	Adherens junctions interactions	-2.6855	-0.603106	6/11	60,71,1499,3728,4301,5819	ACTB,ACTG1,CTNNB1,JUP,AFDN,NECTIN2
9_Member	KEGG Pathway	ko04015	Rap1 signaling pathway	-2.5622	-0.534746	16/54	60,71,1499,2264,2771,2773,2778,3630,3688,3815,4301,5604,7094,7408,9170,9564	ACTB,ACTG1,CTNNB1,FGFR4,GNAI2,GNAI3,GNAS,INS,ITGB1,KIT,AFDN,MAP2K1,TLN1,VASP,LPAR2,BCAR1
9_Member	KEGG Pathway	hsa04015	Rap1 signaling pathway	-2.5622	-0.534746	16/54	60,71,1499,2264,2771,2773,2778,3630,3688,3815,4301,5604,7094,7408,9170,9564	ACTB,ACTG1,CTNNB1,FGFR4,GNAI2,GNAI3,GNAS,INS,ITGB1,KIT,AFDN,MAP2K1,TLN1,VASP,LPAR2,BCAR1
9_Member	KEGG Pathway	hsa04520	Adherens junction	-2.40853	-0.459437	10/28	60,71,81,87,1499,4301,5792,5819,6615,7414	ACTB,ACTG1,ACTN4,ACTN1,CTNNB1,AFDN,PTPRF,NECTIN2,SNAI1,VCL
9_Member	KEGG Pathway	ko04520	Adherens junction	-2.40853	-0.459437	10/28	60,71,81,87,1499,4301,5792,5819,6615,7414	ACTB,ACTG1,ACTN4,ACTN1,CTNNB1,AFDN,PTPRF,NECTIN2,SNAI1,VCL
9_Member	GO Biological Processes	GO:0034329	cell junction assembly	-2.30466	-0.442974	18/67	60,71,81,87,977,1499,2316,3611,3678,3728,4641,5586,6281,6615,7094,7408,7414,90102	ACTB,ACTG1,ACTN4,ACTN1,CD151,CTNNB1,FLNA,ILK,ITGA5,JUP,MYO1C,PKN2,S100A10,SNAI1,TLN1,VASP,VCL,PHLDB2
9_Member	KEGG Pathway	hsa04530	Tight junction	-2.30175	-0.442974	17/62	60,71,81,87,1019,3688,4214,4301,4627,5563,5571,7408,7846,9414,51421,83700,103910	ACTB,ACTG1,ACTN4,ACTN1,CDK4,ITGB1,MAP3K1,AFDN,MYH9,PRKAA2,PRKAG1,VASP,TUBA1A,TJP2,AMOTL2,JAM3,MYL12B
9_Member	KEGG Pathway	ko04530	Tight junction	-2.30175	-0.442974	17/62	60,71,81,87,1019,3688,4214,4301,4627,5563,5571,7408,7846,9414,51421,83700,103910	ACTB,ACTG1,ACTN4,ACTN1,CDK4,ITGB1,MAP3K1,AFDN,MYH9,PRKAA2,PRKAG1,VASP,TUBA1A,TJP2,AMOTL2,JAM3,MYL12B
10_Summary	Reactome Gene Sets	R-HSA-1474290	Collagen formation	-4.36562	-1.41165	11/21	977,1284,4017,5033,5352,8974,8985,10491,64175,79709,85301,444,54583	CD151,COL4A2,LOXL2,P4HA1,PLOD2,P4HA2,PLOD3,CRTAP,P3H1,COLGALT1,COL27A1,ASPH,EGLN1
10_Member	Reactome Gene Sets	R-HSA-1474290	Collagen formation	-4.36562	-1.41165	11/21	977,1284,4017,5033,5352,8974,8985,10491,64175,79709,85301	CD151,COL4A2,LOXL2,P4HA1,PLOD2,P4HA2,PLOD3,CRTAP,P3H1,COLGALT1,COL27A1
10_Member	Reactome Gene Sets	R-HSA-1650814	Collagen biosynthesis and modifying enzymes	-3.96824	-1.25104	9/16	1284,5033,5352,8974,8985,10491,64175,79709,85301	COL4A2,P4HA1,PLOD2,P4HA2,PLOD3,CRTAP,P3H1,COLGALT1,COL27A1
10_Member	GO Biological Processes	GO:0018126	protein hydroxylation	-3.31425	-0.891697	6/9	444,5033,8974,10491,54583,64175	ASPH,P4HA1,P4HA2,CRTAP,EGLN1,P3H1
10_Member	GO Biological Processes	GO:0019511	peptidyl-proline hydroxylation	-3.01023	-0.751179	5/7	5033,8974,10491,54583,64175	P4HA1,P4HA2,CRTAP,EGLN1,P3H1
11_Summary	KEGG Pathway	hsa00514	Other types of O-glycan biosynthesis	-4.28115	-1.41165	6/7	8473,8985,23275,56983,79709,283464,2589,6388,8813	OGT,PLOD3,POFUT2,POGLUT1,COLGALT1,GXYLT1,GALNT1,SDF2,DPM1
11_Member	KEGG Pathway	hsa00514	Other types of O-glycan biosynthesis	-4.28115	-1.41165	6/7	8473,8985,23275,56983,79709,283464	OGT,PLOD3,POFUT2,POGLUT1,COLGALT1,GXYLT1
11_Member	KEGG Pathway	ko00514	Other types of O-glycan biosynthesis	-4.28115	-1.41165	6/7	8473,8985,23275,56983,79709,283464	OGT,PLOD3,POFUT2,POGLUT1,COLGALT1,GXYLT1
11_Member	GO Biological Processes	GO:0006493	protein O-linked glycosylation	-2.56551	-0.534746	7/15	2589,6388,8473,8813,23275,56983,283464	GALNT1,SDF2,OGT,DPM1,POFUT2,POGLUT1,GXYLT1
12_Summary	GO Biological Processes	GO:0006897	endocytosis	-4.19623	-1.34555	40/153	19,60,71,81,156,161,302,333,338,351,917,975,1453,1454,2934,3685,3688,4017,4036,4040,4240,4627,4641,6646,6678,7301,8301,8898,9261,9777,10787,10938,22905,26119,29978,55738,56241,56882,64129,112574	ABCA1,ACTB,ACTG1,ACTN4,GRK2,AP2A2,ANXA2,APLP1,APOB,APP,CD3G,CD81,CSNK1D,CSNK1E,GSN,ITGAV,ITGB1,LOXL2,LRP2,LRP6,MFGE8,MYH9,MYO1C,SOAT1,SPARC,TYRO3,PICALM,MTMR2,MAPKAPK2,TM9SF4,NCKAP1,EHD1,EPN2,LDLRAP1,UBQLN2,ARFGAP1,SUSD2,CDC42SE1,TINAGL1,SNX18
12_Member	GO Biological Processes	GO:0006897	endocytosis	-4.19623	-1.34555	40/153	19,60,71,81,156,161,302,333,338,351,917,975,1453,1454,2934,3685,3688,4017,4036,4040,4240,4627,4641,6646,6678,7301,8301,8898,9261,9777,10787,10938,22905,26119,29978,55738,56241,56882,64129,112574	ABCA1,ACTB,ACTG1,ACTN4,GRK2,AP2A2,ANXA2,APLP1,APOB,APP,CD3G,CD81,CSNK1D,CSNK1E,GSN,ITGAV,ITGB1,LOXL2,LRP2,LRP6,MFGE8,MYH9,MYO1C,SOAT1,SPARC,TYRO3,PICALM,MTMR2,MAPKAPK2,TM9SF4,NCKAP1,EHD1,EPN2,LDLRAP1,UBQLN2,ARFGAP1,SUSD2,CDC42SE1,TINAGL1,SNX18
13_Summary	GO Biological Processes	GO:0050900	leukocyte migration	-4.1639	-1.34555	22/66	102,338,481,483,682,2734,3162,3569,3678,3685,3688,3815,4627,5781,6566,6868,7056,8797,9123,10488,83700,90865	ADAM10,APOB,ATP1B1,ATP1B3,BSG,GLG1,HMOX1,IL6,ITGA5,ITGAV,ITGB1,KIT,MYH9,PTPN11,SLC16A1,ADAM17,THBD,TNFRSF10A,SLC16A3,CREB3,JAM3,IL33
13_Member	GO Biological Processes	GO:0050900	leukocyte migration	-4.1639	-1.34555	22/66	102,338,481,483,682,2734,3162,3569,3678,3685,3688,3815,4627,5781,6566,6868,7056,8797,9123,10488,83700,90865	ADAM10,APOB,ATP1B1,ATP1B3,BSG,GLG1,HMOX1,IL6,ITGA5,ITGAV,ITGB1,KIT,MYH9,PTPN11,SLC16A1,ADAM17,THBD,TNFRSF10A,SLC16A3,CREB3,JAM3,IL33
13_Member	Reactome Gene Sets	R-HSA-202733	Cell surface interactions at the vascular wall	-3.9389	-1.25104	14/34	338,481,483,682,2734,3678,3685,3688,5781,6566,7056,8797,9123,83700	APOB,ATP1B1,ATP1B3,BSG,GLG1,ITGA5,ITGAV,ITGB1,PTPN11,SLC16A1,THBD,TNFRSF10A,SLC16A3,JAM3
13_Member	Reactome Gene Sets	R-HSA-210991	Basigin interactions	-2.44001	-0.478102	6/12	481,483,682,3688,6566,9123	ATP1B1,ATP1B3,BSG,ITGB1,SLC16A1,SLC16A3
14_Summary	GO Biological Processes	GO:0051270	regulation of cellular component movement	-4.10432	-1.31645	43/170	81,87,102,659,975,2152,2316,2934,3162,3418,3569,3611,3630,3678,3685,3728,3815,4641,5361,5586,5793,6091,6615,6678,6868,7049,7076,7414,9314,9564,10370,10488,10630,23654,29085,29105,29956,57214,65009,83700,90102,90865,91663,23087,351,3398,3799,3913,5329,5604,5781,6711,7408,9637	ACTN4,ACTN1,ADAM10,BMPR2,CD81,F3,FLNA,GSN,HMOX1,IDH2,IL6,ILK,INS,ITGA5,ITGAV,JUP,KIT,MYO1C,PLXNA1,PKN2,PTPRG,ROBO1,SNAI1,SPARC,ADAM17,TGFBR3,TIMP1,VCL,KLF4,BCAR1,CITED2,CREB3,PDPN,PLXNB2,PHPT1,CFAP20,CERS2,CEMIP,NDRG4,JAM3,PHLDB2,IL33,MYADM,TRIM35,APP,ID2,KIF5B,LAMB2,PLAUR,MAP2K1,PTPN11,SPTBN1,VASP,FEZ2
14_Member	GO Biological Processes	GO:0051270	regulation of cellular component movement	-4.10432	-1.31645	43/170	81,87,102,659,975,2152,2316,2934,3162,3418,3569,3611,3630,3678,3685,3728,3815,4641,5361,5586,5793,6091,6615,6678,6868,7049,7076,7414,9314,9564,10370,10488,10630,23654,29085,29105,29956,57214,65009,83700,90102,90865,91663	ACTN4,ACTN1,ADAM10,BMPR2,CD81,F3,FLNA,GSN,HMOX1,IDH2,IL6,ILK,INS,ITGA5,ITGAV,JUP,KIT,MYO1C,PLXNA1,PKN2,PTPRG,ROBO1,SNAI1,SPARC,ADAM17,TGFBR3,TIMP1,VCL,KLF4,BCAR1,CITED2,CREB3,PDPN,PLXNB2,PHPT1,CFAP20,CERS2,CEMIP,NDRG4,JAM3,PHLDB2,IL33,MYADM
14_Member	GO Biological Processes	GO:2000145	regulation of cell motility	-3.78018	-1.16096	39/154	81,102,659,975,2152,2316,2934,3162,3418,3569,3611,3630,3678,3685,3815,4641,5361,5586,5793,6091,6615,6678,6868,7076,7414,9314,9564,10370,10488,23654,29085,29105,29956,57214,65009,83700,90102,90865,91663	ACTN4,ADAM10,BMPR2,CD81,F3,FLNA,GSN,HMOX1,IDH2,IL6,ILK,INS,ITGA5,ITGAV,KIT,MYO1C,PLXNA1,PKN2,PTPRG,ROBO1,SNAI1,SPARC,ADAM17,TIMP1,VCL,KLF4,BCAR1,CITED2,CREB3,PLXNB2,PHPT1,CFAP20,CERS2,CEMIP,NDRG4,JAM3,PHLDB2,IL33,MYADM
14_Member	GO Biological Processes	GO:0030334	regulation of cell migration	-3.20626	-0.807811	35/142	81,102,659,2152,2316,2934,3162,3418,3569,3611,3630,3678,3685,3815,4641,5361,5793,6091,6615,6678,6868,7076,7414,9314,9564,10370,10488,23654,29956,57214,65009,83700,90102,90865,91663	ACTN4,ADAM10,BMPR2,F3,FLNA,GSN,HMOX1,IDH2,IL6,ILK,INS,ITGA5,ITGAV,KIT,MYO1C,PLXNA1,PTPRG,ROBO1,SNAI1,SPARC,ADAM17,TIMP1,VCL,KLF4,BCAR1,CITED2,CREB3,PLXNB2,CERS2,CEMIP,NDRG4,JAM3,PHLDB2,IL33,MYADM
14_Member	GO Biological Processes	GO:0040012	regulation of locomotion	-2.98805	-0.751179	40/173	81,102,659,975,2152,2316,2934,3162,3418,3569,3611,3630,3678,3685,3815,4641,5361,5586,5793,6091,6615,6678,6868,7076,7414,9314,9564,10370,10488,23087,23654,29085,29105,29956,57214,65009,83700,90102,90865,91663	ACTN4,ADAM10,BMPR2,CD81,F3,FLNA,GSN,HMOX1,IDH2,IL6,ILK,INS,ITGA5,ITGAV,KIT,MYO1C,PLXNA1,PKN2,PTPRG,ROBO1,SNAI1,SPARC,ADAM17,TIMP1,VCL,KLF4,BCAR1,CITED2,CREB3,TRIM35,PLXNB2,PHPT1,CFAP20,CERS2,CEMIP,NDRG4,JAM3,PHLDB2,IL33,MYADM
14_Member	GO Biological Processes	GO:0042330	taxis	-2.84656	-0.676031	22/80	102,351,659,2152,3398,3569,3685,3799,3815,3913,5329,5361,5604,5781,6091,6711,6868,7408,9564,9637,10488,83700	ADAM10,APP,BMPR2,F3,ID2,IL6,ITGAV,KIF5B,KIT,LAMB2,PLAUR,PLXNA1,MAP2K1,PTPN11,ROBO1,SPTBN1,ADAM17,VASP,BCAR1,FEZ2,CREB3,JAM3
14_Member	GO Biological Processes	GO:0051272	positive regulation of cellular component movement	-2.55108	-0.534746	22/84	81,102,659,2152,2316,3569,3611,3630,3678,3685,3815,4641,6615,6678,6868,9564,10488,10630,29085,29105,57214,91663	ACTN4,ADAM10,BMPR2,F3,FLNA,IL6,ILK,INS,ITGA5,ITGAV,KIT,MYO1C,SNAI1,SPARC,ADAM17,BCAR1,CREB3,PDPN,PHPT1,CFAP20,CEMIP,MYADM
14_Member	GO Biological Processes	GO:0006935	chemotaxis	-2.54279	-0.534746	21/79	102,351,659,2152,3569,3685,3799,3815,3913,5329,5361,5604,5781,6091,6711,6868,7408,9564,9637,10488,83700	ADAM10,APP,BMPR2,F3,IL6,ITGAV,KIF5B,KIT,LAMB2,PLAUR,PLXNA1,MAP2K1,PTPN11,ROBO1,SPTBN1,ADAM17,VASP,BCAR1,FEZ2,CREB3,JAM3
14_Member	GO Biological Processes	GO:2000147	positive regulation of cell motility	-2.40158	-0.459437	21/81	81,102,659,2152,2316,3569,3611,3630,3678,3685,3815,4641,6615,6678,6868,9564,10488,29085,29105,57214,91663	ACTN4,ADAM10,BMPR2,F3,FLNA,IL6,ILK,INS,ITGA5,ITGAV,KIT,MYO1C,SNAI1,SPARC,ADAM17,BCAR1,CREB3,PHPT1,CFAP20,CEMIP,MYADM
14_Member	GO Biological Processes	GO:0050920	regulation of chemotaxis	-2.23927	-0.395181	9/25	102,659,2152,3569,5361,6091,6868,10488,83700	ADAM10,BMPR2,F3,IL6,PLXNA1,ROBO1,ADAM17,CREB3,JAM3
15_Summary	KEGG Pathway	ko05410	Hypertrophic cardiomyopathy (HCM)	-3.96824	-1.25104	9/16	60,71,3569,3678,3685,3688,5563,5571,7170,3728,9314,91663,2778,1499,659,1284,1856,2132,4040,6615,23275,60412,90102,5781,6868	ACTB,ACTG1,IL6,ITGA5,ITGAV,ITGB1,PRKAA2,PRKAG1,TPM3,JUP,KLF4,MYADM,GNAS,CTNNB1,BMPR2,COL4A2,DVL2,EXT2,LRP6,SNAI1,POFUT2,EXOC4,PHLDB2,PTPN11,ADAM17
15_Member	KEGG Pathway	ko05410	Hypertrophic cardiomyopathy (HCM)	-3.96824	-1.25104	9/16	60,71,3569,3678,3685,3688,5563,5571,7170	ACTB,ACTG1,IL6,ITGA5,ITGAV,ITGB1,PRKAA2,PRKAG1,TPM3
15_Member	KEGG Pathway	hsa05410	Hypertrophic cardiomyopathy (HCM)	-3.96824	-1.25104	9/16	60,71,3569,3678,3685,3688,5563,5571,7170	ACTB,ACTG1,IL6,ITGA5,ITGAV,ITGB1,PRKAA2,PRKAG1,TPM3
15_Member	GO Biological Processes	GO:0034113	heterotypic cell-cell adhesion	-3.73531	-1.13881	6/8	3678,3685,3688,3728,9314,91663	ITGA5,ITGAV,ITGB1,JUP,KLF4,MYADM
15_Member	KEGG Pathway	ko05414	Dilated cardiomyopathy	-2.78192	-0.626975	7/14	60,71,2778,3678,3685,3688,7170	ACTB,ACTG1,GNAS,ITGA5,ITGAV,ITGB1,TPM3
15_Member	KEGG Pathway	hsa05414	Dilated cardiomyopathy	-2.78192	-0.626975	7/14	60,71,2778,3678,3685,3688,7170	ACTB,ACTG1,GNAS,ITGA5,ITGAV,ITGB1,TPM3
15_Member	KEGG Pathway	hsa05412	Arrhythmogenic right ventricular cardiomyopathy (ARVC)	-2.56551	-0.534746	7/15	60,71,1499,3678,3685,3688,3728	ACTB,ACTG1,CTNNB1,ITGA5,ITGAV,ITGB1,JUP
15_Member	KEGG Pathway	ko05412	Arrhythmogenic right ventricular cardiomyopathy (ARVC)	-2.56551	-0.534746	7/15	60,71,1499,3678,3685,3688,3728	ACTB,ACTG1,CTNNB1,ITGA5,ITGAV,ITGB1,JUP
15_Member	GO Biological Processes	GO:0007369	gastrulation	-2.39952	-0.459437	15/51	659,1284,1499,1856,2132,3678,3685,3688,4040,6615,9314,23275,60412,90102,91663	BMPR2,COL4A2,CTNNB1,DVL2,EXT2,ITGA5,ITGAV,ITGB1,LRP6,SNAI1,KLF4,POFUT2,EXOC4,PHLDB2,MYADM
15_Member	GO Biological Processes	GO:0033627	cell adhesion mediated by integrin	-2.09354	-0.314494	5/10	3678,3685,3688,5781,6868	ITGA5,ITGAV,ITGB1,PTPN11,ADAM17
15_Member	GO Biological Processes	GO:0001704	formation of primary germ layer	-2.01856	-0.272638	11/36	659,1284,1499,2132,3678,3685,3688,6615,9314,23275,60412	BMPR2,COL4A2,CTNNB1,EXT2,ITGA5,ITGAV,ITGB1,SNAI1,KLF4,POFUT2,EXOC4
16_Summary	GO Biological Processes	GO:0051960	regulation of nervous system development	-3.89811	-1.22818	38/147	351,463,659,1453,1454,1499,1856,2309,2316,2664,3398,3418,3569,3611,3815,4613,5361,5604,5753,5792,5793,5802,6091,7077,7532,8898,8904,9314,9820,10494,23654,29882,29956,55364,55754,57555,65009,375790,81,87,226,832,3251,3685,3688,3799,3913,4627,5781,6281,6678,6711,7301,7408,7414,8301,8985,9637,10630,29780,56882,65059,91663,103910,83700,7832,8450,9394,10938,23787,25814,3630,9414,338,663,694,1490,2778,…	APP,ZFHX3,BMPR2,CSNK1D,CSNK1E,CTNNB1,DVL2,FOXO3,FLNA,GDI1,ID2,IDH2,IL6,ILK,KIT,MYCN,PLXNA1,MAP2K1,PTK6,PTPRF,PTPRG,PTPRS,ROBO1,TIMP2,YWHAG,MTMR2,CPNE1,KLF4,CUL7,STK25,PLXNB2,ANAPC2,CERS2,IMPACT,TMEM30A,NLGN2,NDRG4,AGRN,ACTN4,ACTN1,ALDOA,CAPZB,HPRT1,ITGAV,ITGB1,KIF5B,LAMB2,MYH9,PTPN11,S100A10,SPARC,SPTBN1,TYRO3,VASP,VCL,PICALM,PLOD3,FEZ2,PDPN,PARVB,CDC42SE1,RAPH1,MYADM,MYL12B,JAM3,BTG2,CUL4B,HS6ST…
16_Member	GO Biological Processes	GO:0051960	regulation of nervous system development	-3.89811	-1.22818	38/147	351,463,659,1453,1454,1499,1856,2309,2316,2664,3398,3418,3569,3611,3815,4613,5361,5604,5753,5792,5793,5802,6091,7077,7532,8898,8904,9314,9820,10494,23654,29882,29956,55364,55754,57555,65009,375790	APP,ZFHX3,BMPR2,CSNK1D,CSNK1E,CTNNB1,DVL2,FOXO3,FLNA,GDI1,ID2,IDH2,IL6,ILK,KIT,MYCN,PLXNA1,MAP2K1,PTK6,PTPRF,PTPRG,PTPRS,ROBO1,TIMP2,YWHAG,MTMR2,CPNE1,KLF4,CUL7,STK25,PLXNB2,ANAPC2,CERS2,IMPACT,TMEM30A,NLGN2,NDRG4,AGRN
16_Member	GO Biological Processes	GO:0000902	cell morphogenesis	-3.4931	-0.983751	47/202	81,87,226,351,659,832,1453,1454,1499,2316,2664,3251,3398,3569,3611,3685,3688,3799,3815,3913,4627,5361,5604,5781,5802,6091,6281,6678,6711,7301,7408,7414,8301,8904,8985,9637,9820,10494,10630,23654,29780,29882,55364,56882,65059,91663,103910	ACTN4,ACTN1,ALDOA,APP,BMPR2,CAPZB,CSNK1D,CSNK1E,CTNNB1,FLNA,GDI1,HPRT1,ID2,IL6,ILK,ITGAV,ITGB1,KIF5B,KIT,LAMB2,MYH9,PLXNA1,MAP2K1,PTPN11,PTPRS,ROBO1,S100A10,SPARC,SPTBN1,TYRO3,VASP,VCL,PICALM,CPNE1,PLOD3,FEZ2,CUL7,STK25,PDPN,PLXNB2,PARVB,ANAPC2,IMPACT,CDC42SE1,RAPH1,MYADM,MYL12B
16_Member	GO Biological Processes	GO:0061564	axon development	-3.31452	-0.891697	25/89	351,659,2664,3611,3688,3799,3913,5361,5604,5781,5792,5802,6091,6711,7408,7414,8301,9314,9637,10494,23654,29882,29956,65059,83700	APP,BMPR2,GDI1,ILK,ITGB1,KIF5B,LAMB2,PLXNA1,MAP2K1,PTPN11,PTPRF,PTPRS,ROBO1,SPTBN1,VASP,VCL,PICALM,KLF4,FEZ2,STK25,PLXNB2,ANAPC2,CERS2,RAPH1,JAM3
16_Member	GO Biological Processes	GO:0050767	regulation of neurogenesis	-3.24942	-0.844808	34/136	351,463,659,1453,1454,1499,2309,2316,2664,3398,3418,3569,3611,3815,4613,5361,5604,5753,5792,5793,5802,6091,7077,7532,8904,9314,9820,10494,23654,29882,29956,55364,55754,65009	APP,ZFHX3,BMPR2,CSNK1D,CSNK1E,CTNNB1,FOXO3,FLNA,GDI1,ID2,IDH2,IL6,ILK,KIT,MYCN,PLXNA1,MAP2K1,PTK6,PTPRF,PTPRG,PTPRS,ROBO1,TIMP2,YWHAG,CPNE1,KLF4,CUL7,STK25,PLXNB2,ANAPC2,CERS2,IMPACT,TMEM30A,NDRG4
16_Member	GO Biological Processes	GO:0000904	cell morphogenesis involved in differentiation	-3.24942	-0.844808	34/136	81,87,351,659,1499,2316,2664,3251,3398,3611,3685,3688,3799,3913,4627,5361,5604,5781,5802,6091,6281,6711,7301,7408,7414,8301,8985,9637,9820,10494,23654,29882,65059,91663	ACTN4,ACTN1,APP,BMPR2,CTNNB1,FLNA,GDI1,HPRT1,ID2,ILK,ITGAV,ITGB1,KIF5B,LAMB2,MYH9,PLXNA1,MAP2K1,PTPN11,PTPRS,ROBO1,S100A10,SPTBN1,TYRO3,VASP,VCL,PICALM,PLOD3,FEZ2,CUL7,STK25,PLXNB2,ANAPC2,RAPH1,MYADM
16_Member	GO Biological Processes	GO:0045664	regulation of neuron differentiation	-3.18933	-0.802946	30/116	351,463,659,1453,1454,2309,2664,3398,3569,3611,4613,5361,5604,5753,5792,5793,5802,6091,7077,7532,8904,9314,9820,10494,23654,29882,29956,55364,55754,65009	APP,ZFHX3,BMPR2,CSNK1D,CSNK1E,FOXO3,GDI1,ID2,IL6,ILK,MYCN,PLXNA1,MAP2K1,PTK6,PTPRF,PTPRG,PTPRS,ROBO1,TIMP2,YWHAG,CPNE1,KLF4,CUL7,STK25,PLXNB2,ANAPC2,CERS2,IMPACT,TMEM30A,NDRG4
16_Member	GO Biological Processes	GO:0048666	neuron development	-3.07103	-0.765325	43/188	351,659,2664,3251,3398,3569,3611,3688,3799,3913,5361,5604,5753,5781,5792,5793,5802,6091,6711,7408,7414,7832,8301,8450,8898,8904,9314,9394,9637,9820,10494,10938,23654,23787,25814,29882,29956,55364,55754,65009,65059,83700,375790	APP,BMPR2,GDI1,HPRT1,ID2,IL6,ILK,ITGB1,KIF5B,LAMB2,PLXNA1,MAP2K1,PTK6,PTPN11,PTPRF,PTPRG,PTPRS,ROBO1,SPTBN1,VASP,VCL,BTG2,PICALM,CUL4B,MTMR2,CPNE1,KLF4,HS6ST1,FEZ2,CUL7,STK25,EHD1,PLXNB2,MTCH1,ATXN10,ANAPC2,CERS2,IMPACT,TMEM30A,NDRG4,RAPH1,JAM3,AGRN
16_Member	GO Biological Processes	GO:0060284	regulation of cell development	-2.96119	-0.736779	39/168	81,351,463,659,1453,1454,1499,2309,2316,2664,3398,3418,3569,3611,3630,3815,4613,5361,5604,5753,5792,5793,5802,6091,6281,7077,7532,8904,9314,9414,9820,10494,23654,29882,29956,55364,55754,65009,91663	ACTN4,APP,ZFHX3,BMPR2,CSNK1D,CSNK1E,CTNNB1,FOXO3,FLNA,GDI1,ID2,IDH2,IL6,ILK,INS,KIT,MYCN,PLXNA1,MAP2K1,PTK6,PTPRF,PTPRG,PTPRS,ROBO1,S100A10,TIMP2,YWHAG,CPNE1,KLF4,TJP2,CUL7,STK25,PLXNB2,ANAPC2,CERS2,IMPACT,TMEM30A,NDRG4,MYADM
16_Member	GO Biological Processes	GO:0022604	regulation of cell morphogenesis	-2.94987	-0.733577	27/104	81,226,659,832,1453,1454,2316,2664,3569,3611,3815,4627,5361,5604,5802,6091,6281,6678,9820,10494,10630,23654,29780,29882,56882,91663,103910	ACTN4,ALDOA,BMPR2,CAPZB,CSNK1D,CSNK1E,FLNA,GDI1,IL6,ILK,KIT,MYH9,PLXNA1,MAP2K1,PTPRS,ROBO1,S100A10,SPARC,CUL7,STK25,PDPN,PLXNB2,PARVB,ANAPC2,CDC42SE1,MYADM,MYL12B
16_Member	GO Biological Processes	GO:0045597	positive regulation of cell differentiation	-2.93476	-0.726438	38/163	338,659,663,694,1453,1454,1490,1499,2309,2316,2778,3398,3569,3611,3630,3815,4017,5604,5753,6091,6281,6615,7077,8904,9021,9643,9820,10494,10938,23654,29882,55364,55754,56998,56999,60485,65009,91663	APOB,BMPR2,BNIP2,BTG1,CSNK1D,CSNK1E,CTGF,CTNNB1,FOXO3,FLNA,GNAS,ID2,IL6,ILK,INS,KIT,LOXL2,MAP2K1,PTK6,ROBO1,S100A10,SNAI1,TIMP2,CPNE1,SOCS3,MORF4L2,CUL7,STK25,EHD1,PLXNB2,ANAPC2,IMPACT,TMEM30A,CTNNBIP1,ADAMTS9,SAV1,NDRG4,MYADM
16_Member	GO Biological Processes	GO:0048667	cell morphogenesis involved in neuron differentiation	-2.71062	-0.610126	24/92	351,659,2664,3251,3398,3611,3688,3799,3913,5361,5604,5781,5802,6091,6711,7408,7414,8301,9637,9820,10494,23654,29882,65059	APP,BMPR2,GDI1,HPRT1,ID2,ILK,ITGB1,KIF5B,LAMB2,PLXNA1,MAP2K1,PTPN11,PTPRS,ROBO1,SPTBN1,VASP,VCL,PICALM,FEZ2,CUL7,STK25,PLXNB2,ANAPC2,RAPH1
16_Member	GO Biological Processes	GO:0048812	neuron projection morphogenesis	-2.52599	-0.531961	25/100	351,659,2664,3251,3611,3688,3799,3913,5361,5604,5781,5802,6091,6711,7408,7414,8301,8904,9637,9820,10494,23654,29882,55364,65059	APP,BMPR2,GDI1,HPRT1,ILK,ITGB1,KIF5B,LAMB2,PLXNA1,MAP2K1,PTPN11,PTPRS,ROBO1,SPTBN1,VASP,VCL,PICALM,CPNE1,FEZ2,CUL7,STK25,PLXNB2,ANAPC2,IMPACT,RAPH1
16_Member	GO Biological Processes	GO:0051962	positive regulation of nervous system development	-2.49464	-0.507384	23/90	659,1453,1454,1499,2316,3398,3569,3611,3815,5604,5753,6091,7077,8904,9820,10494,23654,29882,55364,55754,57555,65009,375790	BMPR2,CSNK1D,CSNK1E,CTNNB1,FLNA,ID2,IL6,ILK,KIT,MAP2K1,PTK6,ROBO1,TIMP2,CPNE1,CUL7,STK25,PLXNB2,ANAPC2,IMPACT,TMEM30A,NLGN2,NDRG4,AGRN
16_Member	GO Biological Processes	GO:0031175	neuron projection development	-2.4864	-0.501504	38/172	351,659,2664,3251,3569,3611,3688,3799,3913,5361,5604,5753,5781,5792,5793,5802,6091,6711,7408,7414,7832,8301,8450,8904,9314,9637,9820,10494,10938,23654,25814,29882,29956,55364,55754,65009,65059,83700	APP,BMPR2,GDI1,HPRT1,IL6,ILK,ITGB1,KIF5B,LAMB2,PLXNA1,MAP2K1,PTK6,PTPN11,PTPRF,PTPRG,PTPRS,ROBO1,SPTBN1,VASP,VCL,BTG2,PICALM,CUL4B,CPNE1,KLF4,FEZ2,CUL7,STK25,EHD1,PLXNB2,ATXN10,ANAPC2,CERS2,IMPACT,TMEM30A,NDRG4,RAPH1,JAM3
16_Member	GO Biological Processes	GO:0048589	developmental growth	-2.40665	-0.459437	30/129	351,659,1019,2309,2778,2934,3611,3688,3913,4040,5361,5641,5660,5781,5802,6881,7049,7414,8904,10409,29882,51320,55364,57190,60485,65009,65059,85301,137964,375790	APP,BMPR2,CDK4,FOXO3,GNAS,GSN,ILK,ITGB1,LAMB2,LRP6,PLXNA1,LGMN,PSAP,PTPN11,PTPRS,TAF10,TGFBR3,VCL,CPNE1,BASP1,ANAPC2,MEX3C,IMPACT,SELENON,SAV1,NDRG4,RAPH1,COL27A1,GPAT4,AGRN
16_Member	GO Biological Processes	GO:0007409	axonogenesis	-2.40158	-0.459437	21/81	351,659,2664,3611,3688,3799,3913,5361,5604,5781,5802,6091,6711,7408,7414,8301,9637,10494,23654,29882,65059	APP,BMPR2,GDI1,ILK,ITGB1,KIF5B,LAMB2,PLXNA1,MAP2K1,PTPN11,PTPRS,ROBO1,SPTBN1,VASP,VCL,PICALM,FEZ2,STK25,PLXNB2,ANAPC2,RAPH1
16_Member	GO Biological Processes	GO:0032990	cell part morphogenesis	-2.27588	-0.418869	27/115	351,659,2664,3251,3611,3688,3799,3913,5361,5604,5781,5802,5819,6091,6711,7408,7414,8301,8904,9637,9820,10494,23654,29882,51024,55364,65059	APP,BMPR2,GDI1,HPRT1,ILK,ITGB1,KIF5B,LAMB2,PLXNA1,MAP2K1,PTPN11,PTPRS,NECTIN2,ROBO1,SPTBN1,VASP,VCL,PICALM,CPNE1,FEZ2,CUL7,STK25,PLXNB2,ANAPC2,FIS1,IMPACT,RAPH1
16_Member	GO Biological Processes	GO:0050769	positive regulation of neurogenesis	-2.26763	-0.412372	21/83	659,1453,1454,1499,2316,3398,3569,3611,3815,5604,5753,6091,7077,8904,9820,10494,23654,29882,55364,55754,65009	BMPR2,CSNK1D,CSNK1E,CTNNB1,FLNA,ID2,IL6,ILK,KIT,MAP2K1,PTK6,ROBO1,TIMP2,CPNE1,CUL7,STK25,PLXNB2,ANAPC2,IMPACT,TMEM30A,NDRG4
16_Member	GO Biological Processes	GO:1990138	neuron projection extension	-2.11854	-0.322149	11/35	659,3611,3688,3913,5361,5802,7414,8904,29882,55364,65059	BMPR2,ILK,ITGB1,LAMB2,PLXNA1,PTPRS,VCL,CPNE1,ANAPC2,IMPACT,RAPH1
16_Member	GO Biological Processes	GO:0048858	cell projection morphogenesis	-2.11642	-0.321553	25/107	351,659,2664,3251,3611,3688,3799,3913,5361,5604,5781,5802,6091,6711,7408,7414,8301,8904,9637,9820,10494,23654,29882,55364,65059	APP,BMPR2,GDI1,HPRT1,ILK,ITGB1,KIF5B,LAMB2,PLXNA1,MAP2K1,PTPN11,PTPRS,ROBO1,SPTBN1,VASP,VCL,PICALM,CPNE1,FEZ2,CUL7,STK25,PLXNB2,ANAPC2,IMPACT,RAPH1
16_Member	GO Biological Processes	GO:0016049	cell growth	-2.07523	-0.301269	29/130	102,351,659,694,1410,1490,1654,3569,3611,3630,3685,3688,3913,5361,5802,6868,7049,7414,8904,9538,9564,29882,51079,51320,55364,64121,65009,65059,83667	ADAM10,APP,BMPR2,BTG1,CRYAB,CTGF,DDX3X,IL6,ILK,INS,ITGAV,ITGB1,LAMB2,PLXNA1,PTPRS,ADAM17,TGFBR3,VCL,CPNE1,EI24,BCAR1,ANAPC2,NDUFA13,MEX3C,IMPACT,RRAGC,NDRG4,RAPH1,SESN2
16_Member	GO Biological Processes	GO:0010720	positive regulation of cell development	-2.01096	-0.272124	23/98	659,1453,1454,1499,2316,3398,3569,3611,3815,5604,5753,6091,6281,7077,8904,9820,10494,23654,29882,55364,55754,65009,91663	BMPR2,CSNK1D,CSNK1E,CTNNB1,FLNA,ID2,IL6,ILK,KIT,MAP2K1,PTK6,ROBO1,S100A10,TIMP2,CPNE1,CUL7,STK25,PLXNB2,ANAPC2,IMPACT,TMEM30A,NDRG4,MYADM
17_Summary	GO Biological Processes	GO:0030036	actin cytoskeleton organization	-3.88611	-1.22746	37/142	60,71,81,87,226,832,1265,1266,1490,2195,2316,2934,3611,3688,3815,4214,4627,4641,6281,6711,7094,7170,7408,7791,9564,9788,9922,10787,11034,11113,11217,29085,29780,79822,83700,90102,91663,3728,302,351,1410,1453,2280,3267,4017,5033,8985	ACTB,ACTG1,ACTN4,ACTN1,ALDOA,CAPZB,CNN2,CNN3,CTGF,FAT1,FLNA,GSN,ILK,ITGB1,KIT,MAP3K1,MYH9,MYO1C,S100A10,SPTBN1,TLN1,TPM3,VASP,ZYX,BCAR1,MTSS1,IQSEC1,NCKAP1,DSTN,CIT,AKAP2,PHPT1,PARVB,ARHGAP28,JAM3,PHLDB2,MYADM,JUP,ANXA2,APP,CRYAB,CSNK1D,FKBP1A,AGFG1,LOXL2,P4HA1,PLOD3
17_Member	GO Biological Processes	GO:0030036	actin cytoskeleton organization	-3.88611	-1.22746	37/142	60,71,81,87,226,832,1265,1266,1490,2195,2316,2934,3611,3688,3815,4214,4627,4641,6281,6711,7094,7170,7408,7791,9564,9788,9922,10787,11034,11113,11217,29085,29780,79822,83700,90102,91663	ACTB,ACTG1,ACTN4,ACTN1,ALDOA,CAPZB,CNN2,CNN3,CTGF,FAT1,FLNA,GSN,ILK,ITGB1,KIT,MAP3K1,MYH9,MYO1C,S100A10,SPTBN1,TLN1,TPM3,VASP,ZYX,BCAR1,MTSS1,IQSEC1,NCKAP1,DSTN,CIT,AKAP2,PHPT1,PARVB,ARHGAP28,JAM3,PHLDB2,MYADM
17_Member	GO Biological Processes	GO:0030029	actin filament-based process	-3.57185	-1.02971	38/152	60,71,81,87,226,832,1265,1266,1490,2195,2316,2934,3611,3688,3728,3815,4214,4627,4641,6281,6711,7094,7170,7408,7791,9564,9788,9922,10787,11034,11113,11217,29085,29780,79822,83700,90102,91663	ACTB,ACTG1,ACTN4,ACTN1,ALDOA,CAPZB,CNN2,CNN3,CTGF,FAT1,FLNA,GSN,ILK,ITGB1,JUP,KIT,MAP3K1,MYH9,MYO1C,S100A10,SPTBN1,TLN1,TPM3,VASP,ZYX,BCAR1,MTSS1,IQSEC1,NCKAP1,DSTN,CIT,AKAP2,PHPT1,PARVB,ARHGAP28,JAM3,PHLDB2,MYADM
17_Member	GO Biological Processes	GO:0097435	supramolecular fiber organization	-3.06551	-0.765325	34/139	71,81,87,226,302,351,832,1410,1453,1490,2195,2280,2316,2934,3267,3611,3688,4017,4641,5033,6281,6711,7170,7408,7791,8985,9564,10787,11034,11113,11217,79822,90102,91663	ACTG1,ACTN4,ACTN1,ALDOA,ANXA2,APP,CAPZB,CRYAB,CSNK1D,CTGF,FAT1,FKBP1A,FLNA,GSN,AGFG1,ILK,ITGB1,LOXL2,MYO1C,P4HA1,S100A10,SPTBN1,TPM3,VASP,ZYX,PLOD3,BCAR1,NCKAP1,DSTN,CIT,AKAP2,ARHGAP28,PHLDB2,MYADM
17_Member	GO Biological Processes	GO:0007015	actin filament organization	-2.42897	-0.471516	23/91	81,87,226,832,1490,2195,2316,2934,3688,4641,6281,6711,7170,7408,7791,9564,10787,11034,11113,11217,79822,90102,91663	ACTN4,ACTN1,ALDOA,CAPZB,CTGF,FAT1,FLNA,GSN,ITGB1,MYO1C,S100A10,SPTBN1,TPM3,VASP,ZYX,BCAR1,NCKAP1,DSTN,CIT,AKAP2,ARHGAP28,PHLDB2,MYADM
18_Summary	GO Biological Processes	GO:0007229	integrin-mediated signaling pathway	-3.82704	-1.17939	12/27	102,1490,2316,3611,3678,3685,3688,4627,5781,7076,7791,9564,87,1499,4811,6281,7414,22795,83700,90102,81,7301,91663	ADAM10,CTGF,FLNA,ILK,ITGA5,ITGAV,ITGB1,MYH9,PTPN11,TIMP1,ZYX,BCAR1,ACTN1,CTNNB1,NID1,S100A10,VCL,NID2,JAM3,PHLDB2,ACTN4,TYRO3,MYADM
18_Member	GO Biological Processes	GO:0007229	integrin-mediated signaling pathway	-3.82704	-1.17939	12/27	102,1490,2316,3611,3678,3685,3688,4627,5781,7076,7791,9564	ADAM10,CTGF,FLNA,ILK,ITGA5,ITGAV,ITGB1,MYH9,PTPN11,TIMP1,ZYX,BCAR1
18_Member	GO Biological Processes	GO:0007160	cell-matrix adhesion	-2.25579	-0.402273	13/43	87,1490,1499,3611,3685,3688,4811,6281,7414,7791,22795,83700,90102	ACTN1,CTGF,CTNNB1,ILK,ITGAV,ITGB1,NID1,S100A10,VCL,ZYX,NID2,JAM3,PHLDB2
18_Member	GO Biological Processes	GO:0031589	cell-substrate adhesion	-2.09122	-0.314494	18/70	81,87,1490,1499,2316,3611,3678,3685,3688,4811,6281,7301,7414,7791,22795,83700,90102,91663	ACTN4,ACTN1,CTGF,CTNNB1,FLNA,ILK,ITGA5,ITGAV,ITGB1,NID1,S100A10,TYRO3,VCL,ZYX,NID2,JAM3,PHLDB2,MYADM
19_Summary	GO Biological Processes	GO:0030166	proteoglycan biosynthetic process	-3.73531	-1.13881	6/8	659,1499,2132,9394,51363,54480,9957,2799,57214,375790	BMPR2,CTNNB1,EXT2,HS6ST1,CHST15,CHPF2,HS3ST1,GNS,CEMIP,AGRN
19_Member	GO Biological Processes	GO:0030166	proteoglycan biosynthetic process	-3.73531	-1.13881	6/8	659,1499,2132,9394,51363,54480	BMPR2,CTNNB1,EXT2,HS6ST1,CHST15,CHPF2
19_Member	KEGG Pathway	hsa00534	Glycosaminoglycan biosynthesis - heparan sulfate / heparin	-2.5316	-0.534746	3/3	2132,9394,9957	EXT2,HS6ST1,HS3ST1
19_Member	KEGG Pathway	ko00534	Glycosaminoglycan biosynthesis - heparan sulfate / heparin	-2.5316	-0.534746	3/3	2132,9394,9957	EXT2,HS6ST1,HS3ST1
19_Member	GO Biological Processes	GO:0006029	proteoglycan metabolic process	-2.44001	-0.478102	6/12	659,1499,2132,9394,51363,54480	BMPR2,CTNNB1,EXT2,HS6ST1,CHST15,CHPF2
19_Member	Reactome Gene Sets	R-HSA-1630316	Glycosaminoglycan metabolism	-2.06873	-0.300767	8/22	2132,2799,9394,9957,51363,54480,57214,375790	EXT2,GNS,HS6ST1,HS3ST1,CHST15,CHPF2,CEMIP,AGRN
20_Summary	Reactome Gene Sets	R-HSA-75205	Dissolution of Fibrin Clot	-3.4997	-0.983751	5/6	302,5269,5327,5329,6281,2152,2934,5604,5792,5802,7056,9314,29956,90102,308,3630,6091,7301,9021,102,161,659,3569,5361,6868,7791,10488,83700,90865	ANXA2,SERPINB6,PLAT,PLAUR,S100A10,F3,GSN,MAP2K1,PTPRF,PTPRS,THBD,KLF4,CERS2,PHLDB2,ANXA5,INS,ROBO1,TYRO3,SOCS3,ADAM10,AP2A2,BMPR2,IL6,PLXNA1,ADAM17,ZYX,CREB3,JAM3,IL33
20_Member	Reactome Gene Sets	R-HSA-75205	Dissolution of Fibrin Clot	-3.4997	-0.983751	5/6	302,5269,5327,5329,6281	ANXA2,SERPINB6,PLAT,PLAUR,S100A10
20_Member	GO Biological Processes	GO:1903034	regulation of response to wounding	-3.3089	-0.891697	12/30	302,2152,2934,5327,5329,5604,5792,5802,7056,9314,29956,90102	ANXA2,F3,GSN,PLAT,PLAUR,MAP2K1,PTPRF,PTPRS,THBD,KLF4,CERS2,PHLDB2
20_Member	GO Biological Processes	GO:1903035	negative regulation of response to wounding	-2.37208	-0.442974	7/16	302,5327,5329,5802,7056,29956,90102	ANXA2,PLAT,PLAUR,PTPRS,THBD,CERS2,PHLDB2
20_Member	GO Biological Processes	GO:0042730	fibrinolysis	-2.30573	-0.442974	4/6	302,5327,5329,7056	ANXA2,PLAT,PLAUR,THBD
20_Member	GO Biological Processes	GO:0050819	negative regulation of coagulation	-2.09354	-0.314494	5/10	302,308,5327,5329,7056	ANXA2,ANXA5,PLAT,PLAUR,THBD
20_Member	GO Biological Processes	GO:0032102	negative regulation of response to external stimulus	-2.08999	-0.314494	12/40	302,3630,5327,5329,5802,6091,7056,7301,9021,9314,29956,90102	ANXA2,INS,PLAT,PLAUR,PTPRS,ROBO1,THBD,TYRO3,SOCS3,KLF4,CERS2,PHLDB2
20_Member	GO Biological Processes	GO:0032101	regulation of response to external stimulus	-2.01061	-0.272124	25/109	102,161,302,659,2152,3569,3630,5327,5329,5361,5604,5792,5802,6091,6868,7056,7301,7791,9021,9314,10488,29956,83700,90102,90865	ADAM10,AP2A2,ANXA2,BMPR2,F3,IL6,INS,PLAT,PLAUR,PLXNA1,MAP2K1,PTPRF,PTPRS,ROBO1,ADAM17,THBD,TYRO3,ZYX,SOCS3,KLF4,CREB3,CERS2,JAM3,PHLDB2,IL33

## Sheet: Cluster 2
GroupID	Category	Term	Description	LogP	Log(q-value)	InTerm_InList	Genes	Symbols
1_Summary	GO Biological Processes	GO:0045814	negative regulation of gene expression, epigenetic	-9.34861	-5.0989	22/51	3015,3065,3066,3070,3720,8289,8330,8353,8359,8365,8726,10155,22823,23411,23512,25942,29128,55183,80312,84661,94239,221613,1499,4343,5434,5936,6602,8087,8850,9611,10365,131405,346171,23511	H2AFZ,HDAC1,HDAC2,HELLS,JARID2,ARID1A,HIST1H2AK,HIST1H3E,HIST1H4A,HIST1H4H,EED,TRIM28,MTF2,SIRT1,SUZ12,SIN3A,UHRF1,RIF1,TET1,DPY30,H2AFV,HIST1H2AA,CTNNB1,MOV10,POLR2E,RBM4,SMARCD1,FXR1,KAT2B,NCOR1,KLF2,TRIM71,ZFP57,NUP188
1_Member	GO Biological Processes	GO:0045814	negative regulation of gene expression, epigenetic	-9.34861	-5.0989	22/51	3015,3065,3066,3070,3720,8289,8330,8353,8359,8365,8726,10155,22823,23411,23512,25942,29128,55183,80312,84661,94239,221613	H2AFZ,HDAC1,HDAC2,HELLS,JARID2,ARID1A,HIST1H2AK,HIST1H3E,HIST1H4A,HIST1H4H,EED,TRIM28,MTF2,SIRT1,SUZ12,SIN3A,UHRF1,RIF1,TET1,DPY30,H2AFV,HIST1H2AA
1_Member	GO Biological Processes	GO:0006342	chromatin silencing	-7.88451	-4.28037	18/41	3015,3065,3066,3070,8289,8330,8353,8359,8365,10155,23411,25942,29128,55183,80312,84661,94239,221613	H2AFZ,HDAC1,HDAC2,HELLS,ARID1A,HIST1H2AK,HIST1H3E,HIST1H4A,HIST1H4H,TRIM28,SIRT1,SIN3A,UHRF1,RIF1,TET1,DPY30,H2AFV,HIST1H2AA
1_Member	GO Biological Processes	GO:0040029	regulation of gene expression, epigenetic	-7.59999	-4.12843	33/121	1499,3015,3065,3066,3070,3720,4343,5434,5936,6602,8087,8289,8330,8353,8359,8365,8726,8850,9611,10155,10365,22823,23411,23512,25942,29128,55183,80312,84661,94239,131405,221613,346171	CTNNB1,H2AFZ,HDAC1,HDAC2,HELLS,JARID2,MOV10,POLR2E,RBM4,SMARCD1,FXR1,ARID1A,HIST1H2AK,HIST1H3E,HIST1H4A,HIST1H4H,EED,KAT2B,NCOR1,TRIM28,KLF2,MTF2,SIRT1,SUZ12,SIN3A,UHRF1,RIF1,TET1,DPY30,H2AFV,TRIM71,HIST1H2AA,ZFP57
1_Member	GO Biological Processes	GO:0016458	gene silencing	-4.01093	-1.58277	25/115	3015,3065,3066,3070,4343,5434,5936,8087,8289,8330,8353,8359,8365,9611,10155,23411,23511,25942,29128,55183,80312,84661,94239,131405,221613	H2AFZ,HDAC1,HDAC2,HELLS,MOV10,POLR2E,RBM4,FXR1,ARID1A,HIST1H2AK,HIST1H3E,HIST1H4A,HIST1H4H,NCOR1,TRIM28,SIRT1,NUP188,SIN3A,UHRF1,RIF1,TET1,DPY30,H2AFV,TRIM71,HIST1H2AA
1_Member	GO Biological Processes	GO:0006346	methylation-dependent chromatin silencing	-3.87255	-1.48616	6/10	3065,3070,10155,23411,29128,80312	HDAC1,HELLS,TRIM28,SIRT1,UHRF1,TET1
1_Member	GO Biological Processes	GO:0060968	regulation of gene silencing	-2.86453	-0.79666	9/29	8087,8353,9611,10155,23411,25942,29128,80312,131405	FXR1,HIST1H3E,NCOR1,TRIM28,SIRT1,SIN3A,UHRF1,TET1,TRIM71
1_Member	GO Biological Processes	GO:0031935	regulation of chromatin silencing	-2.81566	-0.792206	5/10	10155,23411,25942,29128,80312	TRIM28,SIRT1,SIN3A,UHRF1,TET1
1_Member	GO Biological Processes	GO:0031937	positive regulation of chromatin silencing	-2.44791	-0.559928	3/4	10155,23411,25942	TRIM28,SIRT1,SIN3A
1_Member	GO Biological Processes	GO:0090308	regulation of methylation-dependent chromatin silencing	-2.08303	-0.347754	3/5	10155,29128,80312	TRIM28,UHRF1,TET1
2_Summary	Reactome Gene Sets	R-HSA-4839726	Chromatin organization	-8.86983	-5.09724	33/109	595,1019,3015,3065,3066,5978,6602,8289,8330,8331,8342,8344,8347,8353,8359,8365,8726,8819,8850,9070,9611,10765,11091,23028,23512,51230,54014,55352,55818,84661,85236,94239,221613,3720,22823,1499,4343,9448,5434,23411,25942,29128,80312,81,5500,10971,54700,6418,468,3978,5422,5985,56655,23353,3007,8239,581,3516,5315,7874,166,1452,1454,1488,3710,5331,5721,6422,6657,7855,55366,55183,1495,1894,2245,4771,7…	CCND1,CDK4,H2AFZ,HDAC1,HDAC2,REST,SMARCD1,ARID1A,HIST1H2AK,HIST1H2AJ,HIST1H2BM,HIST1H2BE,HIST1H2BC,HIST1H3E,HIST1H4A,HIST1H4H,EED,SAP30,KAT2B,ASH2L,NCOR1,KDM5B,WDR5,KDM1A,SUZ12,PHF20,BRWD1,COPRS,KDM3A,DPY30,HIST1H2BK,H2AFV,HIST1H2AA,JARID2,MTF2,CTNNB1,MOV10,MAP4K4,POLR2E,SIRT1,SIN3A,UHRF1,TET1,ACTN4,PPP1CB,YWHAQ,RRN3,SET,ATF4,LIG1,POLA1,RFC5,POLE4,SUN1,HIST1H1D,USP9X,BAX,RBPJ,PKM,USP7,AES,CSNK1A1…
2_Member	Reactome Gene Sets	R-HSA-4839726	Chromatin organization	-8.86983	-5.09724	33/109	595,1019,3015,3065,3066,5978,6602,8289,8330,8331,8342,8344,8347,8353,8359,8365,8726,8819,8850,9070,9611,10765,11091,23028,23512,51230,54014,55352,55818,84661,85236,94239,221613	CCND1,CDK4,H2AFZ,HDAC1,HDAC2,REST,SMARCD1,ARID1A,HIST1H2AK,HIST1H2AJ,HIST1H2BM,HIST1H2BE,HIST1H2BC,HIST1H3E,HIST1H4A,HIST1H4H,EED,SAP30,KAT2B,ASH2L,NCOR1,KDM5B,WDR5,KDM1A,SUZ12,PHF20,BRWD1,COPRS,KDM3A,DPY30,HIST1H2BK,H2AFV,HIST1H2AA
2_Member	Reactome Gene Sets	R-HSA-3247509	Chromatin modifying enzymes	-8.86983	-5.09724	33/109	595,1019,3015,3065,3066,5978,6602,8289,8330,8331,8342,8344,8347,8353,8359,8365,8726,8819,8850,9070,9611,10765,11091,23028,23512,51230,54014,55352,55818,84661,85236,94239,221613	CCND1,CDK4,H2AFZ,HDAC1,HDAC2,REST,SMARCD1,ARID1A,HIST1H2AK,HIST1H2AJ,HIST1H2BM,HIST1H2BE,HIST1H2BC,HIST1H3E,HIST1H4A,HIST1H4H,EED,SAP30,KAT2B,ASH2L,NCOR1,KDM5B,WDR5,KDM1A,SUZ12,PHF20,BRWD1,COPRS,KDM3A,DPY30,HIST1H2BK,H2AFV,HIST1H2AA
2_Member	Reactome Gene Sets	R-HSA-3214815	HDACs deacetylate histones	-7.83111	-4.28037	16/33	3065,3066,5978,8330,8331,8342,8344,8347,8353,8359,8365,8819,9611,23028,85236,221613	HDAC1,HDAC2,REST,HIST1H2AK,HIST1H2AJ,HIST1H2BM,HIST1H2BE,HIST1H2BC,HIST1H3E,HIST1H4A,HIST1H4H,SAP30,NCOR1,KDM1A,HIST1H2BK,HIST1H2AA
2_Member	Reactome Gene Sets	R-HSA-212300	PRC2 methylates histones and DNA	-7.38941	-4.04279	14/27	3015,3720,8331,8342,8344,8347,8353,8359,8365,8726,22823,23512,85236,94239	H2AFZ,JARID2,HIST1H2AJ,HIST1H2BM,HIST1H2BE,HIST1H2BC,HIST1H3E,HIST1H4A,HIST1H4H,EED,MTF2,SUZ12,HIST1H2BK,H2AFV
2_Member	Reactome Gene Sets	R-HSA-5625886	Activated PKN1 stimulates transcription of AR (androgen receptor) regulated genes KLK2 and KLK3	-7.25898	-3.96351	11/17	3015,8331,8342,8344,8347,8353,8359,8365,23028,85236,94239	H2AFZ,HIST1H2AJ,HIST1H2BM,HIST1H2BE,HIST1H2BC,HIST1H3E,HIST1H4A,HIST1H4H,KDM1A,HIST1H2BK,H2AFV
2_Member	Reactome Gene Sets	R-HSA-201722	Formation of the beta-catenin:TCF transactivating complex	-6.91453	-3.66481	13/25	1499,3015,3065,8331,8342,8344,8347,8353,8359,8365,9070,85236,94239	CTNNB1,H2AFZ,HDAC1,HIST1H2AJ,HIST1H2BM,HIST1H2BE,HIST1H2BC,HIST1H3E,HIST1H4A,HIST1H4H,ASH2L,HIST1H2BK,H2AFV
2_Member	Reactome Gene Sets	R-HSA-2559580	Oxidative Stress Induced Senescence	-6.68761	-3.50036	15/34	1019,3015,4343,8331,8342,8344,8347,8353,8359,8365,8726,9448,23512,85236,94239	CDK4,H2AFZ,MOV10,HIST1H2AJ,HIST1H2BM,HIST1H2BE,HIST1H2BC,HIST1H3E,HIST1H4A,HIST1H4H,EED,MAP4K4,SUZ12,HIST1H2BK,H2AFV
2_Member	Reactome Gene Sets	R-HSA-212165	Epigenetic regulation of gene expression	-6.67089	-3.50036	23/73	3015,3065,3066,3720,5434,8331,8342,8344,8347,8353,8359,8365,8726,8819,8850,22823,23411,23512,25942,29128,80312,85236,94239	H2AFZ,HDAC1,HDAC2,JARID2,POLR2E,HIST1H2AJ,HIST1H2BM,HIST1H2BE,HIST1H2BC,HIST1H3E,HIST1H4A,HIST1H4H,EED,SAP30,KAT2B,MTF2,SIRT1,SUZ12,SIN3A,UHRF1,TET1,HIST1H2BK,H2AFV
2_Member	Reactome Gene Sets	R-HSA-427359	SIRT1 negatively regulates rRNA Expression	-6.55305	-3.41728	11/19	3015,8331,8342,8344,8347,8353,8359,8365,23411,85236,94239	H2AFZ,HIST1H2AJ,HIST1H2BM,HIST1H2BE,HIST1H2BC,HIST1H3E,HIST1H4A,HIST1H4H,SIRT1,HIST1H2BK,H2AFV
2_Member	Reactome Gene Sets	R-HSA-3214858	RMTs methylate histone arginines	-6.22009	-3.13232	14/32	595,1019,3015,6602,8289,8330,8331,8353,8359,8365,11091,55352,94239,221613	CCND1,CDK4,H2AFZ,SMARCD1,ARID1A,HIST1H2AK,HIST1H2AJ,HIST1H3E,HIST1H4A,HIST1H4H,WDR5,COPRS,H2AFV,HIST1H2AA
2_Member	KEGG Pathway	hsa05322	Systemic lupus erythematosus	-6.17792	-3.13232	13/28	81,3015,8330,8331,8342,8344,8347,8353,8359,8365,85236,94239,221613	ACTN4,H2AFZ,HIST1H2AK,HIST1H2AJ,HIST1H2BM,HIST1H2BE,HIST1H2BC,HIST1H3E,HIST1H4A,HIST1H4H,HIST1H2BK,H2AFV,HIST1H2AA
2_Member	KEGG Pathway	ko05322	Systemic lupus erythematosus	-6.17792	-3.13232	13/28	81,3015,8330,8331,8342,8344,8347,8353,8359,8365,85236,94239,221613	ACTN4,H2AFZ,HIST1H2AK,HIST1H2AJ,HIST1H2BM,HIST1H2BE,HIST1H2BC,HIST1H3E,HIST1H4A,HIST1H4H,HIST1H2BK,H2AFV,HIST1H2AA
2_Member	Reactome Gene Sets	R-HSA-5334118	DNA methylation	-5.96387	-2.94461	11/21	3015,8331,8342,8344,8347,8353,8359,8365,29128,85236,94239	H2AFZ,HIST1H2AJ,HIST1H2BM,HIST1H2BE,HIST1H2BC,HIST1H3E,HIST1H4A,HIST1H4H,UHRF1,HIST1H2BK,H2AFV
2_Member	Reactome Gene Sets	R-HSA-427389	ERCC6 (CSB) and EHMT2 (G9a) positively regulate rRNA expression	-5.93455	-2.94011	12/25	3015,3065,3066,8331,8342,8344,8347,8353,8359,8365,85236,94239	H2AFZ,HDAC1,HDAC2,HIST1H2AJ,HIST1H2BM,HIST1H2BE,HIST1H2BC,HIST1H3E,HIST1H4A,HIST1H4H,HIST1H2BK,H2AFV
2_Member	Reactome Gene Sets	R-HSA-73728	RNA Polymerase I Promoter Opening	-5.77253	-2.80157	10/18	3015,8331,8342,8344,8347,8353,8359,8365,85236,94239	H2AFZ,HIST1H2AJ,HIST1H2BM,HIST1H2BE,HIST1H2BC,HIST1H3E,HIST1H4A,HIST1H4H,HIST1H2BK,H2AFV
2_Member	Reactome Gene Sets	R-HSA-5250941	Negative epigenetic regulation of rRNA expression	-5.72389	-2.77521	16/44	3015,3065,3066,5434,8331,8342,8344,8347,8353,8359,8365,8819,23411,25942,85236,94239	H2AFZ,HDAC1,HDAC2,POLR2E,HIST1H2AJ,HIST1H2BM,HIST1H2BE,HIST1H2BC,HIST1H3E,HIST1H4A,HIST1H4H,SAP30,SIRT1,SIN3A,HIST1H2BK,H2AFV
2_Member	Reactome Gene Sets	R-HSA-5619507	Activation of HOX genes during differentiation	-5.57355	-2.66626	16/45	3015,5434,8331,8342,8344,8347,8353,8359,8365,8726,9070,9611,11091,23512,85236,94239	H2AFZ,POLR2E,HIST1H2AJ,HIST1H2BM,HIST1H2BE,HIST1H2BC,HIST1H3E,HIST1H4A,HIST1H4H,EED,ASH2L,NCOR1,WDR5,SUZ12,HIST1H2BK,H2AFV
2_Member	Reactome Gene Sets	R-HSA-5617472	Activation of anterior HOX genes in hindbrain development during early embryogenesis	-5.57355	-2.66626	16/45	3015,5434,8331,8342,8344,8347,8353,8359,8365,8726,9070,9611,11091,23512,85236,94239	H2AFZ,POLR2E,HIST1H2AJ,HIST1H2BM,HIST1H2BE,HIST1H2BC,HIST1H3E,HIST1H4A,HIST1H4H,EED,ASH2L,NCOR1,WDR5,SUZ12,HIST1H2BK,H2AFV
2_Member	Reactome Gene Sets	R-HSA-912446	Meiotic recombination	-5.46004	-2.57205	11/23	1019,3015,8331,8342,8344,8347,8353,8359,8365,85236,94239	CDK4,H2AFZ,HIST1H2AJ,HIST1H2BM,HIST1H2BE,HIST1H2BC,HIST1H3E,HIST1H4A,HIST1H4H,HIST1H2BK,H2AFV
2_Member	Reactome Gene Sets	R-HSA-427413	NoRC negatively regulates rRNA expression	-5.28524	-2.4505	15/42	3015,3065,3066,5434,8331,8342,8344,8347,8353,8359,8365,8819,25942,85236,94239	H2AFZ,HDAC1,HDAC2,POLR2E,HIST1H2AJ,HIST1H2BM,HIST1H2BE,HIST1H2BC,HIST1H3E,HIST1H4A,HIST1H4H,SAP30,SIN3A,HIST1H2BK,H2AFV
2_Member	Reactome Gene Sets	R-HSA-5625740	RHO GTPases activate PKNs	-5.19391	-2.37556	13/33	3015,5500,8331,8342,8344,8347,8353,8359,8365,10971,23028,85236,94239	H2AFZ,PPP1CB,HIST1H2AJ,HIST1H2BM,HIST1H2BE,HIST1H2BC,HIST1H3E,HIST1H4A,HIST1H4H,YWHAQ,KDM1A,HIST1H2BK,H2AFV
2_Member	Reactome Gene Sets	R-HSA-73854	RNA Polymerase I Promoter Clearance	-5.13929	-2.33674	15/43	3015,3065,3066,5434,8331,8342,8344,8347,8353,8359,8365,8850,54700,85236,94239	H2AFZ,HDAC1,HDAC2,POLR2E,HIST1H2AJ,HIST1H2BM,HIST1H2BE,HIST1H2BC,HIST1H3E,HIST1H4A,HIST1H4H,KAT2B,RRN3,HIST1H2BK,H2AFV
2_Member	Reactome Gene Sets	R-HSA-2299718	Condensation of Prophase Chromosomes	-5.02161	-2.25403	11/25	3015,6418,8331,8342,8344,8347,8353,8359,8365,85236,94239	H2AFZ,SET,HIST1H2AJ,HIST1H2BM,HIST1H2BE,HIST1H2BC,HIST1H3E,HIST1H4A,HIST1H4H,HIST1H2BK,H2AFV
2_Member	Reactome Gene Sets	R-HSA-171306	Packaging Of Telomere Ends	-5.01046	-2.25403	9/17	3015,8331,8342,8344,8347,8359,8365,85236,94239	H2AFZ,HIST1H2AJ,HIST1H2BM,HIST1H2BE,HIST1H2BC,HIST1H4A,HIST1H4H,HIST1H2BK,H2AFV
2_Member	Reactome Gene Sets	R-HSA-73864	RNA Polymerase I Transcription	-4.99859	-2.25403	15/44	3015,3065,3066,5434,8331,8342,8344,8347,8353,8359,8365,8850,54700,85236,94239	H2AFZ,HDAC1,HDAC2,POLR2E,HIST1H2AJ,HIST1H2BM,HIST1H2BE,HIST1H2BC,HIST1H3E,HIST1H4A,HIST1H4H,KAT2B,RRN3,HIST1H2BK,H2AFV
2_Member	KEGG Pathway	ko05034	Alcoholism	-4.89411	-2.17587	16/50	468,3015,3065,3066,5500,8330,8331,8342,8344,8347,8353,8359,8365,85236,94239,221613	ATF4,H2AFZ,HDAC1,HDAC2,PPP1CB,HIST1H2AK,HIST1H2AJ,HIST1H2BM,HIST1H2BE,HIST1H2BC,HIST1H3E,HIST1H4A,HIST1H4H,HIST1H2BK,H2AFV,HIST1H2AA
2_Member	KEGG Pathway	hsa05034	Alcoholism	-4.89411	-2.17587	16/50	468,3015,3065,3066,5500,8330,8331,8342,8344,8347,8353,8359,8365,85236,94239,221613	ATF4,H2AFZ,HDAC1,HDAC2,PPP1CB,HIST1H2AK,HIST1H2AJ,HIST1H2BM,HIST1H2BE,HIST1H2BC,HIST1H3E,HIST1H4A,HIST1H4H,HIST1H2BK,H2AFV,HIST1H2AA
2_Member	Reactome Gene Sets	R-HSA-157579	Telomere Maintenance	-4.5609	-1.9644	13/37	3015,3978,5422,5985,8331,8342,8344,8347,8359,8365,56655,85236,94239	H2AFZ,LIG1,POLA1,RFC5,HIST1H2AJ,HIST1H2BM,HIST1H2BE,HIST1H2BC,HIST1H4A,HIST1H4H,POLE4,HIST1H2BK,H2AFV
2_Member	Reactome Gene Sets	R-HSA-1500620	Meiosis	-4.42049	-1.84288	12/33	1019,3015,8331,8342,8344,8347,8353,8359,8365,23353,85236,94239	CDK4,H2AFZ,HIST1H2AJ,HIST1H2BM,HIST1H2BE,HIST1H2BC,HIST1H3E,HIST1H4A,HIST1H4H,SUN1,HIST1H2BK,H2AFV
2_Member	Reactome Gene Sets	R-HSA-1221632	Meiotic synapsis	-4.17613	-1.66678	10/25	3015,8331,8342,8344,8347,8359,8365,23353,85236,94239	H2AFZ,HIST1H2AJ,HIST1H2BM,HIST1H2BE,HIST1H2BC,HIST1H4A,HIST1H4H,SUN1,HIST1H2BK,H2AFV
2_Member	Reactome Gene Sets	R-HSA-2559586	DNA Damage/Telomere Stress Induced Senescence	-4.17613	-1.66678	10/25	3007,3015,8331,8342,8344,8347,8359,8365,85236,94239	HIST1H1D,H2AFZ,HIST1H2AJ,HIST1H2BM,HIST1H2BE,HIST1H2BC,HIST1H4A,HIST1H4H,HIST1H2BK,H2AFV
2_Member	Reactome Gene Sets	R-HSA-504046	RNA Polymerase I, RNA Polymerase III, and Mitochondrial Transcription	-4.0311	-1.58757	15/52	3015,3065,3066,5434,8331,8342,8344,8347,8353,8359,8365,8850,54700,85236,94239	H2AFZ,HDAC1,HDAC2,POLR2E,HIST1H2AJ,HIST1H2BM,HIST1H2BE,HIST1H2BC,HIST1H3E,HIST1H4A,HIST1H4H,KAT2B,RRN3,HIST1H2BK,H2AFV
2_Member	Reactome Gene Sets	R-HSA-5250913	Positive epigenetic regulation of rRNA expression	-3.85384	-1.47336	14/48	3015,3065,3066,5434,8331,8342,8344,8347,8353,8359,8365,8850,85236,94239	H2AFZ,HDAC1,HDAC2,POLR2E,HIST1H2AJ,HIST1H2BM,HIST1H2BE,HIST1H2BC,HIST1H3E,HIST1H4A,HIST1H4H,KAT2B,HIST1H2BK,H2AFV
2_Member	Reactome Gene Sets	R-HSA-977225	Amyloid fiber formation	-3.84322	-1.46916	10/27	3015,8239,8331,8342,8344,8347,8353,8359,8365,85236	H2AFZ,USP9X,HIST1H2AJ,HIST1H2BM,HIST1H2BE,HIST1H2BC,HIST1H3E,HIST1H4A,HIST1H4H,HIST1H2BK
2_Member	Reactome Gene Sets	R-HSA-73777	RNA Polymerase I Chain Elongation	-3.83806	-1.46916	11/32	3015,5434,8331,8342,8344,8347,8353,8359,8365,85236,94239	H2AFZ,POLR2E,HIST1H2AJ,HIST1H2BM,HIST1H2BE,HIST1H2BC,HIST1H3E,HIST1H4A,HIST1H4H,HIST1H2BK,H2AFV
2_Member	Reactome Gene Sets	R-HSA-5250924	B-WICH complex positively regulates rRNA expression	-3.61731	-1.28119	12/39	3015,5434,8331,8342,8344,8347,8353,8359,8365,8850,85236,94239	H2AFZ,POLR2E,HIST1H2AJ,HIST1H2BM,HIST1H2BE,HIST1H2BC,HIST1H3E,HIST1H4A,HIST1H4H,KAT2B,HIST1H2BK,H2AFV
2_Member	KEGG Pathway	hsa05203	Viral carcinogenesis	-3.51125	-1.22533	18/76	81,468,581,595,1019,3065,3066,3516,5315,7874,8342,8344,8347,8359,8365,8850,10971,85236	ACTN4,ATF4,BAX,CCND1,CDK4,HDAC1,HDAC2,RBPJ,PKM,USP7,HIST1H2BM,HIST1H2BE,HIST1H2BC,HIST1H4A,HIST1H4H,KAT2B,YWHAQ,HIST1H2BK
2_Member	KEGG Pathway	ko05203	Viral carcinogenesis	-3.51125	-1.22533	18/76	81,468,581,595,1019,3065,3066,3516,5315,7874,8342,8344,8347,8359,8365,8850,10971,85236	ACTN4,ATF4,BAX,CCND1,CDK4,HDAC1,HDAC2,RBPJ,PKM,USP7,HIST1H2BM,HIST1H2BE,HIST1H2BC,HIST1H4A,HIST1H4H,KAT2B,YWHAQ,HIST1H2BK
2_Member	Reactome Gene Sets	R-HSA-195721	Signaling by Wnt	-3.46355	-1.1857	25/124	166,1452,1454,1488,1499,3015,3065,3710,4343,5331,5721,6422,6657,7855,8331,8342,8344,8347,8353,8359,8365,9070,55366,85236,94239	AES,CSNK1A1,CSNK1E,CTBP2,CTNNB1,H2AFZ,HDAC1,ITPR3,MOV10,PLCB3,PSME2,SFRP1,SOX2,FZD5,HIST1H2AJ,HIST1H2BM,HIST1H2BE,HIST1H2BC,HIST1H3E,HIST1H4A,HIST1H4H,ASH2L,LGR4,HIST1H2BK,H2AFV
2_Member	Reactome Gene Sets	R-HSA-2559583	Cellular Senescence	-3.46228	-1.1857	16/64	1019,3007,3015,4343,8331,8342,8344,8347,8353,8359,8365,8726,9448,23512,85236,94239	CDK4,HIST1H1D,H2AFZ,MOV10,HIST1H2AJ,HIST1H2BM,HIST1H2BE,HIST1H2BC,HIST1H3E,HIST1H4A,HIST1H4H,EED,MAP4K4,SUZ12,HIST1H2BK,H2AFV
2_Member	Reactome Gene Sets	R-HSA-73886	Chromosome Maintenance	-3.17296	-0.97633	13/49	3015,3978,5422,5985,8331,8342,8344,8347,8359,8365,56655,85236,94239	H2AFZ,LIG1,POLA1,RFC5,HIST1H2AJ,HIST1H2BM,HIST1H2BE,HIST1H2BC,HIST1H4A,HIST1H4H,POLE4,HIST1H2BK,H2AFV
2_Member	Reactome Gene Sets	R-HSA-606279	Deposition of new CENPA-containing nucleosomes at the centromere	-3.11654	-0.94237	9/27	3015,8331,8342,8344,8347,8359,8365,85236,94239	H2AFZ,HIST1H2AJ,HIST1H2BM,HIST1H2BE,HIST1H2BC,HIST1H4A,HIST1H4H,HIST1H2BK,H2AFV
2_Member	Reactome Gene Sets	R-HSA-774815	Nucleosome assembly	-3.11654	-0.94237	9/27	3015,8331,8342,8344,8347,8359,8365,85236,94239	H2AFZ,HIST1H2AJ,HIST1H2BM,HIST1H2BE,HIST1H2BC,HIST1H4A,HIST1H4H,HIST1H2BK,H2AFV
2_Member	Reactome Gene Sets	R-HSA-2559582	Senescence-Associated Secretory Phenotype (SASP)	-3.00117	-0.884221	11/39	1019,3015,8331,8342,8344,8347,8353,8359,8365,85236,94239	CDK4,H2AFZ,HIST1H2AJ,HIST1H2BM,HIST1H2BE,HIST1H2BC,HIST1H3E,HIST1H4A,HIST1H4H,HIST1H2BK,H2AFV
2_Member	Reactome Gene Sets	R-HSA-201681	TCF dependent signaling in response to WNT	-3.00007	-0.884221	20/97	1452,1454,1499,3015,3065,5721,6422,6657,7855,8331,8342,8344,8347,8353,8359,8365,9070,55366,85236,94239	CSNK1A1,CSNK1E,CTNNB1,H2AFZ,HDAC1,PSME2,SFRP1,SOX2,FZD5,HIST1H2AJ,HIST1H2BM,HIST1H2BE,HIST1H2BC,HIST1H3E,HIST1H4A,HIST1H4H,ASH2L,LGR4,HIST1H2BK,H2AFV
2_Member	Reactome Gene Sets	R-HSA-3214847	HATs acetylate histones	-2.99405	-0.884221	13/51	8330,8331,8342,8344,8347,8353,8359,8365,8850,11091,51230,85236,221613	HIST1H2AK,HIST1H2AJ,HIST1H2BM,HIST1H2BE,HIST1H2BC,HIST1H3E,HIST1H4A,HIST1H4H,KAT2B,WDR5,PHF20,HIST1H2BK,HIST1H2AA
2_Member	Reactome Gene Sets	R-HSA-5693571	Nonhomologous End-Joining (NHEJ)	-2.66309	-0.671485	7/20	8342,8344,8347,8359,8365,55183,85236	HIST1H2BM,HIST1H2BE,HIST1H2BC,HIST1H4A,HIST1H4H,RIF1,HIST1H2BK
2_Member	Reactome Gene Sets	R-HSA-194315	Signaling by Rho GTPases	-2.48627	-0.575105	25/144	1495,1499,1894,2245,3015,4771,5500,7277,8331,8342,8344,8347,8353,8359,8365,9743,10381,10928,10971,23028,55920,85236,94239,147841,347733	CTNNA1,CTNNB1,ECT2,FGD1,H2AFZ,NF2,PPP1CB,TUBA4A,HIST1H2AJ,HIST1H2BM,HIST1H2BE,HIST1H2BC,HIST1H3E,HIST1H4A,HIST1H4H,ARHGAP32,TUBB3,RALBP1,YWHAQ,KDM1A,RCC2,HIST1H2BK,H2AFV,SPC24,TUBB2B
2_Member	GO Biological Processes	GO:0034728	nucleosome organization	-2.48437	-0.575105	12/51	3007,6418,6602,8208,8289,8342,8344,8347,8353,8359,8365,85236	HIST1H1D,SET,SMARCD1,CHAF1B,ARID1A,HIST1H2BM,HIST1H2BE,HIST1H2BC,HIST1H3E,HIST1H4A,HIST1H4H,HIST1H2BK
2_Member	Reactome Gene Sets	R-HSA-5578749	Transcriptional regulation by small RNAs	-2.40988	-0.538562	12/52	3015,5434,8331,8342,8344,8347,8353,8359,8365,23511,85236,94239	H2AFZ,POLR2E,HIST1H2AJ,HIST1H2BM,HIST1H2BE,HIST1H2BC,HIST1H3E,HIST1H4A,HIST1H4H,NUP188,HIST1H2BK,H2AFV
2_Member	GO Biological Processes	GO:0006333	chromatin assembly or disassembly	-2.38235	-0.523571	13/59	3007,3070,6418,6602,8208,8289,8342,8344,8347,8353,8359,8365,85236	HIST1H1D,HELLS,SET,SMARCD1,CHAF1B,ARID1A,HIST1H2BM,HIST1H2BE,HIST1H2BC,HIST1H3E,HIST1H4A,HIST1H4H,HIST1H2BK
2_Member	Reactome Gene Sets	R-HSA-69473	G2/M DNA damage checkpoint	-2.33908	-0.492484	9/34	5985,7465,8342,8344,8347,8359,8365,10971,85236	RFC5,WEE1,HIST1H2BM,HIST1H2BE,HIST1H2BC,HIST1H4A,HIST1H4H,YWHAQ,HIST1H2BK
2_Member	GO Biological Processes	GO:0006334	nucleosome assembly	-2.26793	-0.45279	10/41	3007,6418,8208,8342,8344,8347,8353,8359,8365,85236	HIST1H1D,SET,CHAF1B,HIST1H2BM,HIST1H2BE,HIST1H2BC,HIST1H3E,HIST1H4A,HIST1H4H,HIST1H2BK
2_Member	GO Biological Processes	GO:0031497	chromatin assembly	-2.22502	-0.418523	11/48	3007,3070,6418,8208,8342,8344,8347,8353,8359,8365,85236	HIST1H1D,HELLS,SET,CHAF1B,HIST1H2BM,HIST1H2BE,HIST1H2BC,HIST1H3E,HIST1H4A,HIST1H4H,HIST1H2BK
2_Member	Reactome Gene Sets	R-HSA-195258	RHO GTPase Effectors	-2.08292	-0.347754	21/123	1495,1499,3015,4771,5500,7277,8331,8342,8344,8347,8353,8359,8365,10381,10971,23028,55920,85236,94239,147841,347733	CTNNA1,CTNNB1,H2AFZ,NF2,PPP1CB,TUBA4A,HIST1H2AJ,HIST1H2BM,HIST1H2BE,HIST1H2BC,HIST1H3E,HIST1H4A,HIST1H4H,TUBB3,YWHAQ,KDM1A,RCC2,HIST1H2BK,H2AFV,SPC24,TUBB2B
2_Member	Reactome Gene Sets	R-HSA-211000	Gene Silencing by RNA	-2.0103	-0.292065	12/58	3015,5434,8331,8342,8344,8347,8353,8359,8365,23511,85236,94239	H2AFZ,POLR2E,HIST1H2AJ,HIST1H2BM,HIST1H2BE,HIST1H2BC,HIST1H3E,HIST1H4A,HIST1H4H,NUP188,HIST1H2BK,H2AFV
3_Summary	GO Biological Processes	GO:0006325	chromatin organization	-7.47157	-4.06695	52/246	1499,3007,3015,3065,3066,3070,3720,5978,6418,6602,6657,7874,8208,8289,8330,8342,8344,8347,8353,8359,8365,8726,8819,8850,8861,9070,9611,10155,10765,11091,22823,23028,23411,23492,23512,23613,25942,29128,51230,51366,54014,55183,55352,55818,56655,58499,80312,80335,84661,85236,94239,221613,346171,1725,1958,23511,26168	CTNNB1,HIST1H1D,H2AFZ,HDAC1,HDAC2,HELLS,JARID2,REST,SET,SMARCD1,SOX2,USP7,CHAF1B,ARID1A,HIST1H2AK,HIST1H2BM,HIST1H2BE,HIST1H2BC,HIST1H3E,HIST1H4A,HIST1H4H,EED,SAP30,KAT2B,LDB1,ASH2L,NCOR1,TRIM28,KDM5B,WDR5,MTF2,KDM1A,SIRT1,CBX7,SUZ12,ZMYND8,SIN3A,UHRF1,PHF20,UBR5,BRWD1,RIF1,COPRS,KDM3A,POLE4,ZNF462,TET1,WDR82,DPY30,HIST1H2BK,H2AFV,HIST1H2AA,ZFP57,DHPS,EGR1,NUP188,SENP3
3_Member	GO Biological Processes	GO:0006325	chromatin organization	-7.47157	-4.06695	52/246	1499,3007,3015,3065,3066,3070,3720,5978,6418,6602,6657,7874,8208,8289,8330,8342,8344,8347,8353,8359,8365,8726,8819,8850,8861,9070,9611,10155,10765,11091,22823,23028,23411,23492,23512,23613,25942,29128,51230,51366,54014,55183,55352,55818,56655,58499,80312,80335,84661,85236,94239,221613	CTNNB1,HIST1H1D,H2AFZ,HDAC1,HDAC2,HELLS,JARID2,REST,SET,SMARCD1,SOX2,USP7,CHAF1B,ARID1A,HIST1H2AK,HIST1H2BM,HIST1H2BE,HIST1H2BC,HIST1H3E,HIST1H4A,HIST1H4H,EED,SAP30,KAT2B,LDB1,ASH2L,NCOR1,TRIM28,KDM5B,WDR5,MTF2,KDM1A,SIRT1,CBX7,SUZ12,ZMYND8,SIN3A,UHRF1,PHF20,UBR5,BRWD1,RIF1,COPRS,KDM3A,POLE4,ZNF462,TET1,WDR82,DPY30,HIST1H2BK,H2AFV,HIST1H2AA
3_Member	GO Biological Processes	GO:0016571	histone methylation	-5.28808	-2.4505	16/47	1499,3007,3720,8726,9070,11091,22823,23028,23411,23512,55183,55352,55818,80312,80335,84661	CTNNB1,HIST1H1D,JARID2,EED,ASH2L,WDR5,MTF2,KDM1A,SIRT1,SUZ12,RIF1,COPRS,KDM3A,TET1,WDR82,DPY30
3_Member	GO Biological Processes	GO:0016569	covalent chromatin modification	-4.81493	-2.10929	37/185	1499,3007,3065,3066,3070,3720,5978,6418,6602,7874,8289,8726,8819,8850,8861,9070,9611,10155,10765,11091,22823,23028,23411,23492,23512,23613,25942,29128,51230,51366,55183,55352,55818,56655,80312,80335,84661	CTNNB1,HIST1H1D,HDAC1,HDAC2,HELLS,JARID2,REST,SET,SMARCD1,USP7,ARID1A,EED,SAP30,KAT2B,LDB1,ASH2L,NCOR1,TRIM28,KDM5B,WDR5,MTF2,KDM1A,SIRT1,CBX7,SUZ12,ZMYND8,SIN3A,UHRF1,PHF20,UBR5,RIF1,COPRS,KDM3A,POLE4,TET1,WDR82,DPY30
3_Member	GO Biological Processes	GO:0034968	histone lysine methylation	-4.5609	-1.9644	13/37	1499,3007,3720,8726,9070,11091,22823,23028,23411,55183,55818,80335,84661	CTNNB1,HIST1H1D,JARID2,EED,ASH2L,WDR5,MTF2,KDM1A,SIRT1,RIF1,KDM3A,WDR82,DPY30
3_Member	GO Biological Processes	GO:0018022	peptidyl-lysine methylation	-4.5609	-1.9644	13/37	1499,3007,3720,8726,9070,11091,22823,23028,23411,55183,55818,80335,84661	CTNNB1,HIST1H1D,JARID2,EED,ASH2L,WDR5,MTF2,KDM1A,SIRT1,RIF1,KDM3A,WDR82,DPY30
3_Member	GO Biological Processes	GO:0016570	histone modification	-4.22017	-1.68646	31/153	1499,3007,3065,3066,3720,5978,6418,7874,8726,8819,8850,8861,9070,10765,11091,22823,23028,23411,23512,23613,25942,29128,51230,51366,55183,55352,55818,56655,80312,80335,84661	CTNNB1,HIST1H1D,HDAC1,HDAC2,JARID2,REST,SET,USP7,EED,SAP30,KAT2B,LDB1,ASH2L,KDM5B,WDR5,MTF2,KDM1A,SIRT1,SUZ12,ZMYND8,SIN3A,UHRF1,PHF20,UBR5,RIF1,COPRS,KDM3A,POLE4,TET1,WDR82,DPY30
3_Member	GO Biological Processes	GO:1905268	negative regulation of chromatin organization	-3.89557	-1.50319	9/22	3720,6418,22823,23028,23411,25942,51366,55818,80312	JARID2,SET,MTF2,KDM1A,SIRT1,SIN3A,UBR5,KDM3A,TET1
3_Member	GO Biological Processes	GO:0031057	negative regulation of histone modification	-3.61709	-1.28119	8/19	3720,6418,22823,23028,23411,25942,51366,55818	JARID2,SET,MTF2,KDM1A,SIRT1,SIN3A,UBR5,KDM3A
3_Member	GO Biological Processes	GO:0031062	positive regulation of histone methylation	-3.55369	-1.24663	7/15	1499,3720,8726,22823,23411,55183,80312	CTNNB1,JARID2,EED,MTF2,SIRT1,RIF1,TET1
3_Member	GO Biological Processes	GO:0006479	protein methylation	-3.54696	-1.24663	16/63	1499,3007,3720,8726,9070,11091,22823,23028,23411,23512,55183,55352,55818,80312,80335,84661	CTNNB1,HIST1H1D,JARID2,EED,ASH2L,WDR5,MTF2,KDM1A,SIRT1,SUZ12,RIF1,COPRS,KDM3A,TET1,WDR82,DPY30
3_Member	GO Biological Processes	GO:0008213	protein alkylation	-3.54696	-1.24663	16/63	1499,3007,3720,8726,9070,11091,22823,23028,23411,23512,55183,55352,55818,80312,80335,84661	CTNNB1,HIST1H1D,JARID2,EED,ASH2L,WDR5,MTF2,KDM1A,SIRT1,SUZ12,RIF1,COPRS,KDM3A,TET1,WDR82,DPY30
3_Member	GO Biological Processes	GO:0031060	regulation of histone methylation	-3.39922	-1.1283	9/25	1499,3720,8726,22823,23028,23411,55183,55818,80312	CTNNB1,JARID2,EED,MTF2,KDM1A,SIRT1,RIF1,KDM3A,TET1
3_Member	GO Biological Processes	GO:0061647	histone H3-K9 modification	-2.86722	-0.79666	6/14	3720,8850,23028,23411,55183,55818	JARID2,KAT2B,KDM1A,SIRT1,RIF1,KDM3A
3_Member	GO Biological Processes	GO:1902275	regulation of chromatin organization	-2.85351	-0.79413	14/59	1499,3720,6418,8726,10155,22823,23028,23411,25942,29128,51366,55183,55818,80312	CTNNB1,JARID2,SET,EED,TRIM28,MTF2,KDM1A,SIRT1,SIN3A,UHRF1,UBR5,RIF1,KDM3A,TET1
3_Member	GO Biological Processes	GO:0043414	macromolecule methylation	-2.82928	-0.792206	18/86	1499,3007,3720,8726,9070,10155,11091,22823,23028,23411,23512,55183,55352,55818,80312,80335,84661,346171	CTNNB1,HIST1H1D,JARID2,EED,ASH2L,TRIM28,WDR5,MTF2,KDM1A,SIRT1,SUZ12,RIF1,COPRS,KDM3A,TET1,WDR82,DPY30,ZFP57
3_Member	GO Biological Processes	GO:1905269	positive regulation of chromatin organization	-2.81968	-0.792206	10/35	1499,3720,8726,10155,22823,23028,23411,25942,55183,80312	CTNNB1,JARID2,EED,TRIM28,MTF2,KDM1A,SIRT1,SIN3A,RIF1,TET1
3_Member	GO Biological Processes	GO:0051570	regulation of histone H3-K9 methylation	-2.81566	-0.792206	5/10	3720,23028,23411,55183,55818	JARID2,KDM1A,SIRT1,RIF1,KDM3A
3_Member	GO Biological Processes	GO:0018205	peptidyl-lysine modification	-2.70377	-0.694603	25/139	1499,1725,1958,3007,3066,3720,6418,8726,8850,8861,9070,10155,11091,22823,23028,23411,23511,25942,26168,51230,55183,55818,56655,80335,84661	CTNNB1,DHPS,EGR1,HIST1H1D,HDAC2,JARID2,SET,EED,KAT2B,LDB1,ASH2L,TRIM28,WDR5,MTF2,KDM1A,SIRT1,NUP188,SIN3A,SENP3,PHF20,RIF1,KDM3A,POLE4,WDR82,DPY30
3_Member	GO Biological Processes	GO:0031056	regulation of histone modification	-2.64108	-0.653823	12/49	1499,3720,6418,8726,22823,23028,23411,25942,51366,55183,55818,80312	CTNNB1,JARID2,SET,EED,MTF2,KDM1A,SIRT1,SIN3A,UBR5,RIF1,KDM3A,TET1
3_Member	GO Biological Processes	GO:0031061	negative regulation of histone methylation	-2.58884	-0.646383	5/11	3720,22823,23028,23411,55818	JARID2,MTF2,KDM1A,SIRT1,KDM3A
3_Member	GO Biological Processes	GO:0051568	histone H3-K4 methylation	-2.52487	-0.605576	7/21	1499,3007,9070,11091,23028,80335,84661	CTNNB1,HIST1H1D,ASH2L,WDR5,KDM1A,WDR82,DPY30
3_Member	GO Biological Processes	GO:0051574	positive regulation of histone H3-K9 methylation	-2.44791	-0.559928	3/4	3720,23411,55183	JARID2,SIRT1,RIF1
3_Member	GO Biological Processes	GO:0051567	histone H3-K9 methylation	-2.39108	-0.530531	5/12	3720,23028,23411,55183,55818	JARID2,KDM1A,SIRT1,RIF1,KDM3A
3_Member	GO Biological Processes	GO:0032259	methylation	-2.23013	-0.418523	18/97	1499,3007,3720,8726,9070,10155,11091,22823,23028,23411,23512,55183,55352,55818,80312,80335,84661,346171	CTNNB1,HIST1H1D,JARID2,EED,ASH2L,TRIM28,WDR5,MTF2,KDM1A,SIRT1,SUZ12,RIF1,COPRS,KDM3A,TET1,WDR82,DPY30,ZFP57
4_Summary	GO Biological Processes	GO:0048511	rhythmic process	-5.37465	-2.50515	23/85	468,581,1019,1374,1454,1495,1655,1958,3065,3066,3184,3383,5371,5500,5936,8850,9611,10135,10765,23064,23411,25942,55366	ATF4,BAX,CDK4,CPT1A,CSNK1E,CTNNA1,DDX5,EGR1,HDAC1,HDAC2,HNRNPD,ICAM1,PML,PPP1CB,RBM4,KAT2B,NCOR1,NAMPT,KDM5B,SETX,SIRT1,SIN3A,LGR4
4_Member	GO Biological Processes	GO:0048511	rhythmic process	-5.37465	-2.50515	23/85	468,581,1019,1374,1454,1495,1655,1958,3065,3066,3184,3383,5371,5500,5936,8850,9611,10135,10765,23064,23411,25942,55366	ATF4,BAX,CDK4,CPT1A,CSNK1E,CTNNA1,DDX5,EGR1,HDAC1,HDAC2,HNRNPD,ICAM1,PML,PPP1CB,RBM4,KAT2B,NCOR1,NAMPT,KDM5B,SETX,SIRT1,SIN3A,LGR4
4_Member	GO Biological Processes	GO:0007623	circadian rhythm	-4.20911	-1.68368	16/56	468,1019,1374,1454,3065,3066,3184,5371,5500,5936,9611,10135,23064,23411,25942,55366	ATF4,CDK4,CPT1A,CSNK1E,HDAC1,HDAC2,HNRNPD,PML,PPP1CB,RBM4,NCOR1,NAMPT,SETX,SIRT1,SIN3A,LGR4
4_Member	GO Biological Processes	GO:0032922	circadian regulation of gene expression	-3.89557	-1.50319	9/22	468,1454,3065,3066,5371,5500,10135,23411,55366	ATF4,CSNK1E,HDAC1,HDAC2,PML,PPP1CB,NAMPT,SIRT1,LGR4
4_Member	Reactome Gene Sets	R-HSA-400253	Circadian Clock	-2.16439	-0.38155	7/24	1374,1454,5500,5936,9611,10135,23411	CPT1A,CSNK1E,PPP1CB,RBM4,NCOR1,NAMPT,SIRT1
5_Summary	GO Biological Processes	GO:0000122	negative regulation of transcription from RNA polymerase II promoter	-5.05312	-2.26581	39/195	166,190,595,652,1499,1655,1958,3007,3065,3066,3516,3720,4092,4838,5978,6657,7050,8239,8289,8726,8819,9611,10155,10614,10637,22823,23028,23411,23492,23512,23613,25942,25959,29128,51523,55183,64207,283248,346171	AES,NR0B1,CCND1,BMP4,CTNNB1,DDX5,EGR1,HIST1H1D,HDAC1,HDAC2,RBPJ,JARID2,SMAD7,NODAL,REST,SOX2,TGIF1,USP9X,ARID1A,EED,SAP30,NCOR1,TRIM28,HEXIM1,LEFTY1,MTF2,KDM1A,SIRT1,CBX7,SUZ12,ZMYND8,SIN3A,KANK2,UHRF1,CXXC5,RIF1,IRF2BPL,RCOR2,ZFP57
5_Member	GO Biological Processes	GO:0000122	negative regulation of transcription from RNA polymerase II promoter	-5.05312	-2.26581	39/195	166,190,595,652,1499,1655,1958,3007,3065,3066,3516,3720,4092,4838,5978,6657,7050,8239,8289,8726,8819,9611,10155,10614,10637,22823,23028,23411,23492,23512,23613,25942,25959,29128,51523,55183,64207,283248,346171	AES,NR0B1,CCND1,BMP4,CTNNB1,DDX5,EGR1,HIST1H1D,HDAC1,HDAC2,RBPJ,JARID2,SMAD7,NODAL,REST,SOX2,TGIF1,USP9X,ARID1A,EED,SAP30,NCOR1,TRIM28,HEXIM1,LEFTY1,MTF2,KDM1A,SIRT1,CBX7,SUZ12,ZMYND8,SIN3A,KANK2,UHRF1,CXXC5,RIF1,IRF2BPL,RCOR2,ZFP57
6_Summary	GO Biological Processes	GO:0019674	NAD metabolic process	-4.76133	-2.06792	10/22	226,2597,2821,3099,3945,4860,5214,5223,5315,10135,445,587,5631,6470,6472,29920,29968,468,1374,5163,5500,8850,10007,11091,23411,217,5372,2739,9611,1892,6390,6391,3074,593,1891,6520,11112,23564,1841,2879,4282,5319,9380,10434,79602	ALDOA,GAPDH,GPI,HK2,LDHB,PNP,PFKP,PGAM1,PKM,NAMPT,ASS1,BCAT2,PRPS1,SHMT1,SHMT2,PYCR2,PSAT1,ATF4,CPT1A,PDK1,PPP1CB,KAT2B,GNPDA1,WDR5,SIRT1,ALDH2,PMM1,GLO1,NCOR1,ECHS1,SDHB,SDHC,HEXB,BCKDHA,ECH1,SLC3A2,HIBADH,DDAH2,DTYMK,GPX4,MIF,PLA2G1B,GRHPR,LYPLA1,ADIPOR2
6_Member	GO Biological Processes	GO:0019674	NAD metabolic process	-4.76133	-2.06792	10/22	226,2597,2821,3099,3945,4860,5214,5223,5315,10135	ALDOA,GAPDH,GPI,HK2,LDHB,PNP,PFKP,PGAM1,PKM,NAMPT
6_Member	GO Biological Processes	GO:0006007	glucose catabolic process	-4.69048	-2.05165	7/11	226,2597,2821,3099,5214,5223,5315	ALDOA,GAPDH,GPI,HK2,PFKP,PGAM1,PKM
6_Member	GO Biological Processes	GO:0061621	canonical glycolysis	-4.69048	-2.05165	7/11	226,2597,2821,3099,5214,5223,5315	ALDOA,GAPDH,GPI,HK2,PFKP,PGAM1,PKM
6_Member	GO Biological Processes	GO:0061718	glucose catabolic process to pyruvate	-4.69048	-2.05165	7/11	226,2597,2821,3099,5214,5223,5315	ALDOA,GAPDH,GPI,HK2,PFKP,PGAM1,PKM
6_Member	GO Biological Processes	GO:0006735	NADH regeneration	-4.69048	-2.05165	7/11	226,2597,2821,3099,5214,5223,5315	ALDOA,GAPDH,GPI,HK2,PFKP,PGAM1,PKM
6_Member	GO Biological Processes	GO:0061615	glycolytic process through fructose-6-phosphate	-4.34866	-1.79792	7/12	226,2597,2821,3099,5214,5223,5315	ALDOA,GAPDH,GPI,HK2,PFKP,PGAM1,PKM
6_Member	GO Biological Processes	GO:0061620	glycolytic process through glucose-6-phosphate	-4.34866	-1.79792	7/12	226,2597,2821,3099,5214,5223,5315	ALDOA,GAPDH,GPI,HK2,PFKP,PGAM1,PKM
6_Member	KEGG Pathway	ko01230	Biosynthesis of amino acids	-4.12888	-1.64259	12/35	226,445,587,2597,5214,5223,5315,5631,6470,6472,29920,29968	ALDOA,ASS1,BCAT2,GAPDH,PFKP,PGAM1,PKM,PRPS1,SHMT1,SHMT2,PYCR2,PSAT1
6_Member	KEGG Pathway	hsa01230	Biosynthesis of amino acids	-4.12888	-1.64259	12/35	226,445,587,2597,5214,5223,5315,5631,6470,6472,29920,29968	ALDOA,ASS1,BCAT2,GAPDH,PFKP,PGAM1,PKM,PRPS1,SHMT1,SHMT2,PYCR2,PSAT1
6_Member	KEGG Pathway	hsa_M00001	Glycolysis (Embden-Meyerhof pathway), glucose => pyruvate	-4.05121	-1.60084	7/13	226,2597,2821,3099,5214,5223,5315	ALDOA,GAPDH,GPI,HK2,PFKP,PGAM1,PKM
6_Member	KEGG Pathway	M00001	Glycolysis (Embden-Meyerhof pathway), glucose => pyruvate	-4.05121	-1.60084	7/13	226,2597,2821,3099,5214,5223,5315	ALDOA,GAPDH,GPI,HK2,PFKP,PGAM1,PKM
6_Member	GO Biological Processes	GO:0006734	NADH metabolic process	-3.55369	-1.24663	7/15	226,2597,2821,3099,5214,5223,5315	ALDOA,GAPDH,GPI,HK2,PFKP,PGAM1,PKM
6_Member	GO Biological Processes	GO:0006006	glucose metabolic process	-3.53999	-1.24452	15/57	226,468,1374,2597,2821,3099,5163,5214,5223,5315,5500,8850,10007,11091,23411	ALDOA,ATF4,CPT1A,GAPDH,GPI,HK2,PDK1,PFKP,PGAM1,PKM,PPP1CB,KAT2B,GNPDA1,WDR5,SIRT1
6_Member	Reactome Gene Sets	R-HSA-70171	Glycolysis	-3.34199	-1.10511	7/16	226,2597,2821,3099,5214,5223,5315	ALDOA,GAPDH,GPI,HK2,PFKP,PGAM1,PKM
6_Member	GO Biological Processes	GO:0019320	hexose catabolic process	-3.34199	-1.10511	7/16	226,2597,2821,3099,5214,5223,5315	ALDOA,GAPDH,GPI,HK2,PFKP,PGAM1,PKM
6_Member	KEGG Pathway	ko00010	Glycolysis / Gluconeogenesis	-3.25368	-1.0414	9/26	217,226,2597,2821,3099,3945,5214,5223,5315	ALDH2,ALDOA,GAPDH,GPI,HK2,LDHB,PFKP,PGAM1,PKM
6_Member	KEGG Pathway	hsa00010	Glycolysis / Gluconeogenesis	-3.25368	-1.0414	9/26	217,226,2597,2821,3099,3945,5214,5223,5315	ALDH2,ALDOA,GAPDH,GPI,HK2,LDHB,PFKP,PGAM1,PKM
6_Member	GO Biological Processes	GO:0019318	hexose metabolic process	-3.22119	-1.0207	16/67	226,468,1374,2597,2821,3099,5163,5214,5223,5315,5372,5500,8850,10007,11091,23411	ALDOA,ATF4,CPT1A,GAPDH,GPI,HK2,PDK1,PFKP,PGAM1,PKM,PMM1,PPP1CB,KAT2B,GNPDA1,WDR5,SIRT1
6_Member	GO Biological Processes	GO:0006090	pyruvate metabolic process	-3.10563	-0.938707	11/38	226,2597,2739,2821,3099,3945,5163,5214,5223,5315,9611	ALDOA,GAPDH,GLO1,GPI,HK2,LDHB,PDK1,PFKP,PGAM1,PKM,NCOR1
6_Member	KEGG Pathway	ko01200	Carbon metabolism	-2.85351	-0.79413	14/59	226,1892,2597,2821,3099,5214,5223,5315,5631,6390,6391,6470,6472,29968	ALDOA,ECHS1,GAPDH,GPI,HK2,PFKP,PGAM1,PKM,PRPS1,SDHB,SDHC,SHMT1,SHMT2,PSAT1
6_Member	KEGG Pathway	hsa01200	Carbon metabolism	-2.85351	-0.79413	14/59	226,1892,2597,2821,3099,5214,5223,5315,5631,6390,6391,6470,6472,29968	ALDOA,ECHS1,GAPDH,GPI,HK2,PFKP,PGAM1,PKM,PRPS1,SDHB,SDHC,SHMT1,SHMT2,PSAT1
6_Member	GO Biological Processes	GO:0046365	monosaccharide catabolic process	-2.81225	-0.792206	7/19	226,2597,2821,3099,5214,5223,5315	ALDOA,GAPDH,GPI,HK2,PFKP,PGAM1,PKM
6_Member	GO Biological Processes	GO:0044724	single-organism carbohydrate catabolic process	-2.61969	-0.646383	10/37	226,2597,2821,3074,3099,5214,5223,5315,5500,9611	ALDOA,GAPDH,GPI,HEXB,HK2,PFKP,PGAM1,PKM,PPP1CB,NCOR1
6_Member	GO Biological Processes	GO:0005996	monosaccharide metabolic process	-2.59854	-0.646383	16/76	226,468,1374,2597,2821,3099,5163,5214,5223,5315,5372,5500,8850,10007,11091,23411	ALDOA,ATF4,CPT1A,GAPDH,GPI,HK2,PDK1,PFKP,PGAM1,PKM,PMM1,PPP1CB,KAT2B,GNPDA1,WDR5,SIRT1
6_Member	GO Biological Processes	GO:0044282	small molecule catabolic process	-2.47906	-0.573571	17/85	217,226,587,593,1374,1891,1892,2597,2821,3099,5214,5223,5315,6470,6520,11112,23564	ALDH2,ALDOA,BCAT2,BCKDHA,CPT1A,ECH1,ECHS1,GAPDH,GPI,HK2,PFKP,PGAM1,PKM,SHMT1,SLC3A2,HIBADH,DDAH2
6_Member	GO Biological Processes	GO:0006096	glycolytic process	-2.45711	-0.559928	8/27	226,2597,2821,3099,5214,5223,5315,9611	ALDOA,GAPDH,GPI,HK2,PFKP,PGAM1,PKM,NCOR1
6_Member	GO Biological Processes	GO:0006757	ATP generation from ADP	-2.45711	-0.559928	8/27	226,2597,2821,3099,5214,5223,5315,9611	ALDOA,GAPDH,GPI,HK2,PFKP,PGAM1,PKM,NCOR1
6_Member	GO Biological Processes	GO:0016052	carbohydrate catabolic process	-2.43643	-0.557782	10/39	226,2597,2821,3074,3099,5214,5223,5315,5500,9611	ALDOA,GAPDH,GPI,HEXB,HK2,PFKP,PGAM1,PKM,PPP1CB,NCOR1
6_Member	GO Biological Processes	GO:0072524	pyridine-containing compound metabolic process	-2.40988	-0.538562	12/52	226,2597,2821,3099,3945,4860,5214,5223,5315,9611,10135,29968	ALDOA,GAPDH,GPI,HK2,LDHB,PNP,PFKP,PGAM1,PKM,NCOR1,NAMPT,PSAT1
6_Member	GO Biological Processes	GO:0046031	ADP metabolic process	-2.34925	-0.497477	8/28	226,2597,2821,3099,5214,5223,5315,9611	ALDOA,GAPDH,GPI,HK2,PFKP,PGAM1,PKM,NCOR1
6_Member	GO Biological Processes	GO:0046939	nucleotide phosphorylation	-2.33908	-0.492484	9/34	226,1841,2597,2821,3099,5214,5223,5315,9611	ALDOA,DTYMK,GAPDH,GPI,HK2,PFKP,PGAM1,PKM,NCOR1
6_Member	GO Biological Processes	GO:0032787	monocarboxylic acid metabolic process	-2.32042	-0.490667	22/125	226,593,1374,1891,1892,2597,2739,2821,2879,3099,3945,4282,5163,5214,5223,5315,5319,9380,9611,10434,23411,79602	ALDOA,BCKDHA,CPT1A,ECH1,ECHS1,GAPDH,GLO1,GPI,GPX4,HK2,LDHB,MIF,PDK1,PFKP,PGAM1,PKM,PLA2G1B,GRHPR,NCOR1,LYPLA1,SIRT1,ADIPOR2
6_Member	GO Biological Processes	GO:0046496	nicotinamide nucleotide metabolic process	-2.15372	-0.376692	11/49	226,2597,2821,3099,3945,4860,5214,5223,5315,9611,10135	ALDOA,GAPDH,GPI,HK2,LDHB,PNP,PFKP,PGAM1,PKM,NCOR1,NAMPT
6_Member	GO Biological Processes	GO:0019362	pyridine nucleotide metabolic process	-2.15372	-0.376692	11/49	226,2597,2821,3099,3945,4860,5214,5223,5315,9611,10135	ALDOA,GAPDH,GPI,HK2,LDHB,PNP,PFKP,PGAM1,PKM,NCOR1,NAMPT
6_Member	Reactome Gene Sets	R-HSA-70326	Glucose metabolism	-2.15073	-0.376692	8/30	226,2597,2821,3099,5214,5223,5315,10007	ALDOA,GAPDH,GPI,HK2,PFKP,PGAM1,PKM,GNPDA1
6_Member	GO Biological Processes	GO:0006165	nucleoside diphosphate phosphorylation	-2.05919	-0.334527	8/31	226,2597,2821,3099,5214,5223,5315,9611	ALDOA,GAPDH,GPI,HK2,PFKP,PGAM1,PKM,NCOR1
6_Member	GO Biological Processes	GO:0005975	carbohydrate metabolic process	-2.03464	-0.311269	22/132	217,226,468,1374,2597,2739,2821,3074,3099,3945,5163,5214,5223,5315,5372,5500,6520,8850,9611,10007,11091,23411	ALDH2,ALDOA,ATF4,CPT1A,GAPDH,GLO1,GPI,HEXB,HK2,LDHB,PDK1,PFKP,PGAM1,PKM,PMM1,PPP1CB,SLC3A2,KAT2B,NCOR1,GNPDA1,WDR5,SIRT1
7_Summary	GO Biological Processes	GO:0008284	positive regulation of cell proliferation	-4.68858	-2.05165	34/166	595,652,826,1019,1499,1725,1958,2119,2249,2335,3065,3066,3485,3516,4282,4838,4860,5319,5371,6422,6472,6997,7037,7919,9070,10135,10765,23028,23063,23411,23512,80312,112939,348093,81,190,1495,1840,1969,2118,2969,4092,4780,5978,6657,8359,8365,8861,10493,51123,55920,169200	CCND1,BMP4,CAPNS1,CDK4,CTNNB1,DHPS,EGR1,ETV5,FGF4,FN1,HDAC1,HDAC2,IGFBP2,RBPJ,MIF,NODAL,PNP,PLA2G1B,PML,SFRP1,SHMT2,TDGF1,TFRC,DDX39B,ASH2L,NAMPT,KDM5B,KDM1A,WAPL,SIRT1,SUZ12,TET1,NACC1,RBPMS2,ACTN4,NR0B1,CTNNA1,DTX1,EPHA2,ETV4,GTF2I,SMAD7,NFE2L2,REST,SOX2,HIST1H4A,HIST1H4H,LDB1,VAT1,ZNF706,RCC2,TMEM64
7_Member	GO Biological Processes	GO:0008284	positive regulation of cell proliferation	-4.68858	-2.05165	34/166	595,652,826,1019,1499,1725,1958,2119,2249,2335,3065,3066,3485,3516,4282,4838,4860,5319,5371,6422,6472,6997,7037,7919,9070,10135,10765,23028,23063,23411,23512,80312,112939,348093	CCND1,BMP4,CAPNS1,CDK4,CTNNB1,DHPS,EGR1,ETV5,FGF4,FN1,HDAC1,HDAC2,IGFBP2,RBPJ,MIF,NODAL,PNP,PLA2G1B,PML,SFRP1,SHMT2,TDGF1,TFRC,DDX39B,ASH2L,NAMPT,KDM5B,KDM1A,WAPL,SIRT1,SUZ12,TET1,NACC1,RBPMS2
7_Member	GO Biological Processes	GO:0051093	negative regulation of developmental process	-4.00641	-1.58277	32/164	81,190,595,652,1495,1499,1840,1969,2118,2969,3065,3066,3516,4092,4282,4780,4838,5371,5978,6422,6657,8359,8365,8861,10493,23028,23411,23512,51123,55920,169200,348093	ACTN4,NR0B1,CCND1,BMP4,CTNNA1,CTNNB1,DTX1,EPHA2,ETV4,GTF2I,HDAC1,HDAC2,RBPJ,SMAD7,MIF,NFE2L2,NODAL,PML,REST,SFRP1,SOX2,HIST1H4A,HIST1H4H,LDB1,VAT1,KDM1A,SIRT1,SUZ12,ZNF706,RCC2,TMEM64,RBPMS2
7_Member	GO Biological Processes	GO:0045596	negative regulation of cell differentiation	-3.35196	-1.10657	25/126	81,190,595,652,1495,1499,1840,3065,3066,3516,4092,4780,4838,5978,6422,6657,8359,8365,8861,23028,23411,23512,55920,169200,348093	ACTN4,NR0B1,CCND1,BMP4,CTNNA1,CTNNB1,DTX1,HDAC1,HDAC2,RBPJ,SMAD7,NFE2L2,NODAL,REST,SFRP1,SOX2,HIST1H4A,HIST1H4H,LDB1,KDM1A,SIRT1,SUZ12,RCC2,TMEM64,RBPMS2
8_Summary	GO Biological Processes	GO:0030097	hemopoiesis	-4.58596	-1.9644	30/140	581,602,652,1499,1840,1958,1969,2739,3516,3958,4436,4780,4860,5371,5978,6146,6422,7037,7855,8301,8359,8365,8861,9070,10365,23028,23411,25942,93974,169200,3720,3978,55366,2969,4838,1725,3070,3383,3485,4282	BAX,BCL3,BMP4,CTNNB1,DTX1,EGR1,EPHA2,GLO1,RBPJ,LGALS3,MSH2,NFE2L2,PNP,PML,REST,RPL22,SFRP1,TFRC,FZD5,PICALM,HIST1H4A,HIST1H4H,LDB1,ASH2L,KLF2,KDM1A,SIRT1,SIN3A,ATPIF1,TMEM64,JARID2,LIG1,LGR4,GTF2I,NODAL,DHPS,HELLS,ICAM1,IGFBP2,MIF
8_Member	GO Biological Processes	GO:0030097	hemopoiesis	-4.58596	-1.9644	30/140	581,602,652,1499,1840,1958,1969,2739,3516,3958,4436,4780,4860,5371,5978,6146,6422,7037,7855,8301,8359,8365,8861,9070,10365,23028,23411,25942,93974,169200	BAX,BCL3,BMP4,CTNNB1,DTX1,EGR1,EPHA2,GLO1,RBPJ,LGALS3,MSH2,NFE2L2,PNP,PML,REST,RPL22,SFRP1,TFRC,FZD5,PICALM,HIST1H4A,HIST1H4H,LDB1,ASH2L,KLF2,KDM1A,SIRT1,SIN3A,ATPIF1,TMEM64
8_Member	GO Biological Processes	GO:0048534	hematopoietic or lymphoid organ development	-4.22017	-1.68646	31/153	581,602,652,1499,1840,1958,1969,2739,3516,3720,3958,4436,4780,4860,5371,5978,6146,6422,7037,7855,8301,8359,8365,8861,9070,10365,23028,23411,25942,93974,169200	BAX,BCL3,BMP4,CTNNB1,DTX1,EGR1,EPHA2,GLO1,RBPJ,JARID2,LGALS3,MSH2,NFE2L2,PNP,PML,REST,RPL22,SFRP1,TFRC,FZD5,PICALM,HIST1H4A,HIST1H4H,LDB1,ASH2L,KLF2,KDM1A,SIRT1,SIN3A,ATPIF1,TMEM64
8_Member	GO Biological Processes	GO:0002520	immune system development	-4.05994	-1.60084	32/163	581,602,652,1499,1840,1958,1969,2739,3516,3720,3958,3978,4436,4780,4860,5371,5978,6146,6422,7037,7855,8301,8359,8365,8861,9070,10365,23028,23411,25942,93974,169200	BAX,BCL3,BMP4,CTNNB1,DTX1,EGR1,EPHA2,GLO1,RBPJ,JARID2,LGALS3,LIG1,MSH2,NFE2L2,PNP,PML,REST,RPL22,SFRP1,TFRC,FZD5,PICALM,HIST1H4A,HIST1H4H,LDB1,ASH2L,KLF2,KDM1A,SIRT1,SIN3A,ATPIF1,TMEM64
8_Member	GO Biological Processes	GO:0002521	leukocyte differentiation	-4.01391	-1.58277	19/76	581,602,652,1499,1840,1958,1969,2739,3516,3958,4436,4860,6146,6422,7037,7855,23028,23411,169200	BAX,BCL3,BMP4,CTNNB1,DTX1,EGR1,EPHA2,GLO1,RBPJ,LGALS3,MSH2,PNP,RPL22,SFRP1,TFRC,FZD5,KDM1A,SIRT1,TMEM64
8_Member	GO Biological Processes	GO:0030098	lymphocyte differentiation	-2.80892	-0.792206	12/47	581,602,652,1499,1840,1958,3516,4436,4860,6146,6422,7855	BAX,BCL3,BMP4,CTNNB1,DTX1,EGR1,RBPJ,MSH2,PNP,RPL22,SFRP1,FZD5
8_Member	GO Biological Processes	GO:0046849	bone remodeling	-2.68269	-0.683396	6/15	1499,1969,6422,7037,55366,169200	CTNNB1,EPHA2,SFRP1,TFRC,LGR4,TMEM64
8_Member	GO Biological Processes	GO:0030099	myeloid cell differentiation	-2.66113	-0.671485	16/75	652,1499,1969,2739,3516,5371,6422,7037,8359,8365,8861,10365,23028,23411,93974,169200	BMP4,CTNNB1,EPHA2,GLO1,RBPJ,PML,SFRP1,TFRC,HIST1H4A,HIST1H4H,LDB1,KLF2,KDM1A,SIRT1,ATPIF1,TMEM64
8_Member	GO Biological Processes	GO:0048771	tissue remodeling	-2.57141	-0.635561	8/26	581,1499,1969,3516,6422,7037,55366,169200	BAX,CTNNB1,EPHA2,RBPJ,SFRP1,TFRC,LGR4,TMEM64
8_Member	GO Biological Processes	GO:0002573	myeloid leukocyte differentiation	-2.43643	-0.557782	10/39	652,1499,1969,2739,3516,6422,7037,23028,23411,169200	BMP4,CTNNB1,EPHA2,GLO1,RBPJ,SFRP1,TFRC,KDM1A,SIRT1,TMEM64
8_Member	GO Biological Processes	GO:1901342	regulation of vasculature development	-2.26793	-0.45279	10/41	652,1499,1958,1969,2969,4780,4838,5371,6422,23411	BMP4,CTNNB1,EGR1,EPHA2,GTF2I,NFE2L2,NODAL,PML,SFRP1,SIRT1
8_Member	GO Biological Processes	GO:0046649	lymphocyte activation	-2.15765	-0.376692	19/106	581,602,652,1499,1725,1840,1958,3070,3383,3485,3516,3958,4282,4436,4860,6146,6422,7037,7855	BAX,BCL3,BMP4,CTNNB1,DHPS,DTX1,EGR1,HELLS,ICAM1,IGFBP2,RBPJ,LGALS3,MIF,MSH2,PNP,RPL22,SFRP1,TFRC,FZD5
8_Member	GO Biological Processes	GO:0030316	osteoclast differentiation	-2.09709	-0.347754	6/19	1499,1969,2739,6422,7037,169200	CTNNB1,EPHA2,GLO1,SFRP1,TFRC,TMEM64
8_Member	GO Biological Processes	GO:0030217	T cell differentiation	-2.05919	-0.334527	8/31	602,652,1499,1840,1958,4860,6146,7855	BCL3,BMP4,CTNNB1,DTX1,EGR1,PNP,RPL22,FZD5
8_Member	GO Biological Processes	GO:0042110	T cell activation	-2.01876	-0.297962	14/72	581,602,652,1499,1725,1840,1958,3383,3485,3958,4860,6146,7037,7855	BAX,BCL3,BMP4,CTNNB1,DHPS,DTX1,EGR1,ICAM1,IGFBP2,LGALS3,PNP,RPL22,TFRC,FZD5
9_Summary	GO Biological Processes	GO:0042475	odontogenesis of dentin-containing tooth	-4.5092	-1.92225	9/19	581,652,1495,1499,2249,3065,3066,4771,5818,166,1488,1840,3516,8850,3872,8861,55366,595,5214,5331,9611,23389,25942,5978	BAX,BMP4,CTNNA1,CTNNB1,FGF4,HDAC1,HDAC2,NF2,NECTIN1,AES,CTBP2,DTX1,RBPJ,KAT2B,KRT17,LDB1,LGR4,CCND1,PFKP,PLCB3,NCOR1,MED13L,SIN3A,REST
9_Member	GO Biological Processes	GO:0042475	odontogenesis of dentin-containing tooth	-4.5092	-1.92225	9/19	581,652,1495,1499,2249,3065,3066,4771,5818	BAX,BMP4,CTNNA1,CTNNB1,FGF4,HDAC1,HDAC2,NF2,NECTIN1
9_Member	GO Biological Processes	GO:0042476	odontogenesis	-3.71907	-1.37245	9/23	581,652,1495,1499,2249,3065,3066,4771,5818	BAX,BMP4,CTNNA1,CTNNB1,FGF4,HDAC1,HDAC2,NF2,NECTIN1
9_Member	Reactome Gene Sets	R-HSA-4641265	Repression of WNT target genes	-3.01674	-0.894136	3/3	166,1488,3065	AES,CTBP2,HDAC1
9_Member	GO Biological Processes	GO:0043587	tongue morphogenesis	-3.01674	-0.894136	3/3	1499,3065,3066	CTNNB1,HDAC1,HDAC2
9_Member	GO Biological Processes	GO:0043586	tongue development	-3.01674	-0.894136	3/3	1499,3065,3066	CTNNB1,HDAC1,HDAC2
9_Member	GO Biological Processes	GO:0061198	fungiform papilla formation	-3.01674	-0.894136	3/3	1499,3065,3066	CTNNB1,HDAC1,HDAC2
9_Member	GO Biological Processes	GO:0061197	fungiform papilla morphogenesis	-3.01674	-0.894136	3/3	1499,3065,3066	CTNNB1,HDAC1,HDAC2
9_Member	GO Biological Processes	GO:0061196	fungiform papilla development	-3.01674	-0.894136	3/3	1499,3065,3066	CTNNB1,HDAC1,HDAC2
9_Member	KEGG Pathway	hsa04330	Notch signaling pathway	-2.68269	-0.683396	6/15	1488,1840,3065,3066,3516,8850	CTBP2,DTX1,HDAC1,HDAC2,RBPJ,KAT2B
9_Member	KEGG Pathway	ko04330	Notch signaling pathway	-2.68269	-0.683396	6/15	1488,1840,3065,3066,3516,8850	CTBP2,DTX1,HDAC1,HDAC2,RBPJ,KAT2B
9_Member	GO Biological Processes	GO:0042733	embryonic digit morphogenesis	-2.58884	-0.646383	5/11	581,652,1499,3065,3066	BAX,BMP4,CTNNB1,HDAC1,HDAC2
9_Member	GO Biological Processes	GO:0060789	hair follicle placode formation	-2.44791	-0.559928	3/4	1499,3065,3066	CTNNB1,HDAC1,HDAC2
9_Member	GO Biological Processes	GO:0022405	hair cycle process	-2.27648	-0.458134	7/23	1499,3065,3066,3516,3872,8861,55366	CTNNB1,HDAC1,HDAC2,RBPJ,KRT17,LDB1,LGR4
9_Member	GO Biological Processes	GO:0022404	molting cycle process	-2.27648	-0.458134	7/23	1499,3065,3066,3516,3872,8861,55366	CTNNB1,HDAC1,HDAC2,RBPJ,KRT17,LDB1,LGR4
9_Member	GO Biological Processes	GO:0098773	skin epidermis development	-2.27648	-0.458134	7/23	1499,3065,3066,3516,3872,8861,55366	CTNNB1,HDAC1,HDAC2,RBPJ,KRT17,LDB1,LGR4
9_Member	GO Biological Processes	GO:0001942	hair follicle development	-2.27648	-0.458134	7/23	1499,3065,3066,3516,3872,8861,55366	CTNNB1,HDAC1,HDAC2,RBPJ,KRT17,LDB1,LGR4
9_Member	KEGG Pathway	hsa04919	Thyroid hormone signaling pathway	-2.22502	-0.418523	11/48	595,652,1499,3065,3066,5214,5331,8850,9611,23389,25942	CCND1,BMP4,CTNNB1,HDAC1,HDAC2,PFKP,PLCB3,KAT2B,NCOR1,MED13L,SIN3A
9_Member	GO Biological Processes	GO:0042303	molting cycle	-2.16439	-0.38155	7/24	1499,3065,3066,3516,3872,8861,55366	CTNNB1,HDAC1,HDAC2,RBPJ,KRT17,LDB1,LGR4
9_Member	GO Biological Processes	GO:0042633	hair cycle	-2.16439	-0.38155	7/24	1499,3065,3066,3516,3872,8861,55366	CTNNB1,HDAC1,HDAC2,RBPJ,KRT17,LDB1,LGR4
9_Member	GO Biological Processes	GO:0035113	embryonic appendage morphogenesis	-2.09709	-0.347754	6/19	581,652,1499,2249,3065,3066	BAX,BMP4,CTNNB1,FGF4,HDAC1,HDAC2
9_Member	GO Biological Processes	GO:0030326	embryonic limb morphogenesis	-2.09709	-0.347754	6/19	581,652,1499,2249,3065,3066	BAX,BMP4,CTNNB1,FGF4,HDAC1,HDAC2
9_Member	GO Biological Processes	GO:0070933	histone H4 deacetylation	-2.08303	-0.347754	3/5	3065,3066,5978	HDAC1,HDAC2,REST
10_Summary	GO Biological Processes	GO:0021536	diencephalon development	-4.34866	-1.79792	7/12	190,581,652,3516,6657,23028,27089	NR0B1,BAX,BMP4,RBPJ,SOX2,KDM1A,UQCRQ
10_Member	GO Biological Processes	GO:0021536	diencephalon development	-4.34866	-1.79792	7/12	190,581,652,3516,6657,23028,27089	NR0B1,BAX,BMP4,RBPJ,SOX2,KDM1A,UQCRQ
10_Member	GO Biological Processes	GO:0021983	pituitary gland development	-3.39574	-1.1283	5/8	190,652,3516,6657,23028	NR0B1,BMP4,RBPJ,SOX2,KDM1A
10_Member	GO Biological Processes	GO:0021854	hypothalamus development	-3.01674	-0.894136	3/3	190,581,27089	NR0B1,BAX,UQCRQ
11_Summary	GO Biological Processes	GO:0071407	cellular response to organic cyclic compound	-4.16072	-1.6592	30/147	190,333,652,1019,1495,1499,1655,1958,1978,2103,3015,3065,3066,3184,3383,4478,4838,5292,5978,6422,6470,8289,9611,10365,23028,23411,25942,25959,51366,55818,1374,4282,6602,23064,595,1848,2821,3485,6520,7200,7706,10135,79602,81,1488,5371	NR0B1,APLP1,BMP4,CDK4,CTNNA1,CTNNB1,DDX5,EGR1,EIF4EBP1,ESRRB,H2AFZ,HDAC1,HDAC2,HNRNPD,ICAM1,MSN,NODAL,PIM1,REST,SFRP1,SHMT1,ARID1A,NCOR1,KLF2,KDM1A,SIRT1,SIN3A,KANK2,UBR5,KDM3A,CPT1A,MIF,SMARCD1,SETX,CCND1,DUSP6,GPI,IGFBP2,SLC3A2,TRH,TRIM25,NAMPT,ADIPOR2,ACTN4,CTBP2,PML
11_Member	GO Biological Processes	GO:0071407	cellular response to organic cyclic compound	-4.16072	-1.6592	30/147	190,333,652,1019,1495,1499,1655,1958,1978,2103,3015,3065,3066,3184,3383,4478,4838,5292,5978,6422,6470,8289,9611,10365,23028,23411,25942,25959,51366,55818	NR0B1,APLP1,BMP4,CDK4,CTNNA1,CTNNB1,DDX5,EGR1,EIF4EBP1,ESRRB,H2AFZ,HDAC1,HDAC2,HNRNPD,ICAM1,MSN,NODAL,PIM1,REST,SFRP1,SHMT1,ARID1A,NCOR1,KLF2,KDM1A,SIRT1,SIN3A,KANK2,UBR5,KDM3A
11_Member	GO Biological Processes	GO:0071396	cellular response to lipid	-4.06093	-1.60084	26/121	190,652,1019,1374,1499,1655,1978,2103,3015,3065,3066,3184,3383,4282,4478,4838,5292,5978,6422,6602,8289,23064,23411,25959,51366,55818	NR0B1,BMP4,CDK4,CPT1A,CTNNB1,DDX5,EIF4EBP1,ESRRB,H2AFZ,HDAC1,HDAC2,HNRNPD,ICAM1,MIF,MSN,NODAL,PIM1,REST,SFRP1,SMARCD1,ARID1A,SETX,SIRT1,KANK2,UBR5,KDM3A
11_Member	GO Biological Processes	GO:0014070	response to organic cyclic compound	-3.94494	-1.54033	39/217	190,333,595,652,1019,1374,1495,1499,1655,1848,1958,1978,2103,2821,3015,3065,3066,3184,3383,3485,4478,4838,5292,5978,6422,6470,6520,7200,7706,8289,9611,10135,10365,23028,23411,25942,25959,51366,55818	NR0B1,APLP1,CCND1,BMP4,CDK4,CPT1A,CTNNA1,CTNNB1,DDX5,DUSP6,EGR1,EIF4EBP1,ESRRB,GPI,H2AFZ,HDAC1,HDAC2,HNRNPD,ICAM1,IGFBP2,MSN,NODAL,PIM1,REST,SFRP1,SHMT1,SLC3A2,TRH,TRIM25,ARID1A,NCOR1,NAMPT,KLF2,KDM1A,SIRT1,SIN3A,KANK2,UBR5,KDM3A
11_Member	GO Biological Processes	GO:0009755	hormone-mediated signaling pathway	-3.36295	-1.11134	15/59	190,652,1499,1655,2103,3065,4838,6422,7200,8289,23411,25959,51366,55818,79602	NR0B1,BMP4,CTNNB1,DDX5,ESRRB,HDAC1,NODAL,SFRP1,TRH,ARID1A,SIRT1,KANK2,UBR5,KDM3A,ADIPOR2
11_Member	GO Biological Processes	GO:0071383	cellular response to steroid hormone stimulus	-3.14489	-0.959636	16/68	190,652,1499,1655,1978,2103,3065,3383,4838,5978,6422,8289,23411,25959,51366,55818	NR0B1,BMP4,CTNNB1,DDX5,EIF4EBP1,ESRRB,HDAC1,ICAM1,NODAL,REST,SFRP1,ARID1A,SIRT1,KANK2,UBR5,KDM3A
11_Member	GO Biological Processes	GO:0048545	response to steroid hormone	-3.12087	-0.94237	20/95	190,595,652,1499,1655,1978,2103,2821,3065,3383,3485,4838,5978,6422,7200,8289,23411,25959,51366,55818	NR0B1,CCND1,BMP4,CTNNB1,DDX5,EIF4EBP1,ESRRB,GPI,HDAC1,ICAM1,IGFBP2,NODAL,REST,SFRP1,TRH,ARID1A,SIRT1,KANK2,UBR5,KDM3A
11_Member	GO Biological Processes	GO:0043401	steroid hormone mediated signaling pathway	-2.9089	-0.829453	13/52	190,652,1499,1655,2103,3065,4838,6422,8289,23411,25959,51366,55818	NR0B1,BMP4,CTNNB1,DDX5,ESRRB,HDAC1,NODAL,SFRP1,ARID1A,SIRT1,KANK2,UBR5,KDM3A
11_Member	GO Biological Processes	GO:0033993	response to lipid	-2.59296	-0.646383	31/188	190,595,652,1019,1374,1499,1655,1978,2103,2821,3015,3065,3066,3184,3383,3485,4282,4478,4838,5292,5978,6422,6602,7200,7706,8289,23064,23411,25959,51366,55818	NR0B1,CCND1,BMP4,CDK4,CPT1A,CTNNB1,DDX5,EIF4EBP1,ESRRB,GPI,H2AFZ,HDAC1,HDAC2,HNRNPD,ICAM1,IGFBP2,MIF,MSN,NODAL,PIM1,REST,SFRP1,SMARCD1,TRH,TRIM25,ARID1A,SETX,SIRT1,KANK2,UBR5,KDM3A
11_Member	GO Biological Processes	GO:0030521	androgen receptor signaling pathway	-2.57141	-0.635561	8/26	1499,1655,3065,4838,6422,8289,23411,55818	CTNNB1,DDX5,HDAC1,NODAL,SFRP1,ARID1A,SIRT1,KDM3A
11_Member	GO Biological Processes	GO:0033144	negative regulation of intracellular steroid hormone receptor signaling pathway	-2.51581	-0.600549	6/16	190,3065,4838,6422,23411,25959	NR0B1,HDAC1,NODAL,SFRP1,SIRT1,KANK2
11_Member	GO Biological Processes	GO:0030522	intracellular receptor signaling pathway	-2.41952	-0.542724	16/79	81,190,1488,1499,1655,2103,3065,4838,5292,5371,6422,8289,23411,25959,51366,55818	ACTN4,NR0B1,CTBP2,CTNNB1,DDX5,ESRRB,HDAC1,NODAL,PIM1,PML,SFRP1,ARID1A,SIRT1,KANK2,UBR5,KDM3A
11_Member	GO Biological Processes	GO:0030518	intracellular steroid hormone receptor signaling pathway	-2.29891	-0.47244	11/47	190,1499,1655,3065,4838,6422,8289,23411,25959,51366,55818	NR0B1,CTNNB1,DDX5,HDAC1,NODAL,SFRP1,ARID1A,SIRT1,KANK2,UBR5,KDM3A
11_Member	GO Biological Processes	GO:0060765	regulation of androgen receptor signaling pathway	-2.21645	-0.418523	5/13	1655,3065,4838,6422,23411	DDX5,HDAC1,NODAL,SFRP1,SIRT1
11_Member	GO Biological Processes	GO:0060766	negative regulation of androgen receptor signaling pathway	-2.10017	-0.347754	4/9	3065,4838,6422,23411	HDAC1,NODAL,SFRP1,SIRT1
12_Summary	GO Biological Processes	GO:0002088	lens development in camera-type eye	-4.05121	-1.60084	7/13	652,1019,1499,1969,4771,5818,10765,581,7855,8289,3065,3066,6657,2249,3516,6939	BMP4,CDK4,CTNNB1,EPHA2,NF2,NECTIN1,KDM5B,BAX,FZD5,ARID1A,HDAC1,HDAC2,SOX2,FGF4,RBPJ,TCF15
12_Member	GO Biological Processes	GO:0002088	lens development in camera-type eye	-4.05121	-1.60084	7/13	652,1019,1499,1969,4771,5818,10765	BMP4,CDK4,CTNNB1,EPHA2,NF2,NECTIN1,KDM5B
12_Member	GO Biological Processes	GO:0048593	camera-type eye morphogenesis	-3.78846	-1.43292	7/14	581,652,1499,1969,5818,7855,8289	BAX,BMP4,CTNNB1,EPHA2,NECTIN1,FZD5,ARID1A
12_Member	GO Biological Processes	GO:0002089	lens morphogenesis in camera-type eye	-3.36105	-1.11134	4/5	652,1499,1969,5818	BMP4,CTNNB1,EPHA2,NECTIN1
12_Member	GO Biological Processes	GO:0048592	eye morphogenesis	-3.14965	-0.959636	7/17	581,652,1499,1969,5818,7855,8289	BAX,BMP4,CTNNB1,EPHA2,NECTIN1,FZD5,ARID1A
12_Member	GO Biological Processes	GO:0043010	camera-type eye development	-2.80892	-0.792206	12/47	581,652,1019,1499,1969,3065,3066,4771,5818,7855,8289,10765	BAX,BMP4,CDK4,CTNNB1,EPHA2,HDAC1,HDAC2,NF2,NECTIN1,FZD5,ARID1A,KDM5B
12_Member	GO Biological Processes	GO:0001654	eye development	-2.66919	-0.672328	13/55	581,652,1019,1499,1969,3065,3066,4771,5818,6657,7855,8289,10765	BAX,BMP4,CDK4,CTNNB1,EPHA2,HDAC1,HDAC2,NF2,NECTIN1,SOX2,FZD5,ARID1A,KDM5B
12_Member	GO Biological Processes	GO:0060561	apoptotic process involved in morphogenesis	-2.58646	-0.646383	4/7	581,652,2249,7855	BAX,BMP4,FGF4,FZD5
12_Member	GO Biological Processes	GO:0090596	sensory organ morphogenesis	-2.53359	-0.608162	9/32	581,652,1499,1969,3065,3066,5818,7855,8289	BAX,BMP4,CTNNB1,EPHA2,HDAC1,HDAC2,NECTIN1,FZD5,ARID1A
12_Member	GO Biological Processes	GO:1902742	apoptotic process involved in development	-2.3205	-0.490667	4/8	581,652,2249,7855	BAX,BMP4,FGF4,FZD5
12_Member	GO Biological Processes	GO:0007423	sensory organ development	-2.03128	-0.309199	15/79	581,652,1019,1499,1969,3065,3066,3516,4771,5818,6657,6939,7855,8289,10765	BAX,BMP4,CDK4,CTNNB1,EPHA2,HDAC1,HDAC2,RBPJ,NF2,NECTIN1,SOX2,TCF15,FZD5,ARID1A,KDM5B
13_Summary	KEGG Pathway	hsa05202	Transcriptional misregulation in cancer	-3.98134	-1.57048	11/31	1655,1848,2118,2119,3065,3066,5371,8353,8861,9611,25942,1793,3705,7277,7465,10381,23028,57572,347733	DDX5,DUSP6,ETV4,ETV5,HDAC1,HDAC2,PML,HIST1H3E,LDB1,NCOR1,SIN3A,DOCK1,ITPK1,TUBA4A,WEE1,TUBB3,KDM1A,DOCK6,TUBB2B
13_Member	KEGG Pathway	hsa05202	Transcriptional misregulation in cancer	-3.98134	-1.57048	11/31	1655,1848,2118,2119,3065,3066,5371,8353,8861,9611,25942	DDX5,DUSP6,ETV4,ETV5,HDAC1,HDAC2,PML,HIST1H3E,LDB1,NCOR1,SIN3A
13_Member	KEGG Pathway	ko05202	Transcriptional misregulation in cancer	-3.98134	-1.57048	11/31	1655,1848,2118,2119,3065,3066,5371,8353,8861,9611,25942	DDX5,DUSP6,ETV4,ETV5,HDAC1,HDAC2,PML,HIST1H3E,LDB1,NCOR1,SIN3A
13_Member	Reactome Gene Sets	R-HSA-983231	Factors involved in megakaryocyte development and platelet production	-2.40988	-0.538562	12/52	1793,3065,3066,3705,7277,7465,8353,10381,23028,25942,57572,347733	DOCK1,HDAC1,HDAC2,ITPK1,TUBA4A,WEE1,HIST1H3E,TUBB3,KDM1A,SIN3A,DOCK6,TUBB2B
14_Summary	GO Biological Processes	GO:0060443	mammary gland morphogenesis	-3.78846	-1.43292	7/14	581,652,1969,2118,2119,5371,10765,4478,6422,595,3099,6997,190,1499,3184,3516,3720,4838,6657,7919,23028	BAX,BMP4,EPHA2,ETV4,ETV5,PML,KDM5B,MSN,SFRP1,CCND1,HK2,TDGF1,NR0B1,CTNNB1,HNRNPD,RBPJ,JARID2,NODAL,SOX2,DDX39B,KDM1A
14_Member	GO Biological Processes	GO:0060443	mammary gland morphogenesis	-3.78846	-1.43292	7/14	581,652,1969,2118,2119,5371,10765	BAX,BMP4,EPHA2,ETV4,ETV5,PML,KDM5B
14_Member	GO Biological Processes	GO:0060444	branching involved in mammary gland duct morphogenesis	-3.785	-1.43292	5/7	1969,2118,2119,5371,10765	EPHA2,ETV4,ETV5,PML,KDM5B
14_Member	GO Biological Processes	GO:0022612	gland morphogenesis	-2.86453	-0.79666	9/29	581,652,1969,2118,2119,4478,5371,6422,10765	BAX,BMP4,EPHA2,ETV4,ETV5,MSN,PML,SFRP1,KDM5B
14_Member	GO Biological Processes	GO:0030879	mammary gland development	-2.81968	-0.792206	10/35	581,595,652,1969,2118,2119,3099,5371,6997,10765	BAX,CCND1,BMP4,EPHA2,ETV4,ETV5,HK2,PML,TDGF1,KDM5B
14_Member	GO Biological Processes	GO:0060603	mammary gland duct morphogenesis	-2.81566	-0.792206	5/10	1969,2118,2119,5371,10765	EPHA2,ETV4,ETV5,PML,KDM5B
14_Member	GO Biological Processes	GO:0061180	mammary gland epithelium development	-2.81225	-0.792206	7/19	581,595,1969,2118,2119,5371,10765	BAX,CCND1,EPHA2,ETV4,ETV5,PML,KDM5B
14_Member	GO Biological Processes	GO:0033598	mammary gland epithelial cell proliferation	-2.58884	-0.646383	5/11	581,595,1969,2118,10765	BAX,CCND1,EPHA2,ETV4,KDM5B
14_Member	GO Biological Processes	GO:0048732	gland development	-2.47889	-0.573571	21/114	190,581,595,652,1499,1969,2118,2119,3099,3184,3516,3720,4478,4838,5371,6422,6657,6997,7919,10765,23028	NR0B1,BAX,CCND1,BMP4,CTNNB1,EPHA2,ETV4,ETV5,HK2,HNRNPD,RBPJ,JARID2,MSN,NODAL,PML,SFRP1,SOX2,TDGF1,DDX39B,KDM5B,KDM1A
14_Member	GO Biological Processes	GO:0033599	regulation of mammary gland epithelial cell proliferation	-2.3205	-0.490667	4/8	581,595,2118,10765	BAX,CCND1,ETV4,KDM5B
15_Summary	GO Biological Processes	GO:0048144	fibroblast proliferation	-3.55402	-1.24663	9/24	581,1019,1499,2335,4282,5319,5371,6422,23063,81,468,3383,3958,7200,7417,8645,9611,9943,10971,53826	BAX,CDK4,CTNNB1,FN1,MIF,PLA2G1B,PML,SFRP1,WAPL,ACTN4,ATF4,ICAM1,LGALS3,TRH,VDAC2,KCNK5,NCOR1,OXSR1,YWHAQ,FXYD6
15_Member	GO Biological Processes	GO:0048144	fibroblast proliferation	-3.55402	-1.24663	9/24	581,1019,1499,2335,4282,5319,5371,6422,23063	BAX,CDK4,CTNNB1,FN1,MIF,PLA2G1B,PML,SFRP1,WAPL
15_Member	GO Biological Processes	GO:0048145	regulation of fibroblast proliferation	-3.55402	-1.24663	9/24	581,1019,1499,2335,4282,5319,5371,6422,23063	BAX,CDK4,CTNNB1,FN1,MIF,PLA2G1B,PML,SFRP1,WAPL
15_Member	GO Biological Processes	GO:0048146	positive regulation of fibroblast proliferation	-2.86722	-0.79666	6/14	1019,2335,4282,5319,5371,23063	CDK4,FN1,MIF,PLA2G1B,PML,WAPL
15_Member	GO Biological Processes	GO:0043269	regulation of ion transport	-2.14784	-0.37525	16/84	81,468,581,1499,3383,3958,4282,5319,5371,7200,7417,8645,9611,9943,10971,53826	ACTN4,ATF4,BAX,CTNNB1,ICAM1,LGALS3,MIF,PLA2G1B,PML,TRH,VDAC2,KCNK5,NCOR1,OXSR1,YWHAQ,FXYD6
16_Summary	GO Biological Processes	GO:0019827	stem cell population maintenance	-3.54696	-1.24663	16/63	1499,2249,3516,4838,5434,6422,6657,6997,8289,8861,22823,51123,55183,55818,79923,80312,652,1848,1969,2335,2821,4771,7855,581,3065,3066,7798,10155,131405,348093,2103,3720,5978,7044,6939,8726,4170,5371,10637,602,2969,4780,4868,5818,23411,79602,93974,3705,4436,10365,23028,25942,54700,346171,1958,4092	CTNNB1,FGF4,RBPJ,NODAL,POLR2E,SFRP1,SOX2,TDGF1,ARID1A,LDB1,MTF2,ZNF706,RIF1,KDM3A,NANOG,TET1,BMP4,DUSP6,EPHA2,FN1,GPI,NF2,FZD5,BAX,HDAC1,HDAC2,LUZP1,TRIM28,TRIM71,RBPMS2,ESRRB,JARID2,REST,LEFTY2,TCF15,EED,MCL1,PML,LEFTY1,BCL3,GTF2I,NFE2L2,NPHS1,NECTIN1,SIRT1,ADIPOR2,ATPIF1,ITPK1,MSH2,KLF2,KDM1A,SIN3A,RRN3,ZFP57,EGR1,SMAD7
16_Member	GO Biological Processes	GO:0019827	stem cell population maintenance	-3.54696	-1.24663	16/63	1499,2249,3516,4838,5434,6422,6657,6997,8289,8861,22823,51123,55183,55818,79923,80312	CTNNB1,FGF4,RBPJ,NODAL,POLR2E,SFRP1,SOX2,TDGF1,ARID1A,LDB1,MTF2,ZNF706,RIF1,KDM3A,NANOG,TET1
16_Member	GO Biological Processes	GO:0098727	maintenance of cell number	-3.37981	-1.11687	16/65	1499,2249,3516,4838,5434,6422,6657,6997,8289,8861,22823,51123,55183,55818,79923,80312	CTNNB1,FGF4,RBPJ,NODAL,POLR2E,SFRP1,SOX2,TDGF1,ARID1A,LDB1,MTF2,ZNF706,RIF1,KDM3A,NANOG,TET1
16_Member	GO Biological Processes	GO:0001704	formation of primary germ layer	-3.3283	-1.09562	11/36	652,1499,1848,1969,2335,2821,4771,4838,6657,8289,79923	BMP4,CTNNB1,DUSP6,EPHA2,FN1,GPI,NF2,NODAL,SOX2,ARID1A,NANOG
16_Member	GO Biological Processes	GO:0001708	cell fate specification	-3.07287	-0.920065	6/13	1499,1848,3516,4838,6657,79923	CTNNB1,DUSP6,RBPJ,NODAL,SOX2,NANOG
16_Member	GO Biological Processes	GO:0060795	cell fate commitment involved in formation of primary germ layer	-3.07287	-0.920065	6/13	652,1499,1848,4838,6657,79923	BMP4,CTNNB1,DUSP6,NODAL,SOX2,NANOG
16_Member	GO Biological Processes	GO:0007369	gastrulation	-2.99405	-0.884221	13/51	652,1499,1848,1969,2335,2821,4771,4838,6422,6657,8289,8861,79923	BMP4,CTNNB1,DUSP6,EPHA2,FN1,GPI,NF2,NODAL,SFRP1,SOX2,ARID1A,LDB1,NANOG
16_Member	GO Biological Processes	GO:0009953	dorsal/ventral pattern formation	-2.58884	-0.646383	5/11	652,1499,1848,6422,7855	BMP4,CTNNB1,DUSP6,SFRP1,FZD5
16_Member	GO Biological Processes	GO:0048598	embryonic morphogenesis	-2.54609	-0.614443	22/120	581,652,1499,1848,1969,2249,2335,2821,3065,3066,4771,4838,6422,6657,7798,7855,8289,8861,10155,79923,131405,348093	BAX,BMP4,CTNNB1,DUSP6,EPHA2,FGF4,FN1,GPI,HDAC1,HDAC2,NF2,NODAL,SFRP1,SOX2,LUZP1,FZD5,ARID1A,LDB1,TRIM28,NANOG,TRIM71,RBPMS2
16_Member	KEGG Pathway	ko04550	Signaling pathways regulating pluripotency of stem cells	-2.53747	-0.609973	11/44	652,1499,2103,3720,4838,5978,6657,7044,7855,55183,79923	BMP4,CTNNB1,ESRRB,JARID2,NODAL,REST,SOX2,LEFTY2,FZD5,RIF1,NANOG
16_Member	KEGG Pathway	hsa04550	Signaling pathways regulating pluripotency of stem cells	-2.53747	-0.609973	11/44	652,1499,2103,3720,4838,5978,6657,7044,7855,55183,79923	BMP4,CTNNB1,ESRRB,JARID2,NODAL,REST,SOX2,LEFTY2,FZD5,RIF1,NANOG
16_Member	GO Biological Processes	GO:0009798	axis specification	-2.52487	-0.605576	7/21	652,1499,4838,6422,6997,7855,8861	BMP4,CTNNB1,NODAL,SFRP1,TDGF1,FZD5,LDB1
16_Member	GO Biological Processes	GO:0009948	anterior/posterior axis specification	-2.51581	-0.600549	6/16	652,1499,4838,6997,7855,8861	BMP4,CTNNB1,NODAL,TDGF1,FZD5,LDB1
16_Member	GO Biological Processes	GO:0003002	regionalization	-2.48437	-0.575105	12/51	652,1499,1848,3516,4838,6422,6939,6997,7855,8726,8861,22823	BMP4,CTNNB1,DUSP6,RBPJ,NODAL,SFRP1,TCF15,TDGF1,FZD5,EED,LDB1,MTF2
16_Member	GO Biological Processes	GO:0045165	cell fate commitment	-2.43643	-0.557782	10/39	652,1499,1848,3516,4170,4838,5371,6422,6657,79923	BMP4,CTNNB1,DUSP6,RBPJ,MCL1,NODAL,PML,SFRP1,SOX2,NANOG
16_Member	GO Biological Processes	GO:0035987	endodermal cell differentiation	-2.36391	-0.506897	6/17	1499,1848,2335,4838,6657,79923	CTNNB1,DUSP6,FN1,NODAL,SOX2,NANOG
16_Member	GO Biological Processes	GO:0035282	segmentation	-2.27648	-0.458134	7/23	652,3516,6422,6939,6997,7855,22823	BMP4,RBPJ,SFRP1,TCF15,TDGF1,FZD5,MTF2
16_Member	GO Biological Processes	GO:0007389	pattern specification process	-2.18869	-0.396859	13/62	652,1499,1848,3516,4838,6422,6939,6997,7855,8726,8861,10637,22823	BMP4,CTNNB1,DUSP6,RBPJ,NODAL,SFRP1,TCF15,TDGF1,FZD5,EED,LDB1,LEFTY1,MTF2
16_Member	GO Biological Processes	GO:0048646	anatomical structure formation involved in morphogenesis	-2.17658	-0.386257	31/200	602,652,1499,1848,1969,2335,2821,2969,3065,3066,3516,4771,4780,4838,4868,5371,5818,6422,6657,6939,6997,7798,7855,8289,8861,23411,79602,79923,80312,93974,131405	BCL3,BMP4,CTNNB1,DUSP6,EPHA2,FN1,GPI,GTF2I,HDAC1,HDAC2,RBPJ,NF2,NFE2L2,NODAL,NPHS1,PML,NECTIN1,SFRP1,SOX2,TCF15,TDGF1,LUZP1,FZD5,ARID1A,LDB1,SIRT1,ADIPOR2,NANOG,TET1,ATPIF1,TRIM71
16_Member	GO Biological Processes	GO:0007492	endoderm development	-2.16439	-0.38155	7/24	652,1499,1848,2335,4838,6657,79923	BMP4,CTNNB1,DUSP6,FN1,NODAL,SOX2,NANOG
16_Member	GO Biological Processes	GO:0009790	embryo development	-2.14487	-0.373725	35/234	581,652,1499,1848,1969,2103,2249,2335,2821,3065,3066,3516,3705,4436,4771,4780,4838,6422,6657,6939,6997,7798,7855,8289,8861,10155,10365,23028,25942,54700,79923,80312,131405,346171,348093	BAX,BMP4,CTNNB1,DUSP6,EPHA2,ESRRB,FGF4,FN1,GPI,HDAC1,HDAC2,RBPJ,ITPK1,MSH2,NF2,NFE2L2,NODAL,SFRP1,SOX2,TCF15,TDGF1,LUZP1,FZD5,ARID1A,LDB1,TRIM28,KLF2,KDM1A,SIN3A,RRN3,NANOG,TET1,TRIM71,ZFP57,RBPMS2
16_Member	GO Biological Processes	GO:0001706	endoderm formation	-2.09709	-0.347754	6/19	1499,1848,2335,4838,6657,79923	CTNNB1,DUSP6,FN1,NODAL,SOX2,NANOG
16_Member	GO Biological Processes	GO:0001568	blood vessel development	-2.00307	-0.286276	21/125	581,652,1499,1958,1969,2335,2821,2969,3516,4092,4780,4838,5371,6422,6997,7798,7855,8289,23411,79602,93974	BAX,BMP4,CTNNB1,EGR1,EPHA2,FN1,GPI,GTF2I,RBPJ,SMAD7,NFE2L2,NODAL,PML,SFRP1,TDGF1,LUZP1,FZD5,ARID1A,SIRT1,ADIPOR2,ATPIF1
16_Member	GO Biological Processes	GO:0009952	anterior/posterior pattern specification	-2.00069	-0.286276	9/38	652,1499,3516,4838,6422,6939,6997,7855,8861	BMP4,CTNNB1,RBPJ,NODAL,SFRP1,TCF15,TDGF1,FZD5,LDB1
17_Summary	Reactome Gene Sets	R-HSA-1433617	Regulation of signaling by NODAL	-3.36105	-1.11134	4/5	4838,6997,7044,10637,652,1958,3516,4092,6422,8239,348093,1454,1499,1841,1848,1969,2249,3066,5371,5434,6657,7050,9592,10765,10979,23064,23411,131405,161742	NODAL,TDGF1,LEFTY2,LEFTY1,BMP4,EGR1,RBPJ,SMAD7,SFRP1,USP9X,RBPMS2,CSNK1E,CTNNB1,DTYMK,DUSP6,EPHA2,FGF4,HDAC2,PML,POLR2E,SOX2,TGIF1,IER2,KDM5B,FERMT2,SETX,SIRT1,TRIM71,SPRED1
17_Member	Reactome Gene Sets	R-HSA-1433617	Regulation of signaling by NODAL	-3.36105	-1.11134	4/5	4838,6997,7044,10637	NODAL,TDGF1,LEFTY2,LEFTY1
17_Member	GO Biological Processes	GO:0030509	BMP signaling pathway	-3.03875	-0.894136	10/33	652,1958,3516,4092,4838,6422,7044,8239,10637,348093	BMP4,EGR1,RBPJ,SMAD7,NODAL,SFRP1,LEFTY2,USP9X,LEFTY1,RBPMS2
17_Member	GO Biological Processes	GO:0071773	cellular response to BMP stimulus	-2.92666	-0.836853	10/34	652,1958,3516,4092,4838,6422,7044,8239,10637,348093	BMP4,EGR1,RBPJ,SMAD7,NODAL,SFRP1,LEFTY2,USP9X,LEFTY1,RBPMS2
17_Member	GO Biological Processes	GO:0071772	response to BMP	-2.92666	-0.836853	10/34	652,1958,3516,4092,4838,6422,7044,8239,10637,348093	BMP4,EGR1,RBPJ,SMAD7,NODAL,SFRP1,LEFTY2,USP9X,LEFTY1,RBPMS2
17_Member	GO Biological Processes	GO:0070848	response to growth factor	-2.13528	-0.36558	29/185	652,1454,1499,1841,1848,1958,1969,2249,3066,3516,4092,4838,5371,5434,6422,6657,6997,7044,7050,8239,9592,10637,10765,10979,23064,23411,131405,161742,348093	BMP4,CSNK1E,CTNNB1,DTYMK,DUSP6,EGR1,EPHA2,FGF4,HDAC2,RBPJ,SMAD7,NODAL,PML,POLR2E,SFRP1,SOX2,TDGF1,LEFTY2,TGIF1,USP9X,IER2,LEFTY1,KDM5B,FERMT2,SETX,SIRT1,TRIM71,SPRED1,RBPMS2
18_Summary	GO Biological Processes	GO:0044283	small molecule biosynthetic process	-3.30687	-1.07984	26/134	226,445,468,587,1958,2597,2618,2821,3930,4282,4860,5223,5319,5631,5978,6470,6472,8850,11091,23411,29920,29968,55818,58478,79602,93974	ALDOA,ASS1,ATF4,BCAT2,EGR1,GAPDH,GART,GPI,LBR,MIF,PNP,PGAM1,PLA2G1B,PRPS1,REST,SHMT1,SHMT2,KAT2B,WDR5,SIRT1,PYCR2,PSAT1,KDM3A,ENOPH1,ADIPOR2,ATPIF1
18_Member	GO Biological Processes	GO:0044283	small molecule biosynthetic process	-3.30687	-1.07984	26/134	226,445,468,587,1958,2597,2618,2821,3930,4282,4860,5223,5319,5631,5978,6470,6472,8850,11091,23411,29920,29968,55818,58478,79602,93974	ALDOA,ASS1,ATF4,BCAT2,EGR1,GAPDH,GART,GPI,LBR,MIF,PNP,PGAM1,PLA2G1B,PRPS1,REST,SHMT1,SHMT2,KAT2B,WDR5,SIRT1,PYCR2,PSAT1,KDM3A,ENOPH1,ADIPOR2,ATPIF1
19_Summary	Reactome Gene Sets	R-HSA-3214842	HDMs demethylate histones	-3.30425	-1.07984	6/12	8353,8359,8365,10765,23028,55818,10155,80312	HIST1H3E,HIST1H4A,HIST1H4H,KDM5B,KDM1A,KDM3A,TRIM28,TET1
19_Member	Reactome Gene Sets	R-HSA-3214842	HDMs demethylate histones	-3.30425	-1.07984	6/12	8353,8359,8365,10765,23028,55818	HIST1H3E,HIST1H4A,HIST1H4H,KDM5B,KDM1A,KDM3A
19_Member	GO Biological Processes	GO:0070988	demethylation	-2.06069	-0.334527	5/14	10155,10765,23028,55818,80312	TRIM28,KDM5B,KDM1A,KDM3A,TET1
20_Summary	GO Biological Processes	GO:0072332	intrinsic apoptotic signaling pathway by p53 class mediator	-3.2798	-1.05947	10/31	581,602,1655,4282,4436,5371,23028,23411,54700,57646,1969,4170,595,1894,1958,3383,6422,90381,161742,5319	BAX,BCL3,DDX5,MIF,MSH2,PML,KDM1A,SIRT1,RRN3,USP28,EPHA2,MCL1,CCND1,ECT2,EGR1,ICAM1,SFRP1,TICRR,SPRED1,PLA2G1B
20_Member	GO Biological Processes	GO:0072332	intrinsic apoptotic signaling pathway by p53 class mediator	-3.2798	-1.05947	10/31	581,602,1655,4282,4436,5371,23028,23411,54700,57646	BAX,BCL3,DDX5,MIF,MSH2,PML,KDM1A,SIRT1,RRN3,USP28
20_Member	GO Biological Processes	GO:0008630	intrinsic apoptotic signaling pathway in response to DNA damage	-2.71746	-0.705793	10/36	581,602,1969,4170,4282,4436,5371,23028,23411,57646	BAX,BCL3,EPHA2,MCL1,MIF,MSH2,PML,KDM1A,SIRT1,USP28
20_Member	GO Biological Processes	GO:1902254	negative regulation of intrinsic apoptotic signaling pathway by p53 class mediator	-2.58646	-0.646383	4/7	4282,23028,23411,54700	MIF,KDM1A,SIRT1,RRN3
20_Member	GO Biological Processes	GO:0010212	response to ionizing radiation	-2.5614	-0.627661	12/50	581,595,1894,1958,3383,4436,5371,6422,23028,23411,57646,90381	BAX,CCND1,ECT2,EGR1,ICAM1,MSH2,PML,SFRP1,KDM1A,SIRT1,USP28,TICRR
20_Member	GO Biological Processes	GO:0042771	intrinsic apoptotic signaling pathway in response to DNA damage by p53 class mediator	-2.39635	-0.530531	7/22	602,4282,4436,5371,23028,23411,57646	BCL3,MIF,MSH2,PML,KDM1A,SIRT1,USP28
20_Member	GO Biological Processes	GO:0043516	regulation of DNA damage response, signal transduction by p53 class mediator	-2.39108	-0.530531	5/12	1655,4282,23028,23411,161742	DDX5,MIF,KDM1A,SIRT1,SPRED1
20_Member	GO Biological Processes	GO:1902253	regulation of intrinsic apoptotic signaling pathway by p53 class mediator	-2.3205	-0.490667	4/8	4282,23028,23411,54700	MIF,KDM1A,SIRT1,RRN3
20_Member	GO Biological Processes	GO:0046456	icosanoid biosynthetic process	-2.08303	-0.347754	3/5	4282,5319,23411	MIF,PLA2G1B,SIRT1
20_Member	GO Biological Processes	GO:1901570	fatty acid derivative biosynthetic process	-2.08303	-0.347754	3/5	4282,5319,23411	MIF,PLA2G1B,SIRT1
20_Member	GO Biological Processes	GO:1902166	negative regulation of intrinsic apoptotic signaling pathway in response to DNA damage by p53 class	-2.08303	-0.347754	3/5	4282,23028,23411	MIF,KDM1A,SIRT1

## Sheet: Cluster 3
GroupID	Category	Term	Description	LogP	Log(q-value)	InTerm_InList	Genes	Symbols
1_Summary	Reactome Gene Sets	R-HSA-2408557	Selenocysteine synthesis	-6.68827	-2.67089	12/72	6122,6142,6143,6146,6155,6165,6202,6204,6209,6224,6301,9349,1915,25782,23049,3843,9337,2752,5688,5720,51773,5170,10399,3191,5595,10643,26065,160,23549,80351,5861,6397,6721,10755	RPL3,RPL18A,RPL19,RPL22,RPL27,RPL35A,RPS8,RPS10,RPS15,RPS20,SARS,RPL23,EEF1A1,RAB3GAP2,SMG1,IPO5,CNOT8,GLUL,PSMA7,PSME1,RSF1,PDPK1,RACK1,HNRNPL,MAPK3,IGF2BP3,LSM14A,AP2A1,DNPEP,TNKS2,RAB1A,SEC14L1,SREBF2,GIPC1
1_Member	Reactome Gene Sets	R-HSA-2408557	Selenocysteine synthesis	-6.68827	-2.67089	12/72	6122,6142,6143,6146,6155,6165,6202,6204,6209,6224,6301,9349	RPL3,RPL18A,RPL19,RPL22,RPL27,RPL35A,RPS8,RPS10,RPS15,RPS20,SARS,RPL23
1_Member	Reactome Gene Sets	R-HSA-156902	Peptide chain elongation	-6.61957	-2.67089	12/73	1915,6122,6142,6143,6146,6155,6165,6202,6204,6209,6224,9349	EEF1A1,RPL3,RPL18A,RPL19,RPL22,RPL27,RPL35A,RPS8,RPS10,RPS15,RPS20,RPL23
1_Member	Reactome Gene Sets	R-HSA-156842	Eukaryotic Translation Elongation	-6.42026	-2.64767	12/76	1915,6122,6142,6143,6146,6155,6165,6202,6204,6209,6224,9349	EEF1A1,RPL3,RPL18A,RPL19,RPL22,RPL27,RPL35A,RPS8,RPS10,RPS15,RPS20,RPL23
1_Member	Reactome Gene Sets	R-HSA-2408522	Selenoamino acid metabolism	-5.82053	-2.39688	12/86	6122,6142,6143,6146,6155,6165,6202,6204,6209,6224,6301,9349	RPL3,RPL18A,RPL19,RPL22,RPL27,RPL35A,RPS8,RPS10,RPS15,RPS20,SARS,RPL23
1_Member	GO Biological Processes	GO:0072599	establishment of protein localization to endoplasmic reticulum	-5.71102	-2.39688	12/88	6122,6142,6143,6146,6155,6165,6202,6204,6209,6224,9349,25782	RPL3,RPL18A,RPL19,RPL22,RPL27,RPL35A,RPS8,RPS10,RPS15,RPS20,RPL23,RAB3GAP2
1_Member	Reactome Gene Sets	R-HSA-192823	Viral mRNA Translation	-5.70716	-2.39688	11/73	6122,6142,6143,6146,6155,6165,6202,6204,6209,6224,9349	RPL3,RPL18A,RPL19,RPL22,RPL27,RPL35A,RPS8,RPS10,RPS15,RPS20,RPL23
1_Member	Reactome Gene Sets	R-HSA-927802	Nonsense-Mediated Decay (NMD)	-5.65743	-2.39688	12/89	6122,6142,6143,6146,6155,6165,6202,6204,6209,6224,9349,23049	RPL3,RPL18A,RPL19,RPL22,RPL27,RPL35A,RPS8,RPS10,RPS15,RPS20,RPL23,SMG1
1_Member	Reactome Gene Sets	R-HSA-975957	Nonsense Mediated Decay (NMD) enhanced by the Exon Junction Complex (EJC)	-5.65743	-2.39688	12/89	6122,6142,6143,6146,6155,6165,6202,6204,6209,6224,9349,23049	RPL3,RPL18A,RPL19,RPL22,RPL27,RPL35A,RPS8,RPS10,RPS15,RPS20,RPL23,SMG1
1_Member	GO Biological Processes	GO:0000184	nuclear-transcribed mRNA catabolic process, nonsense-mediated decay	-5.65743	-2.39688	12/89	6122,6142,6143,6146,6155,6165,6202,6204,6209,6224,9349,23049	RPL3,RPL18A,RPL19,RPL22,RPL27,RPL35A,RPS8,RPS10,RPS15,RPS20,RPL23,SMG1
1_Member	Reactome Gene Sets	R-HSA-72764	Eukaryotic Translation Termination	-5.64659	-2.39688	11/74	6122,6142,6143,6146,6155,6165,6202,6204,6209,6224,9349	RPL3,RPL18A,RPL19,RPL22,RPL27,RPL35A,RPS8,RPS10,RPS15,RPS20,RPL23
1_Member	Reactome Gene Sets	R-HSA-975956	Nonsense Mediated Decay (NMD) independent of the Exon Junction Complex (EJC)	-5.41416	-2.20584	11/78	6122,6142,6143,6146,6155,6165,6202,6204,6209,6224,9349	RPL3,RPL18A,RPL19,RPL22,RPL27,RPL35A,RPS8,RPS10,RPS15,RPS20,RPL23
1_Member	GO Biological Processes	GO:0006614	SRP-dependent cotranslational protein targeting to membrane	-5.35837	-2.18784	11/79	6122,6142,6143,6146,6155,6165,6202,6204,6209,6224,9349	RPL3,RPL18A,RPL19,RPL22,RPL27,RPL35A,RPS8,RPS10,RPS15,RPS20,RPL23
1_Member	GO Biological Processes	GO:0070972	protein localization to endoplasmic reticulum	-5.20696	-2.07119	12/98	6122,6142,6143,6146,6155,6165,6202,6204,6209,6224,9349,25782	RPL3,RPL18A,RPL19,RPL22,RPL27,RPL35A,RPS8,RPS10,RPS15,RPS20,RPL23,RAB3GAP2
1_Member	GO Biological Processes	GO:0006613	cotranslational protein targeting to membrane	-5.09215	-1.98856	11/84	6122,6142,6143,6146,6155,6165,6202,6204,6209,6224,9349	RPL3,RPL18A,RPL19,RPL22,RPL27,RPL35A,RPS8,RPS10,RPS15,RPS20,RPL23
1_Member	Reactome Gene Sets	R-HSA-72689	Formation of a pool of free 40S subunits	-5.04129	-1.96767	11/85	6122,6142,6143,6146,6155,6165,6202,6204,6209,6224,9349	RPL3,RPL18A,RPL19,RPL22,RPL27,RPL35A,RPS8,RPS10,RPS15,RPS20,RPL23
1_Member	GO Biological Processes	GO:0045047	protein targeting to ER	-4.99119	-1.9456	11/86	6122,6142,6143,6146,6155,6165,6202,6204,6209,6224,9349	RPL3,RPL18A,RPL19,RPL22,RPL27,RPL35A,RPS8,RPS10,RPS15,RPS20,RPL23
1_Member	Reactome Gene Sets	R-HSA-168273	Influenza Viral RNA Transcription and Replication	-4.68234	-1.66558	12/110	3843,6122,6142,6143,6146,6155,6165,6202,6204,6209,6224,9349	IPO5,RPL3,RPL18A,RPL19,RPL22,RPL27,RPL35A,RPS8,RPS10,RPS15,RPS20,RPL23
1_Member	Reactome Gene Sets	R-HSA-1799339	SRP-dependent cotranslational protein targeting to membrane	-4.66002	-1.66558	11/93	6122,6142,6143,6146,6155,6165,6202,6204,6209,6224,9349	RPL3,RPL18A,RPL19,RPL22,RPL27,RPL35A,RPS8,RPS10,RPS15,RPS20,RPL23
1_Member	GO Biological Processes	GO:0000956	nuclear-transcribed mRNA catabolic process	-4.58946	-1.64371	13/131	6122,6142,6143,6146,6155,6165,6202,6204,6209,6224,9337,9349,23049	RPL3,RPL18A,RPL19,RPL22,RPL27,RPL35A,RPS8,RPS10,RPS15,RPS20,CNOT8,RPL23,SMG1
1_Member	Reactome Gene Sets	R-HSA-72706	GTP hydrolysis and joining of the 60S ribosomal subunit	-4.5712	-1.64371	11/95	6122,6142,6143,6146,6155,6165,6202,6204,6209,6224,9349	RPL3,RPL18A,RPL19,RPL22,RPL27,RPL35A,RPS8,RPS10,RPS15,RPS20,RPL23
1_Member	Reactome Gene Sets	R-HSA-156827	L13a-mediated translational silencing of Ceruloplasmin expression	-4.5712	-1.64371	11/95	6122,6142,6143,6146,6155,6165,6202,6204,6209,6224,9349	RPL3,RPL18A,RPL19,RPL22,RPL27,RPL35A,RPS8,RPS10,RPS15,RPS20,RPL23
1_Member	Reactome Gene Sets	R-HSA-71291	Metabolism of amino acids and derivatives	-4.49589	-1.5886	15/174	2752,5688,5720,6122,6142,6143,6146,6155,6165,6202,6204,6209,6224,6301,9349	GLUL,PSMA7,PSME1,RPL3,RPL18A,RPL19,RPL22,RPL27,RPL35A,RPS8,RPS10,RPS15,RPS20,SARS,RPL23
1_Member	GO Biological Processes	GO:0006402	mRNA catabolic process	-4.4144	-1.52642	13/136	6122,6142,6143,6146,6155,6165,6202,6204,6209,6224,9337,9349,23049	RPL3,RPL18A,RPL19,RPL22,RPL27,RPL35A,RPS8,RPS10,RPS15,RPS20,CNOT8,RPL23,SMG1
1_Member	Reactome Gene Sets	R-HSA-168255	Influenza Life Cycle	-4.37216	-1.52458	12/118	3843,6122,6142,6143,6146,6155,6165,6202,6204,6209,6224,9349	IPO5,RPL3,RPL18A,RPL19,RPL22,RPL27,RPL35A,RPS8,RPS10,RPS15,RPS20,RPL23
1_Member	Reactome Gene Sets	R-HSA-72737	Cap-dependent Translation Initiation	-4.35932	-1.52458	11/100	6122,6142,6143,6146,6155,6165,6202,6204,6209,6224,9349	RPL3,RPL18A,RPL19,RPL22,RPL27,RPL35A,RPS8,RPS10,RPS15,RPS20,RPL23
1_Member	Reactome Gene Sets	R-HSA-72613	Eukaryotic Translation Initiation	-4.35932	-1.52458	11/100	6122,6142,6143,6146,6155,6165,6202,6204,6209,6224,9349	RPL3,RPL18A,RPL19,RPL22,RPL27,RPL35A,RPS8,RPS10,RPS15,RPS20,RPL23
1_Member	Reactome Gene Sets	R-HSA-168254	Influenza Infection	-4.26288	-1.44453	12/121	3843,6122,6142,6143,6146,6155,6165,6202,6204,6209,6224,9349	IPO5,RPL3,RPL18A,RPL19,RPL22,RPL27,RPL35A,RPS8,RPS10,RPS15,RPS20,RPL23
1_Member	GO Biological Processes	GO:0006612	protein targeting to membrane	-4.19945	-1.3969	11/104	6122,6142,6143,6146,6155,6165,6202,6204,6209,6224,9349	RPL3,RPL18A,RPL19,RPL22,RPL27,RPL35A,RPS8,RPS10,RPS15,RPS20,RPL23
1_Member	KEGG Pathway	hsa03010	Ribosome	-4.16074	-1.38815	11/105	6122,6142,6143,6146,6155,6165,6202,6204,6209,6224,9349	RPL3,RPL18A,RPL19,RPL22,RPL27,RPL35A,RPS8,RPS10,RPS15,RPS20,RPL23
1_Member	KEGG Pathway	ko03010	Ribosome	-4.16074	-1.38815	11/105	6122,6142,6143,6146,6155,6165,6202,6204,6209,6224,9349	RPL3,RPL18A,RPL19,RPL22,RPL27,RPL35A,RPS8,RPS10,RPS15,RPS20,RPL23
1_Member	GO Biological Processes	GO:0019083	viral transcription	-4.08852	-1.33017	12/126	6122,6142,6143,6146,6155,6165,6202,6204,6209,6224,9349,51773	RPL3,RPL18A,RPL19,RPL22,RPL27,RPL35A,RPS8,RPS10,RPS15,RPS20,RPL23,RSF1
1_Member	Reactome Gene Sets	R-HSA-72766	Translation	-3.95556	-1.21904	12/130	1915,6122,6142,6143,6146,6155,6165,6202,6204,6209,6224,9349	EEF1A1,RPL3,RPL18A,RPL19,RPL22,RPL27,RPL35A,RPS8,RPS10,RPS15,RPS20,RPL23
1_Member	GO Biological Processes	GO:0090150	establishment of protein localization to membrane	-3.94431	-1.21904	14/172	5170,6122,6142,6143,6146,6155,6165,6202,6204,6209,6224,9349,10399,25782	PDPK1,RPL3,RPL18A,RPL19,RPL22,RPL27,RPL35A,RPS8,RPS10,RPS15,RPS20,RPL23,RACK1,RAB3GAP2
1_Member	GO Biological Processes	GO:0006401	RNA catabolic process	-3.93727	-1.21904	13/151	6122,6142,6143,6146,6155,6165,6202,6204,6209,6224,9337,9349,23049	RPL3,RPL18A,RPL19,RPL22,RPL27,RPL35A,RPS8,RPS10,RPS15,RPS20,CNOT8,RPL23,SMG1
1_Member	GO Biological Processes	GO:0034655	nucleobase-containing compound catabolic process	-3.8098	-1.10416	14/177	6122,6142,6143,6146,6155,6165,6202,6204,6209,6224,9337,9349,10399,23049	RPL3,RPL18A,RPL19,RPL22,RPL27,RPL35A,RPS8,RPS10,RPS15,RPS20,CNOT8,RPL23,RACK1,SMG1
1_Member	GO Biological Processes	GO:0019080	viral gene expression	-3.79692	-1.10351	12/135	6122,6142,6143,6146,6155,6165,6202,6204,6209,6224,9349,51773	RPL3,RPL18A,RPL19,RPL22,RPL27,RPL35A,RPS8,RPS10,RPS15,RPS20,RPL23,RSF1
1_Member	GO Biological Processes	GO:0044270	cellular nitrogen compound catabolic process	-3.70601	-1.03608	14/181	6122,6142,6143,6146,6155,6165,6202,6204,6209,6224,9337,9349,10399,23049	RPL3,RPL18A,RPL19,RPL22,RPL27,RPL35A,RPS8,RPS10,RPS15,RPS20,CNOT8,RPL23,RACK1,SMG1
1_Member	GO Biological Processes	GO:0046700	heterocycle catabolic process	-3.70601	-1.03608	14/181	6122,6142,6143,6146,6155,6165,6202,6204,6209,6224,9337,9349,10399,23049	RPL3,RPL18A,RPL19,RPL22,RPL27,RPL35A,RPS8,RPS10,RPS15,RPS20,CNOT8,RPL23,RACK1,SMG1
1_Member	GO Biological Processes	GO:0019439	aromatic compound catabolic process	-3.65532	-0.996675	14/183	6122,6142,6143,6146,6155,6165,6202,6204,6209,6224,9337,9349,10399,23049	RPL3,RPL18A,RPL19,RPL22,RPL27,RPL35A,RPS8,RPS10,RPS15,RPS20,CNOT8,RPL23,RACK1,SMG1
1_Member	GO Biological Processes	GO:0044033	multi-organism metabolic process	-3.5591	-0.919369	12/143	6122,6142,6143,6146,6155,6165,6202,6204,6209,6224,9349,51773	RPL3,RPL18A,RPL19,RPL22,RPL27,RPL35A,RPS8,RPS10,RPS15,RPS20,RPL23,RSF1
1_Member	GO Biological Processes	GO:1901361	organic cyclic compound catabolic process	-3.5563	-0.919369	14/187	6122,6142,6143,6146,6155,6165,6202,6204,6209,6224,9337,9349,10399,23049	RPL3,RPL18A,RPL19,RPL22,RPL27,RPL35A,RPS8,RPS10,RPS15,RPS20,CNOT8,RPL23,RACK1,SMG1
1_Member	GO Biological Processes	GO:0072657	protein localization to membrane	-3.27676	-0.650294	14/199	5170,6122,6142,6143,6146,6155,6165,6202,6204,6209,6224,9349,10399,25782	PDPK1,RPL3,RPL18A,RPL19,RPL22,RPL27,RPL35A,RPS8,RPS10,RPS15,RPS20,RPL23,RACK1,RAB3GAP2
1_Member	GO Biological Processes	GO:0006412	translation	-3.16695	-0.550706	19/331	1915,3191,5595,6122,6142,6143,6146,6155,6165,6202,6204,6209,6224,6301,9337,9349,10399,10643,26065	EEF1A1,HNRNPL,MAPK3,RPL3,RPL18A,RPL19,RPL22,RPL27,RPL35A,RPS8,RPS10,RPS15,RPS20,SARS,CNOT8,RPL23,RACK1,IGF2BP3,LSM14A
1_Member	Reactome Gene Sets	R-HSA-6791226	Major pathway of rRNA processing in the nucleolus and cytosol	-3.13265	-0.526387	11/137	6122,6142,6143,6146,6155,6165,6202,6204,6209,6224,9349	RPL3,RPL18A,RPL19,RPL22,RPL27,RPL35A,RPS8,RPS10,RPS15,RPS20,RPL23
1_Member	GO Biological Processes	GO:0043043	peptide biosynthetic process	-3.11812	-0.521625	19/334	1915,3191,5595,6122,6142,6143,6146,6155,6165,6202,6204,6209,6224,6301,9337,9349,10399,10643,26065	EEF1A1,HNRNPL,MAPK3,RPL3,RPL18A,RPL19,RPL22,RPL27,RPL35A,RPS8,RPS10,RPS15,RPS20,SARS,CNOT8,RPL23,RACK1,IGF2BP3,LSM14A
1_Member	GO Biological Processes	GO:0006413	translational initiation	-3.07948	-0.492525	11/139	6122,6142,6143,6146,6155,6165,6202,6204,6209,6224,9349	RPL3,RPL18A,RPL19,RPL22,RPL27,RPL35A,RPS8,RPS10,RPS15,RPS20,RPL23
1_Member	Reactome Gene Sets	R-HSA-5663205	Infectious disease	-3.05326	-0.475644	15/234	160,3843,5688,5720,6122,6142,6143,6146,6155,6165,6202,6204,6209,6224,9349	AP2A1,IPO5,PSMA7,PSME1,RPL3,RPL18A,RPL19,RPL22,RPL27,RPL35A,RPS8,RPS10,RPS15,RPS20,RPL23
1_Member	Reactome Gene Sets	R-HSA-8868773	rRNA processing in the nucleus and cytosol	-2.92625	-0.37551	11/145	6122,6142,6143,6146,6155,6165,6202,6204,6209,6224,9349	RPL3,RPL18A,RPL19,RPL22,RPL27,RPL35A,RPS8,RPS10,RPS15,RPS20,RPL23
1_Member	GO Biological Processes	GO:0006518	peptide metabolic process	-2.90959	-0.367448	20/375	1915,3191,5595,6122,6142,6143,6146,6155,6165,6202,6204,6209,6224,6301,9337,9349,10399,10643,23549,26065	EEF1A1,HNRNPL,MAPK3,RPL3,RPL18A,RPL19,RPL22,RPL27,RPL35A,RPS8,RPS10,RPS15,RPS20,SARS,CNOT8,RPL23,RACK1,IGF2BP3,DNPEP,LSM14A
1_Member	Reactome Gene Sets	R-HSA-72312	rRNA processing	-2.87717	-0.344093	11/147	6122,6142,6143,6146,6155,6165,6202,6204,6209,6224,9349	RPL3,RPL18A,RPL19,RPL22,RPL27,RPL35A,RPS8,RPS10,RPS15,RPS20,RPL23
1_Member	GO Biological Processes	GO:0043604	amide biosynthetic process	-2.86953	-0.344093	19/350	1915,3191,5595,6122,6142,6143,6146,6155,6165,6202,6204,6209,6224,6301,9337,9349,10399,10643,26065	EEF1A1,HNRNPL,MAPK3,RPL3,RPL18A,RPL19,RPL22,RPL27,RPL35A,RPS8,RPS10,RPS15,RPS20,SARS,CNOT8,RPL23,RACK1,IGF2BP3,LSM14A
1_Member	Reactome Gene Sets	R-HSA-1643685	Disease	-2.55456	-0.0682756	18/344	160,3843,5170,5595,5688,5720,6122,6142,6143,6146,6155,6165,6202,6204,6209,6224,9349,80351	AP2A1,IPO5,PDPK1,MAPK3,PSMA7,PSME1,RPL3,RPL18A,RPL19,RPL22,RPL27,RPL35A,RPS8,RPS10,RPS15,RPS20,RPL23,TNKS2
1_Member	GO Biological Processes	GO:0043603	cellular amide metabolic process	-2.50203	-0.0231729	20/405	1915,3191,5595,6122,6142,6143,6146,6155,6165,6202,6204,6209,6224,6301,9337,9349,10399,10643,23549,26065	EEF1A1,HNRNPL,MAPK3,RPL3,RPL18A,RPL19,RPL22,RPL27,RPL35A,RPS8,RPS10,RPS15,RPS20,SARS,CNOT8,RPL23,RACK1,IGF2BP3,DNPEP,LSM14A
1_Member	GO Biological Processes	GO:0016032	viral process	-2.43932	0	20/410	160,3843,5595,5688,5861,6122,6142,6143,6146,6155,6165,6202,6204,6209,6224,6397,9349,10399,26065,51773	AP2A1,IPO5,MAPK3,PSMA7,RAB1A,RPL3,RPL18A,RPL19,RPL22,RPL27,RPL35A,RPS8,RPS10,RPS15,RPS20,SEC14L1,RPL23,RACK1,LSM14A,RSF1
1_Member	GO Biological Processes	GO:0044764	multi-organism cellular process	-2.43932	0	20/410	160,3843,5595,5688,5861,6122,6142,6143,6146,6155,6165,6202,6204,6209,6224,6397,9349,10399,26065,51773	AP2A1,IPO5,MAPK3,PSMA7,RAB1A,RPL3,RPL18A,RPL19,RPL22,RPL27,RPL35A,RPS8,RPS10,RPS15,RPS20,SEC14L1,RPL23,RACK1,LSM14A,RSF1
1_Member	GO Biological Processes	GO:0044403	symbiosis, encompassing mutualism through parasitism	-2.32991	0	20/419	160,3843,5595,5688,5861,6122,6142,6143,6146,6155,6165,6202,6204,6209,6224,6397,9349,10399,26065,51773	AP2A1,IPO5,MAPK3,PSMA7,RAB1A,RPL3,RPL18A,RPL19,RPL22,RPL27,RPL35A,RPS8,RPS10,RPS15,RPS20,SEC14L1,RPL23,RACK1,LSM14A,RSF1
1_Member	GO Biological Processes	GO:0044419	interspecies interaction between organisms	-2.32991	0	20/419	160,3843,5595,5688,5861,6122,6142,6143,6146,6155,6165,6202,6204,6209,6224,6397,9349,10399,26065,51773	AP2A1,IPO5,MAPK3,PSMA7,RAB1A,RPL3,RPL18A,RPL19,RPL22,RPL27,RPL35A,RPS8,RPS10,RPS15,RPS20,SEC14L1,RPL23,RACK1,LSM14A,RSF1
1_Member	GO Biological Processes	GO:0006364	rRNA processing	-2.26038	0	11/176	6122,6142,6143,6146,6155,6165,6202,6204,6209,6224,9349	RPL3,RPL18A,RPL19,RPL22,RPL27,RPL35A,RPS8,RPS10,RPS15,RPS20,RPL23
1_Member	GO Biological Processes	GO:0019058	viral life cycle	-2.18857	0	13/232	5861,6122,6142,6143,6146,6155,6165,6202,6204,6209,6224,9349,51773	RAB1A,RPL3,RPL18A,RPL19,RPL22,RPL27,RPL35A,RPS8,RPS10,RPS15,RPS20,RPL23,RSF1
1_Member	GO Biological Processes	GO:0006605	protein targeting	-2.11343	0	15/292	3843,5595,6122,6142,6143,6146,6155,6165,6202,6204,6209,6224,6721,9349,10755	IPO5,MAPK3,RPL3,RPL18A,RPL19,RPL22,RPL27,RPL35A,RPS8,RPS10,RPS15,RPS20,SREBF2,RPL23,GIPC1
1_Member	GO Biological Processes	GO:0072594	establishment of protein localization to organelle	-2.07336	0	15/295	3843,5595,6122,6142,6143,6146,6155,6165,6202,6204,6209,6224,6721,9349,25782	IPO5,MAPK3,RPL3,RPL18A,RPL19,RPL22,RPL27,RPL35A,RPS8,RPS10,RPS15,RPS20,SREBF2,RPL23,RAB3GAP2
1_Member	GO Biological Processes	GO:0034470	ncRNA processing	-2.05339	0	12/214	6122,6142,6143,6146,6155,6165,6202,6204,6209,6224,6301,9349	RPL3,RPL18A,RPL19,RPL22,RPL27,RPL35A,RPS8,RPS10,RPS15,RPS20,SARS,RPL23
1_Member	GO Biological Processes	GO:0016072	rRNA metabolic process	-2.01529	0	11/190	6122,6142,6143,6146,6155,6165,6202,6204,6209,6224,9349	RPL3,RPL18A,RPL19,RPL22,RPL27,RPL35A,RPS8,RPS10,RPS15,RPS20,RPL23
2_Summary	GO Biological Processes	GO:0006665	sphingolipid metabolic process	-3.03525	-0.466777	5/30	1455,2720,3073,10399,23344	CSNK1G2,GLB1,HEXA,RACK1,ESYT1
2_Member	GO Biological Processes	GO:0006665	sphingolipid metabolic process	-3.03525	-0.466777	5/30	1455,2720,3073,10399,23344	CSNK1G2,GLB1,HEXA,RACK1,ESYT1
2_Member	Reactome Gene Sets	R-HSA-1660662	Glycosphingolipid metabolism	-2.74319	-0.241664	3/10	2720,3073,23344	GLB1,HEXA,ESYT1
2_Member	Reactome Gene Sets	R-HSA-428157	Sphingolipid metabolism	-2.73317	-0.23933	4/21	1455,2720,3073,23344	CSNK1G2,GLB1,HEXA,ESYT1
2_Member	GO Biological Processes	GO:0006643	membrane lipid metabolic process	-2.41254	0	5/41	1455,2720,3073,10399,23344	CSNK1G2,GLB1,HEXA,RACK1,ESYT1
2_Member	GO Biological Processes	GO:0006687	glycosphingolipid metabolic process	-2.39071	0	3/13	2720,3073,23344	GLB1,HEXA,ESYT1
3_Summary	GO Biological Processes	GO:0070849	response to epidermal growth factor	-2.99846	-0.438945	4/18	1915,3397,5170,5595,10094,23527	EEF1A1,ID1,PDPK1,MAPK3,ARPC3,ACAP2
3_Member	GO Biological Processes	GO:0070849	response to epidermal growth factor	-2.99846	-0.438945	4/18	1915,3397,5170,5595	EEF1A1,ID1,PDPK1,MAPK3
3_Member	GO Biological Processes	GO:1990089	response to nerve growth factor	-2.81626	-0.306911	4/20	3397,5170,10094,23527	ID1,PDPK1,ARPC3,ACAP2
3_Member	GO Biological Processes	GO:1990090	cellular response to nerve growth factor stimulus	-2.81626	-0.306911	4/20	3397,5170,10094,23527	ID1,PDPK1,ARPC3,ACAP2
3_Member	GO Biological Processes	GO:0071364	cellular response to epidermal growth factor stimulus	-2.20548	0	3/15	1915,3397,5170	EEF1A1,ID1,PDPK1
4_Summary	Reactome Gene Sets	R-HSA-163200	Respiratory electron transport, ATP synthesis by chemiosmotic coupling, and heat production by uncou	-2.35542	0	7/80	498,522,2108,4729,4731,7351,9167	ATP5A1,ATP5J,ETFA,NDUFV2,NDUFV3,UCP2,COX7A2L
4_Member	Reactome Gene Sets	R-HSA-163200	Respiratory electron transport, ATP synthesis by chemiosmotic coupling, and heat production by uncou	-2.35542	0	7/80	498,522,2108,4729,4731,7351,9167	ATP5A1,ATP5J,ETFA,NDUFV2,NDUFV3,UCP2,COX7A2L
5_Summary	GO Biological Processes	GO:0019320	hexose catabolic process	-2.1235	0	3/16	2720,2821,55276	GLB1,GPI,PGM2
5_Member	GO Biological Processes	GO:0019320	hexose catabolic process	-2.1235	0	3/16	2720,2821,55276	GLB1,GPI,PGM2
6_Summary	GO Biological Processes	GO:0048013	ephrin receptor signaling pathway	-2.09883	0	4/31	160,10094,10097,28964	AP2A1,ARPC3,ACTR2,GIT1
6_Member	GO Biological Processes	GO:0048013	ephrin receptor signaling pathway	-2.09883	0	4/31	160,10094,10097,28964	AP2A1,ARPC3,ACTR2,GIT1

## Sheet: Cluster 4
GroupID	Category	Term	Description	LogP	Log(q-value)	InTerm_InList	Genes	Symbols
1_Summary	GO Biological Processes	GO:0048193	Golgi vesicle transport	-21.4038	-17.1541	95/132	164,372,375,377,378,381,400,1314,1315,1453,1522,1639,1778,2580,2803,2804,3875,3916,3998,4905,5627,5861,5862,5870,6396,6642,6643,6836,7415,8452,8615,8655,8673,8729,8773,8775,9217,9218,9276,9341,9493,9554,9570,9632,9648,9871,9919,10067,10113,10134,10175,10342,10484,10525,10540,10564,10652,10802,10890,10897,10945,10959,10960,10972,11014,11079,11196,11258,11316,22820,23256,26511,29959,51014,51124,511…	AP1G1,ARCN1,ARF1,ARF3,ARF4,ARF5,ARL1,COPA,COPB1,CSNK1D,CTSZ,DCTN1,DYNC1H1,GAK,GOLGA4,GOLGB1,KRT18,LAMP1,LMAN1,NSF,PROS1,RAB1A,RAB2A,RAB6A,SEC13,SNX1,SNX2,SURF4,VCP,CUL3,USO1,DYNLL1,VAMP8,GBF1,SNAP23,NAPA,VAPB,VAPA,COPB2,VAMP3,KIF23,SEC22B,GOSR2,SEC24C,GCC2,SEC24D,SEC16A,SCAMP3,PREB,BCAP31,CNIH1,TFG,SEC23A,HYOU1,DCTN2,ARFGEF2,YKT6,SEC24A,RAB10,YIF1A,KDELR1,TMED2,LMAN2,TMED10,KDELR2,RER1,SEC23IP,DC…
1_Member	GO Biological Processes	GO:0048193	Golgi vesicle transport	-21.4038	-17.1541	95/132	164,372,375,377,378,381,400,1314,1315,1453,1522,1639,1778,2580,2803,2804,3875,3916,3998,4905,5627,5861,5862,5870,6396,6642,6643,6836,7415,8452,8615,8655,8673,8729,8773,8775,9217,9218,9276,9341,9493,9554,9570,9632,9648,9871,9919,10067,10113,10134,10175,10342,10484,10525,10540,10564,10652,10802,10890,10897,10945,10959,10960,10972,11014,11079,11196,11258,11316,22820,23256,26511,29959,51014,51124,511…	AP1G1,ARCN1,ARF1,ARF3,ARF4,ARF5,ARL1,COPA,COPB1,CSNK1D,CTSZ,DCTN1,DYNC1H1,GAK,GOLGA4,GOLGB1,KRT18,LAMP1,LMAN1,NSF,PROS1,RAB1A,RAB2A,RAB6A,SEC13,SNX1,SNX2,SURF4,VCP,CUL3,USO1,DYNLL1,VAMP8,GBF1,SNAP23,NAPA,VAPB,VAPA,COPB2,VAMP3,KIF23,SEC22B,GOSR2,SEC24C,GCC2,SEC24D,SEC16A,SCAMP3,PREB,BCAP31,CNIH1,TFG,SEC23A,HYOU1,DCTN2,ARFGEF2,YKT6,SEC24A,RAB10,YIF1A,KDELR1,TMED2,LMAN2,TMED10,KDELR2,RER1,SEC23IP,DC…
1_Member	GO Biological Processes	GO:0006888	ER to Golgi vesicle-mediated transport	-19.2726	-15.3239	67/84	372,375,378,1314,1315,1453,1522,1639,1778,2804,3998,4905,5627,5861,5862,6396,7415,8452,8615,8655,8729,8775,9217,9218,9276,9554,9570,9632,9871,9919,10113,10134,10175,10342,10484,10525,10540,10652,10802,10897,10945,10959,10972,11196,11258,11316,22820,23256,29959,51014,51124,51128,51143,51693,54732,55738,58485,64764,81555,81876,83548,84516,90411,90522,113419,122553,128637	ARCN1,ARF1,ARF4,COPA,COPB1,CSNK1D,CTSZ,DCTN1,DYNC1H1,GOLGB1,LMAN1,NSF,PROS1,RAB1A,RAB2A,SEC13,VCP,CUL3,USO1,DYNLL1,GBF1,NAPA,VAPB,VAPA,COPB2,SEC22B,GOSR2,SEC24C,SEC24D,SEC16A,PREB,BCAP31,CNIH1,TFG,SEC23A,HYOU1,DCTN2,YKT6,SEC24A,YIF1A,KDELR1,TMED2,TMED10,SEC23IP,DCTN3,COPE,COPG1,SCFD1,NRBP1,TMED7,IER3IP1,SAR1B,DYNC1LI1,TRAPPC2L,TMED9,ARFGAP1,TRAPPC1,CREB3L2,YIPF5,RAB1B,COG3,DCTN5,MCFD2,YIF1B,TEX26…
1_Member	Reactome Gene Sets	R-HSA-446203	Asparagine N-linked glycosylation	-18.4455	-14.6729	92/134	267,372,375,377,378,381,811,821,1314,1315,1453,1522,1603,1639,1650,1778,1798,2530,2673,2683,2804,2923,3703,3998,4247,4905,5373,5476,5861,5973,6184,6185,6396,7316,7415,8615,8655,8729,8775,8818,9276,9554,9570,9632,9695,9761,9871,9919,10113,10175,10299,10342,10484,10540,10652,10802,10905,10945,10959,10960,10972,11014,11196,11253,11258,11316,22820,23256,29925,29926,51014,51128,51143,51693,54187,54344…	AMFR,ARCN1,ARF1,ARF3,ARF4,ARF5,CALR,CANX,COPA,COPB1,CSNK1D,CTSZ,DAD1,DCTN1,DDOST,DYNC1H1,DPAGT1,FUT8,GFPT1,B4GALT1,GOLGB1,PDIA3,STT3A,LMAN1,MGAT2,NSF,PMM2,CTSA,RAB1A,RENBP,RPN1,RPN2,SEC13,UBC,VCP,USO1,DYNLL1,GBF1,NAPA,DPM2,COPB2,SEC22B,GOSR2,SEC24C,EDEM1,MLEC,SEC24D,SEC16A,PREB,CNIH1,MARCH6,TFG,SEC23A,DCTN2,YKT6,SEC24A,MAN1A2,KDELR1,TMED2,LMAN2,TMED10,KDELR2,SEC23IP,MAN1B1,DCTN3,COPE,COPG1,SCFD1,…
1_Member	Reactome Gene Sets	R-HSA-5653656	Vesicle-mediated transport	-15.7877	-12.1401	139/248	60,164,207,372,375,377,378,381,400,811,1173,1174,1175,1176,1211,1213,1282,1284,1314,1315,1362,1453,1522,1601,1639,1778,2017,2580,2590,2665,2697,2803,2804,2873,3092,3482,3998,4074,4905,5050,5564,5861,5866,5868,5869,5870,5878,5879,6396,6455,6643,6678,6836,7184,7251,7316,7529,8615,8655,8673,8729,8766,8773,8775,9230,9276,9341,9493,9525,9554,9570,9632,9648,9685,9698,9871,9919,10092,10093,10094,10096,1…	ACTB,AP1G1,AKT1,ARCN1,ARF1,ARF3,ARF4,ARF5,ARL1,CALR,AP2M1,AP1S1,AP2S1,AP3S1,CLTA,CLTC,COL4A1,COL4A2,COPA,COPB1,CPD,CSNK1D,CTSZ,DAB2,DCTN1,DYNC1H1,CTTN,GAK,GALNT2,GDI2,GJA1,GOLGA4,GOLGB1,GPS1,HIP1,IGF2R,LMAN1,M6PR,NSF,PAFAH1B3,PRKAB1,RAB1A,RAB3IL1,RAB5A,RAB5B,RAB6A,RAB5C,RAC1,SEC13,SH3GL1,SNX2,SPARC,SURF4,HSP90B1,TSG101,UBC,YWHAB,USO1,DYNLL1,VAMP8,GBF1,RAB11A,SNAP23,NAPA,RAB11B,COPB2,VAMP3,KIF23,V…
1_Member	GO Biological Processes	GO:0051648	vesicle localization	-15.1012	-11.5505	58/76	375,488,821,1176,1453,1522,1639,2580,3998,4905,5590,5663,5728,5861,5868,5908,6396,6455,6809,8452,8615,8729,8766,8773,8775,8943,9230,9493,9554,9570,9632,9871,9919,10113,10175,10342,10484,10540,10652,10802,10959,10972,11196,23191,23256,23396,26985,51128,51693,54732,55004,55435,58485,81876,90411,122553,128637,282991	ARF1,ATP2A2,CANX,AP3S1,CSNK1D,CTSZ,DCTN1,GAK,LMAN1,NSF,PRKCZ,PSEN1,PTEN,RAB1A,RAB5A,RAP1B,SEC13,SH3GL1,STX3,CUL3,USO1,GBF1,RAB11A,SNAP23,NAPA,AP3D1,RAB11B,KIF23,SEC22B,GOSR2,SEC24C,SEC24D,SEC16A,PREB,CNIH1,TFG,SEC23A,DCTN2,YKT6,SEC24A,TMED2,TMED10,SEC23IP,CYFIP1,SCFD1,PIP5K1C,AP3M1,SAR1B,TRAPPC2L,TMED9,LAMTOR1,AP1AR,TRAPPC1,RAB1B,MCFD2,TRAPPC6B,TBC1D20,BLOC1S2
1_Member	GO Biological Processes	GO:0051650	establishment of vesicle localization	-14.7687	-11.2972	56/73	375,488,821,1176,1453,1522,1639,2580,3998,4905,5590,5663,5861,5868,5908,6396,6455,6809,8452,8615,8729,8766,8773,8775,8943,9230,9493,9554,9570,9632,9871,9919,10113,10175,10342,10484,10540,10652,10802,10959,10972,11196,23191,23256,23396,26985,51128,51693,54732,55435,58485,81876,90411,122553,128637,282991	ARF1,ATP2A2,CANX,AP3S1,CSNK1D,CTSZ,DCTN1,GAK,LMAN1,NSF,PRKCZ,PSEN1,RAB1A,RAB5A,RAP1B,SEC13,SH3GL1,STX3,CUL3,USO1,GBF1,RAB11A,SNAP23,NAPA,AP3D1,RAB11B,KIF23,SEC22B,GOSR2,SEC24C,SEC24D,SEC16A,PREB,CNIH1,TFG,SEC23A,DCTN2,YKT6,SEC24A,TMED2,TMED10,SEC23IP,CYFIP1,SCFD1,PIP5K1C,AP3M1,SAR1B,TRAPPC2L,TMED9,AP1AR,TRAPPC1,RAB1B,MCFD2,TRAPPC6B,TBC1D20,BLOC1S2
1_Member	Reactome Gene Sets	R-HSA-948021	Transport to the Golgi and subsequent modification	-14.4941	-11.0895	62/85	372,375,377,378,381,1314,1315,1453,1522,1639,1778,2530,2683,2804,3998,4247,4905,5861,6396,8615,8655,8729,8775,9276,9554,9570,9632,9871,9919,10113,10175,10342,10484,10540,10652,10802,10905,10945,10959,10960,10972,11014,11196,11258,11316,22820,23256,51014,51128,51143,51693,54732,55738,58485,81876,83548,84516,84617,84790,90411,122553,128637	ARCN1,ARF1,ARF3,ARF4,ARF5,COPA,COPB1,CSNK1D,CTSZ,DCTN1,DYNC1H1,FUT8,B4GALT1,GOLGB1,LMAN1,MGAT2,NSF,RAB1A,SEC13,USO1,DYNLL1,GBF1,NAPA,COPB2,SEC22B,GOSR2,SEC24C,SEC24D,SEC16A,PREB,CNIH1,TFG,SEC23A,DCTN2,YKT6,SEC24A,MAN1A2,KDELR1,TMED2,LMAN2,TMED10,KDELR2,SEC23IP,DCTN3,COPE,COPG1,SCFD1,TMED7,SAR1B,DYNC1LI1,TRAPPC2L,TMED9,ARFGAP1,TRAPPC1,RAB1B,COG3,DCTN5,TUBB6,TUBA1C,MCFD2,TRAPPC6B,TBC1D20
1_Member	Reactome Gene Sets	R-HSA-199991	Membrane Trafficking	-14.2827	-10.9361	132/239	60,164,207,372,375,377,378,381,400,1173,1174,1175,1176,1211,1213,1314,1315,1362,1453,1522,1601,1639,1778,2017,2580,2590,2665,2697,2803,2804,2873,3092,3482,3998,4074,4905,5050,5564,5861,5866,5868,5869,5870,5878,5879,6396,6455,6643,6836,7251,7316,7529,8615,8655,8673,8729,8766,8773,8775,9230,9276,9341,9493,9525,9554,9570,9632,9648,9685,9698,9871,9919,10092,10093,10094,10096,10109,10113,10175,10342,1…	ACTB,AP1G1,AKT1,ARCN1,ARF1,ARF3,ARF4,ARF5,ARL1,AP2M1,AP1S1,AP2S1,AP3S1,CLTA,CLTC,COPA,COPB1,CPD,CSNK1D,CTSZ,DAB2,DCTN1,DYNC1H1,CTTN,GAK,GALNT2,GDI2,GJA1,GOLGA4,GOLGB1,GPS1,HIP1,IGF2R,LMAN1,M6PR,NSF,PAFAH1B3,PRKAB1,RAB1A,RAB3IL1,RAB5A,RAB5B,RAB6A,RAB5C,RAC1,SEC13,SH3GL1,SNX2,SURF4,TSG101,UBC,YWHAB,USO1,DYNLL1,VAMP8,GBF1,RAB11A,SNAP23,NAPA,RAB11B,COPB2,VAMP3,KIF23,VPS4B,SEC22B,GOSR2,SEC24C,GCC2,CLI…
1_Member	Reactome Gene Sets	R-HSA-199977	ER to Golgi Anterograde Transport	-13.7936	-10.4981	58/79	372,375,377,378,381,1314,1315,1453,1522,1639,1778,2804,3998,4905,5861,6396,8615,8655,8729,8775,9276,9554,9570,9632,9871,9919,10113,10175,10342,10484,10540,10652,10802,10945,10959,10960,10972,11014,11196,11258,11316,22820,23256,51014,51128,51143,51693,54732,55738,58485,81876,83548,84516,84617,84790,90411,122553,128637	ARCN1,ARF1,ARF3,ARF4,ARF5,COPA,COPB1,CSNK1D,CTSZ,DCTN1,DYNC1H1,GOLGB1,LMAN1,NSF,RAB1A,SEC13,USO1,DYNLL1,GBF1,NAPA,COPB2,SEC22B,GOSR2,SEC24C,SEC24D,SEC16A,PREB,CNIH1,TFG,SEC23A,DCTN2,YKT6,SEC24A,KDELR1,TMED2,LMAN2,TMED10,KDELR2,SEC23IP,DCTN3,COPE,COPG1,SCFD1,TMED7,SAR1B,DYNC1LI1,TRAPPC2L,TMED9,ARFGAP1,TRAPPC1,RAB1B,COG3,DCTN5,TUBB6,TUBA1C,MCFD2,TRAPPC6B,TBC1D20
1_Member	GO Biological Processes	GO:0016050	vesicle organization	-12.8213	-9.57162	72/110	164,375,811,1453,1522,2149,3998,4905,5270,5861,5869,6385,6386,6396,6642,6643,6809,7251,8452,8615,8673,8723,8724,8729,8766,8773,8775,8943,9217,9218,9341,9525,9554,9570,9632,9798,9871,9919,10015,10113,10175,10342,10484,10564,10652,10802,10959,10972,11196,23256,23325,23607,23673,25978,51128,51510,51534,51693,54732,55004,55111,58485,58533,64083,79735,81876,90411,93343,122553,128637,128866,282991	AP1G1,ARF1,CALR,CSNK1D,CTSZ,F2R,LMAN1,NSF,SERPINE2,RAB1A,RAB5B,SDC4,SDCBP,SEC13,SNX1,SNX2,STX3,TSG101,CUL3,USO1,VAMP8,SNX4,SNX3,GBF1,RAB11A,SNAP23,NAPA,AP3D1,VAPB,VAPA,VAMP3,VPS4B,SEC22B,GOSR2,SEC24C,IST1,SEC24D,SEC16A,PDCD6IP,PREB,CNIH1,TFG,SEC23A,ARFGEF2,YKT6,SEC24A,TMED2,TMED10,SEC23IP,SCFD1,WASHC4,CD2AP,STX12,CHMP2B,SAR1B,CHMP5,VTA1,TRAPPC2L,TMED9,LAMTOR1,PLEKHJ1,TRAPPC1,SNX6,GOLPH3,TBC1D17,R…
1_Member	GO Biological Processes	GO:0006900	membrane budding	-11.7322	-8.56165	46/61	375,1453,1522,3998,4905,5861,6396,7251,8452,8615,8724,8729,8775,8943,9217,9218,9525,9554,9570,9632,9871,9919,10015,10113,10175,10342,10484,10802,10959,10972,11196,23256,25978,51128,51510,51534,51693,54732,58485,64083,81876,90411,93343,122553,128637,128866	ARF1,CSNK1D,CTSZ,LMAN1,NSF,RAB1A,SEC13,TSG101,CUL3,USO1,SNX3,GBF1,NAPA,AP3D1,VAPB,VAPA,VPS4B,SEC22B,GOSR2,SEC24C,SEC24D,SEC16A,PDCD6IP,PREB,CNIH1,TFG,SEC23A,SEC24A,TMED2,TMED10,SEC23IP,SCFD1,CHMP2B,SAR1B,CHMP5,VTA1,TRAPPC2L,TMED9,TRAPPC1,GOLPH3,RAB1B,MCFD2,MVB12A,TRAPPC6B,TBC1D20,CHMP4B
1_Member	GO Biological Processes	GO:0006903	vesicle targeting	-11.1392	-8.0034	36/44	1453,1522,3998,4905,5663,5861,6396,8452,8615,8729,8773,8775,9554,9570,9632,9871,9919,10113,10175,10342,10484,10652,10802,10959,10972,11196,23256,51128,51693,54732,55435,58485,81876,90411,122553,128637	CSNK1D,CTSZ,LMAN1,NSF,PSEN1,RAB1A,SEC13,CUL3,USO1,GBF1,SNAP23,NAPA,SEC22B,GOSR2,SEC24C,SEC24D,SEC16A,PREB,CNIH1,TFG,SEC23A,YKT6,SEC24A,TMED2,TMED10,SEC23IP,SCFD1,SAR1B,TRAPPC2L,TMED9,AP1AR,TRAPPC1,RAB1B,MCFD2,TRAPPC6B,TBC1D20
1_Member	GO Biological Processes	GO:0048199	vesicle targeting, to, from or within Golgi	-11.0367	-7.93308	33/39	1453,1522,3998,4905,5861,6396,8452,8615,8729,8775,9554,9570,9632,9871,9919,10113,10175,10342,10484,10802,10959,10972,11196,23256,51128,51693,54732,55435,58485,81876,90411,122553,128637	CSNK1D,CTSZ,LMAN1,NSF,RAB1A,SEC13,CUL3,USO1,GBF1,NAPA,SEC22B,GOSR2,SEC24C,SEC24D,SEC16A,PREB,CNIH1,TFG,SEC23A,SEC24A,TMED2,TMED10,SEC23IP,SCFD1,SAR1B,TRAPPC2L,TMED9,AP1AR,TRAPPC1,RAB1B,MCFD2,TRAPPC6B,TBC1D20
1_Member	GO Biological Processes	GO:0006901	vesicle coating	-10.6009	-7.52732	32/38	1453,1522,3998,4905,5861,6396,8452,8615,8729,8775,9554,9570,9632,9871,9919,10113,10175,10342,10484,10802,10959,10972,11196,23256,51128,51693,54732,58485,81876,90411,122553,128637	CSNK1D,CTSZ,LMAN1,NSF,RAB1A,SEC13,CUL3,USO1,GBF1,NAPA,SEC22B,GOSR2,SEC24C,SEC24D,SEC16A,PREB,CNIH1,TFG,SEC23A,SEC24A,TMED2,TMED10,SEC23IP,SCFD1,SAR1B,TRAPPC2L,TMED9,TRAPPC1,RAB1B,MCFD2,TRAPPC6B,TBC1D20
1_Member	Reactome Gene Sets	R-HSA-204005	COPII (Coat Protein 2) Mediated Vesicle Transport	-10.1675	-7.12191	31/37	1453,1522,3998,4905,5861,6396,8615,8775,9554,9570,9632,9871,9919,10113,10175,10342,10484,10652,10802,10959,10960,10972,11196,23256,51128,51693,58485,81876,90411,122553,128637	CSNK1D,CTSZ,LMAN1,NSF,RAB1A,SEC13,USO1,NAPA,SEC22B,GOSR2,SEC24C,SEC24D,SEC16A,PREB,CNIH1,TFG,SEC23A,YKT6,SEC24A,TMED2,LMAN2,TMED10,SEC23IP,SCFD1,SAR1B,TRAPPC2L,TRAPPC1,RAB1B,MCFD2,TRAPPC6B,TBC1D20
1_Member	GO Biological Processes	GO:0090114	COPII-coated vesicle budding	-10.0104	-7.02628	32/39	1453,1522,3998,4905,5861,6396,8452,8615,8775,9217,9218,9554,9570,9632,9871,9919,10113,10175,10342,10484,10802,10959,10972,11196,23256,51128,51693,58485,81876,90411,122553,128637	CSNK1D,CTSZ,LMAN1,NSF,RAB1A,SEC13,CUL3,USO1,NAPA,VAPB,VAPA,SEC22B,GOSR2,SEC24C,SEC24D,SEC16A,PREB,CNIH1,TFG,SEC23A,SEC24A,TMED2,TMED10,SEC23IP,SCFD1,SAR1B,TRAPPC2L,TRAPPC1,RAB1B,MCFD2,TRAPPC6B,TBC1D20
1_Member	GO Biological Processes	GO:0048207	vesicle targeting, rough ER to cis-Golgi	-9.73646	-6.82917	30/36	1453,1522,3998,4905,5861,6396,8452,8615,8775,9554,9570,9632,9871,9919,10113,10175,10342,10484,10802,10959,10972,11196,23256,51128,51693,58485,81876,90411,122553,128637	CSNK1D,CTSZ,LMAN1,NSF,RAB1A,SEC13,CUL3,USO1,NAPA,SEC22B,GOSR2,SEC24C,SEC24D,SEC16A,PREB,CNIH1,TFG,SEC23A,SEC24A,TMED2,TMED10,SEC23IP,SCFD1,SAR1B,TRAPPC2L,TRAPPC1,RAB1B,MCFD2,TRAPPC6B,TBC1D20
1_Member	GO Biological Processes	GO:0048208	COPII vesicle coating	-9.73646	-6.82917	30/36	1453,1522,3998,4905,5861,6396,8452,8615,8775,9554,9570,9632,9871,9919,10113,10175,10342,10484,10802,10959,10972,11196,23256,51128,51693,58485,81876,90411,122553,128637	CSNK1D,CTSZ,LMAN1,NSF,RAB1A,SEC13,CUL3,USO1,NAPA,SEC22B,GOSR2,SEC24C,SEC24D,SEC16A,PREB,CNIH1,TFG,SEC23A,SEC24A,TMED2,TMED10,SEC23IP,SCFD1,SAR1B,TRAPPC2L,TRAPPC1,RAB1B,MCFD2,TRAPPC6B,TBC1D20
1_Member	GO Biological Processes	GO:0051656	establishment of organelle localization	-8.14685	-5.40228	80/148	375,488,537,821,1176,1453,1522,1639,1778,2255,2580,3091,3916,3998,4134,4627,4905,5590,5663,5861,5868,5870,5908,6396,6455,6809,6813,6993,7320,8452,8615,8673,8723,8729,8766,8773,8775,8943,9230,9341,9493,9525,9554,9570,9632,9871,9919,10015,10096,10113,10175,10342,10484,10540,10652,10802,10959,10972,11196,22820,23191,23256,23396,25978,26985,51128,51510,51693,54732,55435,57584,58485,58533,81610,81876,…	ARF1,ATP2A2,ATP6AP1,CANX,AP3S1,CSNK1D,CTSZ,DCTN1,DYNC1H1,FGF10,GAK,HIF1A,LAMP1,LMAN1,MAP4,MYH9,NSF,PRKCZ,PSEN1,RAB1A,RAB5A,RAB6A,RAP1B,SEC13,SH3GL1,STX3,STXBP2,DYNLT1,UBE2B,CUL3,USO1,VAMP8,SNX4,GBF1,RAB11A,SNAP23,NAPA,AP3D1,RAB11B,VAMP3,KIF23,VPS4B,SEC22B,GOSR2,SEC24C,SEC24D,SEC16A,PDCD6IP,ACTR3,PREB,CNIH1,TFG,SEC23A,DCTN2,YKT6,SEC24A,TMED2,TMED10,SEC23IP,COPG1,CYFIP1,SCFD1,PIP5K1C,CHMP2B,AP3M1,S…
1_Member	GO Biological Processes	GO:0051640	organelle localization	-7.25025	-4.62379	84/163	375,488,537,821,1176,1453,1522,1639,1778,2255,2580,3091,3916,3998,4134,4627,4905,5590,5663,5728,5861,5868,5870,5908,6396,6455,6809,6813,6993,7320,8452,8615,8673,8723,8729,8766,8773,8775,8943,9230,9341,9493,9525,9554,9570,9632,9871,9919,10015,10096,10113,10175,10342,10484,10540,10652,10802,10959,10972,11196,22820,23191,23256,23396,25978,26985,51128,51510,51693,54732,55004,55207,55435,55669,57584,5…	ARF1,ATP2A2,ATP6AP1,CANX,AP3S1,CSNK1D,CTSZ,DCTN1,DYNC1H1,FGF10,GAK,HIF1A,LAMP1,LMAN1,MAP4,MYH9,NSF,PRKCZ,PSEN1,PTEN,RAB1A,RAB5A,RAB6A,RAP1B,SEC13,SH3GL1,STX3,STXBP2,DYNLT1,UBE2B,CUL3,USO1,VAMP8,SNX4,GBF1,RAB11A,SNAP23,NAPA,AP3D1,RAB11B,VAMP3,KIF23,VPS4B,SEC22B,GOSR2,SEC24C,SEC24D,SEC16A,PDCD6IP,ACTR3,PREB,CNIH1,TFG,SEC23A,DCTN2,YKT6,SEC24A,TMED2,TMED10,SEC23IP,COPG1,CYFIP1,SCFD1,PIP5K1C,CHMP2B,AP…
1_Member	Reactome Gene Sets	R-HSA-5694530	Cargo concentration in the ER	-6.46372	-3.87677	15/16	1522,3998,9554,9570,9632,9871,10113,10175,10484,10802,10959,10960,10972,51128,90411	CTSZ,LMAN1,SEC22B,GOSR2,SEC24C,SEC24D,PREB,CNIH1,SEC23A,SEC24A,TMED2,LMAN2,TMED10,SAR1B,MCFD2
2_Summary	GO Biological Processes	GO:0034976	response to endoplasmic reticulum stress	-12.1393	-8.931	82/134	118,267,317,488,811,1200,1639,1938,2673,2923,2931,2932,3093,3309,5034,5295,5296,5516,5526,5611,5771,6449,6734,6745,7009,7094,7095,7184,7327,7353,7415,7494,7917,9097,9114,9217,9570,9601,9695,9820,10113,10130,10134,10273,10299,10525,10897,10952,10954,10955,10961,11253,22926,23071,23392,23753,27230,29927,51060,51061,51569,51608,51726,54431,54495,54499,55161,55666,55738,55829,56005,57003,58477,58515,…	ADD1,AMFR,APAF1,ATP2A2,CALR,TPP1,DCTN1,EEF2,GFPT1,PDIA3,GSK3A,GSK3B,UBE2K,HSPA5,P4HB,PIK3R1,PIK3R2,PPP2CB,PPP2R5B,DNAJC3,PTPN2,SGTA,SRPRA,SSR1,TMBIM6,TLN1,SEC62,HSP90B1,UBE2G2,UFD1,VCP,XBP1,BAG6,USP14,ATP6V0D1,VAPB,GOSR2,PDIA4,EDEM1,CUL7,PREB,PDIA6,BCAP31,STUB1,MARCH6,HYOU1,YIF1A,SEC61B,PDIA5,SERINC3,ERP29,MAN1B1,ATF6,ERP44,KIAA0368,SDF2L1,SERP1,SEC61A1,TXNDC12,TXNDC11,UFM1,GET4,DNAJB11,DNAJC10,T…
2_Member	GO Biological Processes	GO:0034976	response to endoplasmic reticulum stress	-12.1393	-8.931	82/134	118,267,317,488,811,1200,1639,1938,2673,2923,2931,2932,3093,3309,5034,5295,5296,5516,5526,5611,5771,6449,6734,6745,7009,7094,7095,7184,7327,7353,7415,7494,7917,9097,9114,9217,9570,9601,9695,9820,10113,10130,10134,10273,10299,10525,10897,10952,10954,10955,10961,11253,22926,23071,23392,23753,27230,29927,51060,51061,51569,51608,51726,54431,54495,54499,55161,55666,55738,55829,56005,57003,58477,58515,…	ADD1,AMFR,APAF1,ATP2A2,CALR,TPP1,DCTN1,EEF2,GFPT1,PDIA3,GSK3A,GSK3B,UBE2K,HSPA5,P4HB,PIK3R1,PIK3R2,PPP2CB,PPP2R5B,DNAJC3,PTPN2,SGTA,SRPRA,SSR1,TMBIM6,TLN1,SEC62,HSP90B1,UBE2G2,UFD1,VCP,XBP1,BAG6,USP14,ATP6V0D1,VAPB,GOSR2,PDIA4,EDEM1,CUL7,PREB,PDIA6,BCAP31,STUB1,MARCH6,HYOU1,YIF1A,SEC61B,PDIA5,SERINC3,ERP29,MAN1B1,ATF6,ERP44,KIAA0368,SDF2L1,SERP1,SEC61A1,TXNDC12,TXNDC11,UFM1,GET4,DNAJB11,DNAJC10,T…
2_Member	Reactome Gene Sets	R-HSA-381070	IRE1alpha activates chaperones	-9.16858	-6.29908	30/37	118,1200,1639,2673,2931,3309,5526,5611,6734,6745,7094,7095,7494,9114,9570,9695,9820,10113,10130,10525,10897,10952,10954,27230,29927,51726,55738,56005,58477,116138	ADD1,TPP1,DCTN1,GFPT1,GSK3A,HSPA5,PPP2R5B,DNAJC3,SRPRA,SSR1,TLN1,SEC62,XBP1,ATP6V0D1,GOSR2,EDEM1,CUL7,PREB,PDIA6,HYOU1,YIF1A,SEC61B,PDIA5,SERP1,SEC61A1,DNAJB11,ARFGAP1,MYDGF,SRPRB,KLHDC3
2_Member	GO Biological Processes	GO:0036498	IRE1-mediated unfolded protein response	-8.96365	-6.11188	32/41	118,1200,1639,2673,2931,3309,5526,5611,6734,6745,7009,7094,7095,7494,9114,9570,9695,9820,10113,10130,10525,10897,10952,10954,27230,29927,51726,55161,55738,56005,58477,116138	ADD1,TPP1,DCTN1,GFPT1,GSK3A,HSPA5,PPP2R5B,DNAJC3,SRPRA,SSR1,TMBIM6,TLN1,SEC62,XBP1,ATP6V0D1,GOSR2,EDEM1,CUL7,PREB,PDIA6,HYOU1,YIF1A,SEC61B,PDIA5,SERP1,SEC61A1,DNAJB11,TMEM33,ARFGAP1,MYDGF,SRPRB,KLHDC3
2_Member	GO Biological Processes	GO:0035967	cellular response to topologically incorrect protein	-8.82453	-5.9898	49/75	118,267,811,1200,1639,2673,2931,3309,5295,5526,5611,5771,6734,6745,7009,7094,7095,7184,7353,7415,7494,7917,8452,9114,9217,9570,9695,9820,10113,10130,10273,10525,10897,10952,10954,22926,23753,27230,29927,51726,55161,55658,55738,55829,56005,58477,64764,79139,116138	ADD1,AMFR,CALR,TPP1,DCTN1,GFPT1,GSK3A,HSPA5,PIK3R1,PPP2R5B,DNAJC3,PTPN2,SRPRA,SSR1,TMBIM6,TLN1,SEC62,HSP90B1,UFD1,VCP,XBP1,BAG6,CUL3,ATP6V0D1,VAPB,GOSR2,EDEM1,CUL7,PREB,PDIA6,STUB1,HYOU1,YIF1A,SEC61B,PDIA5,ATF6,SDF2L1,SERP1,SEC61A1,DNAJB11,TMEM33,RNF126,ARFGAP1,SELENOS,MYDGF,SRPRB,CREB3L2,DERL1,KLHDC3
2_Member	Reactome Gene Sets	R-HSA-381038	XBP1(S) activates chaperone genes	-8.75184	-5.93349	29/36	118,1200,1639,2673,2931,5526,5611,6734,6745,7094,7095,7494,9114,9570,9695,9820,10113,10130,10525,10897,10952,10954,27230,29927,51726,55738,56005,58477,116138	ADD1,TPP1,DCTN1,GFPT1,GSK3A,PPP2R5B,DNAJC3,SRPRA,SSR1,TLN1,SEC62,XBP1,ATP6V0D1,GOSR2,EDEM1,CUL7,PREB,PDIA6,HYOU1,YIF1A,SEC61B,PDIA5,SERP1,SEC61A1,DNAJB11,ARFGAP1,MYDGF,SRPRB,KLHDC3
2_Member	GO Biological Processes	GO:0035966	response to topologically incorrect protein	-8.25197	-5.48852	55/90	118,267,811,871,1200,1639,2673,2931,3309,3337,5295,5526,5611,5771,6734,6745,7009,7094,7095,7184,7353,7415,7494,7873,7917,8452,9114,9217,9570,9695,9820,10113,10130,10273,10525,10808,10897,10952,10954,22926,23071,23753,27230,29927,51726,55161,55658,55738,55829,56005,58477,64764,79139,116138,201595	ADD1,AMFR,CALR,SERPINH1,TPP1,DCTN1,GFPT1,GSK3A,HSPA5,DNAJB1,PIK3R1,PPP2R5B,DNAJC3,PTPN2,SRPRA,SSR1,TMBIM6,TLN1,SEC62,HSP90B1,UFD1,VCP,XBP1,MANF,BAG6,CUL3,ATP6V0D1,VAPB,GOSR2,EDEM1,CUL7,PREB,PDIA6,STUB1,HYOU1,HSPH1,YIF1A,SEC61B,PDIA5,ATF6,ERP44,SDF2L1,SERP1,SEC61A1,DNAJB11,TMEM33,RNF126,ARFGAP1,SELENOS,MYDGF,SRPRB,CREB3L2,DERL1,KLHDC3,STT3B
2_Member	GO Biological Processes	GO:0034620	cellular response to unfolded protein	-7.78332	-5.08991	44/68	118,267,811,1200,1639,2673,2931,3309,5295,5526,5611,5771,6734,6745,7009,7094,7095,7184,7415,7494,9114,9217,9570,9695,9820,10113,10130,10273,10525,10897,10952,10954,22926,27230,29927,51726,55161,55738,55829,56005,58477,64764,79139,116138	ADD1,AMFR,CALR,TPP1,DCTN1,GFPT1,GSK3A,HSPA5,PIK3R1,PPP2R5B,DNAJC3,PTPN2,SRPRA,SSR1,TMBIM6,TLN1,SEC62,HSP90B1,VCP,XBP1,ATP6V0D1,VAPB,GOSR2,EDEM1,CUL7,PREB,PDIA6,STUB1,HYOU1,YIF1A,SEC61B,PDIA5,ATF6,SERP1,SEC61A1,DNAJB11,TMEM33,ARFGAP1,SELENOS,MYDGF,SRPRB,CREB3L2,DERL1,KLHDC3
2_Member	GO Biological Processes	GO:0030968	endoplasmic reticulum unfolded protein response	-7.78332	-5.08991	44/68	118,267,811,1200,1639,2673,2931,3309,5295,5526,5611,5771,6734,6745,7009,7094,7095,7184,7415,7494,9114,9217,9570,9695,9820,10113,10130,10273,10525,10897,10952,10954,22926,27230,29927,51726,55161,55738,55829,56005,58477,64764,79139,116138	ADD1,AMFR,CALR,TPP1,DCTN1,GFPT1,GSK3A,HSPA5,PIK3R1,PPP2R5B,DNAJC3,PTPN2,SRPRA,SSR1,TMBIM6,TLN1,SEC62,HSP90B1,VCP,XBP1,ATP6V0D1,VAPB,GOSR2,EDEM1,CUL7,PREB,PDIA6,STUB1,HYOU1,YIF1A,SEC61B,PDIA5,ATF6,SERP1,SEC61A1,DNAJB11,TMEM33,ARFGAP1,SELENOS,MYDGF,SRPRB,CREB3L2,DERL1,KLHDC3
2_Member	GO Biological Processes	GO:0006986	response to unfolded protein	-7.25785	-4.62379	50/83	118,267,811,871,1200,1639,2673,2931,3309,3337,5295,5526,5611,5771,6734,6745,7009,7094,7095,7184,7415,7494,7873,9114,9217,9570,9695,9820,10113,10130,10273,10525,10808,10897,10952,10954,22926,23071,27230,29927,51726,55161,55738,55829,56005,58477,64764,79139,116138,201595	ADD1,AMFR,CALR,SERPINH1,TPP1,DCTN1,GFPT1,GSK3A,HSPA5,DNAJB1,PIK3R1,PPP2R5B,DNAJC3,PTPN2,SRPRA,SSR1,TMBIM6,TLN1,SEC62,HSP90B1,VCP,XBP1,MANF,ATP6V0D1,VAPB,GOSR2,EDEM1,CUL7,PREB,PDIA6,STUB1,HYOU1,HSPH1,YIF1A,SEC61B,PDIA5,ATF6,ERP44,SERP1,SEC61A1,DNAJB11,TMEM33,ARFGAP1,SELENOS,MYDGF,SRPRB,CREB3L2,DERL1,KLHDC3,STT3B
2_Member	Reactome Gene Sets	R-HSA-381119	Unfolded Protein Response (UPR)	-5.21293	-2.79573	34/56	118,811,1200,1639,2673,2931,3309,5073,5526,5611,6734,6745,7094,7095,7184,7494,9114,9570,9695,9820,10113,10130,10525,10897,10952,10954,22926,27230,29927,51726,55738,56005,58477,116138	ADD1,CALR,TPP1,DCTN1,GFPT1,GSK3A,HSPA5,PARN,PPP2R5B,DNAJC3,SRPRA,SSR1,TLN1,SEC62,HSP90B1,XBP1,ATP6V0D1,GOSR2,EDEM1,CUL7,PREB,PDIA6,HYOU1,YIF1A,SEC61B,PDIA5,ATF6,SERP1,SEC61A1,DNAJB11,ARFGAP1,MYDGF,SRPRB,KLHDC3
3_Summary	KEGG Pathway	ko04144	Endocytosis	-9.99723	-7.02628	58/90	375,377,381,387,829,832,1173,1175,1211,1213,1601,2149,3482,4087,4193,5156,5590,5868,5869,5878,6455,6642,6643,7046,7251,8723,8724,8729,8766,9230,9525,9559,9798,9897,10015,10092,10093,10094,10095,10109,10552,10564,10565,10890,10938,11021,23325,23396,25978,51100,51510,51534,55737,55738,58533,84612,93343,128866,60,2017,2580,2873,3092,4074,7316,8673,9341,10096,11252,25977,50813,51429	ARF1,ARF3,ARF5,RHOA,CAPZA1,CAPZB,AP2M1,AP2S1,CLTA,CLTC,DAB2,F2R,IGF2R,SMAD2,MDM2,PDGFRA,PRKCZ,RAB5A,RAB5B,RAB5C,SH3GL1,SNX1,SNX2,TGFBR1,TSG101,SNX4,SNX3,GBF1,RAB11A,RAB11B,VPS4B,VPS26A,IST1,WASHC5,PDCD6IP,ARPC5,ARPC4,ARPC3,ARPC1B,ARPC2,ARPC1A,ARFGEF2,ARFGEF1,RAB10,EHD1,RAB35,WASHC4,PIP5K1C,CHMP2B,SH3GLB1,CHMP5,VTA1,VPS35,ARFGAP1,SNX6,PARD6B,MVB12A,CHMP4B,ACTB,CTTN,GAK,GPS1,HIP1,M6PR,UBC,VAMP8,VAM…
3_Member	KEGG Pathway	ko04144	Endocytosis	-9.99723	-7.02628	58/90	375,377,381,387,829,832,1173,1175,1211,1213,1601,2149,3482,4087,4193,5156,5590,5868,5869,5878,6455,6642,6643,7046,7251,8723,8724,8729,8766,9230,9525,9559,9798,9897,10015,10092,10093,10094,10095,10109,10552,10564,10565,10890,10938,11021,23325,23396,25978,51100,51510,51534,55737,55738,58533,84612,93343,128866	ARF1,ARF3,ARF5,RHOA,CAPZA1,CAPZB,AP2M1,AP2S1,CLTA,CLTC,DAB2,F2R,IGF2R,SMAD2,MDM2,PDGFRA,PRKCZ,RAB5A,RAB5B,RAB5C,SH3GL1,SNX1,SNX2,TGFBR1,TSG101,SNX4,SNX3,GBF1,RAB11A,RAB11B,VPS4B,VPS26A,IST1,WASHC5,PDCD6IP,ARPC5,ARPC4,ARPC3,ARPC1B,ARPC2,ARPC1A,ARFGEF2,ARFGEF1,RAB10,EHD1,RAB35,WASHC4,PIP5K1C,CHMP2B,SH3GLB1,CHMP5,VTA1,VPS35,ARFGAP1,SNX6,PARD6B,MVB12A,CHMP4B
3_Member	KEGG Pathway	hsa04144	Endocytosis	-9.99723	-7.02628	58/90	375,377,381,387,829,832,1173,1175,1211,1213,1601,2149,3482,4087,4193,5156,5590,5868,5869,5878,6455,6642,6643,7046,7251,8723,8724,8729,8766,9230,9525,9559,9798,9897,10015,10092,10093,10094,10095,10109,10552,10564,10565,10890,10938,11021,23325,23396,25978,51100,51510,51534,55737,55738,58533,84612,93343,128866	ARF1,ARF3,ARF5,RHOA,CAPZA1,CAPZB,AP2M1,AP2S1,CLTA,CLTC,DAB2,F2R,IGF2R,SMAD2,MDM2,PDGFRA,PRKCZ,RAB5A,RAB5B,RAB5C,SH3GL1,SNX1,SNX2,TGFBR1,TSG101,SNX4,SNX3,GBF1,RAB11A,RAB11B,VPS4B,VPS26A,IST1,WASHC5,PDCD6IP,ARPC5,ARPC4,ARPC3,ARPC1B,ARPC2,ARPC1A,ARFGEF2,ARFGEF1,RAB10,EHD1,RAB35,WASHC4,PIP5K1C,CHMP2B,SH3GLB1,CHMP5,VTA1,VPS35,ARFGAP1,SNX6,PARD6B,MVB12A,CHMP4B
3_Member	Reactome Gene Sets	R-HSA-8856828	Clathrin-mediated endocytosis	-2.87765	-0.891493	31/61	60,1173,1175,1211,1213,1601,2017,2580,2873,3092,3482,4074,5868,5869,5878,6455,7316,8673,9341,10092,10093,10094,10096,10109,10552,11252,23396,25977,50813,51429,55738	ACTB,AP2M1,AP2S1,CLTA,CLTC,DAB2,CTTN,GAK,GPS1,HIP1,IGF2R,M6PR,RAB5A,RAB5B,RAB5C,SH3GL1,UBC,VAMP8,VAMP3,ARPC5,ARPC4,ARPC3,ACTR3,ARPC2,ARPC1A,PACSIN2,PIP5K1C,NECAP1,COPS7A,SNX9,ARFGAP1
4_Summary	GO Biological Processes	GO:0010256	endomembrane system organization	-9.82623	-6.87755	106/201	207,400,488,1173,1213,1453,1601,1639,2010,2013,2149,2580,2803,2804,3875,3998,5270,5295,5359,5515,5518,5520,5590,5728,5861,5862,5869,5879,6093,6809,6836,7251,7871,7917,8086,8615,8673,8724,8729,8766,8943,9217,9218,9341,9475,9525,9528,9529,9648,9798,9818,9820,9883,9919,10015,10269,10313,10564,10565,10890,10959,10972,11079,11196,11252,22931,23165,23167,23325,23399,25978,26003,26259,27230,29927,50848,…	AKT1,ARL1,ATP2A2,AP2M1,CLTC,CSNK1D,DAB2,DCTN1,EMD,EMP2,F2R,GAK,GOLGA4,GOLGB1,KRT18,LMAN1,SERPINE2,PIK3R1,PLSCR1,PPP2CA,PPP2R1A,PPP2R2A,PRKCZ,PTEN,RAB1A,RAB2A,RAB5B,RAC1,ROCK1,STX3,SURF4,TSG101,SLMAP,BAG6,AAAS,USO1,VAMP8,SNX3,GBF1,RAB11A,AP3D1,VAPB,VAPA,VAMP3,ROCK2,VPS4B,TMEM59,BAG5,GCC2,IST1,NUP58,CUL7,POM121,SEC16A,PDCD6IP,ZMPSTE24,RTN3,ARFGEF2,ARFGEF1,RAB10,TMED2,TMED10,RER1,SEC23IP,PACSIN2,RAB…
4_Member	GO Biological Processes	GO:0010256	endomembrane system organization	-9.82623	-6.87755	106/201	207,400,488,1173,1213,1453,1601,1639,2010,2013,2149,2580,2803,2804,3875,3998,5270,5295,5359,5515,5518,5520,5590,5728,5861,5862,5869,5879,6093,6809,6836,7251,7871,7917,8086,8615,8673,8724,8729,8766,8943,9217,9218,9341,9475,9525,9528,9529,9648,9798,9818,9820,9883,9919,10015,10269,10313,10564,10565,10890,10959,10972,11079,11196,11252,22931,23165,23167,23325,23399,25978,26003,26259,27230,29927,50848,…	AKT1,ARL1,ATP2A2,AP2M1,CLTC,CSNK1D,DAB2,DCTN1,EMD,EMP2,F2R,GAK,GOLGA4,GOLGB1,KRT18,LMAN1,SERPINE2,PIK3R1,PLSCR1,PPP2CA,PPP2R1A,PPP2R2A,PRKCZ,PTEN,RAB1A,RAB2A,RAB5B,RAC1,ROCK1,STX3,SURF4,TSG101,SLMAP,BAG6,AAAS,USO1,VAMP8,SNX3,GBF1,RAB11A,AP3D1,VAPB,VAPA,VAMP3,ROCK2,VPS4B,TMEM59,BAG5,GCC2,IST1,NUP58,CUL7,POM121,SEC16A,PDCD6IP,ZMPSTE24,RTN3,ARFGEF2,ARFGEF1,RAB10,TMED2,TMED10,RER1,SEC23IP,PACSIN2,RAB…
4_Member	GO Biological Processes	GO:0007009	plasma membrane organization	-3.15648	-1.11628	37/74	207,488,1173,1213,1601,2013,2580,2803,3875,5295,5359,5590,5728,5879,6093,6809,7871,8673,8766,9341,9475,9528,9648,10890,10959,11079,11252,23167,27230,50848,51100,51429,55737,64083,79628,81619,129303	AKT1,ATP2A2,AP2M1,CLTC,DAB2,EMP2,GAK,GOLGA4,KRT18,PIK3R1,PLSCR1,PRKCZ,PTEN,RAC1,ROCK1,STX3,SLMAP,VAMP8,RAB11A,VAMP3,ROCK2,TMEM59,GCC2,RAB10,TMED2,RER1,PACSIN2,EFR3A,SERP1,F11R,SH3GLB1,SNX9,VPS35,GOLPH3,SH3TC2,TSPAN14,TMEM150A
5_Summary	GO Biological Processes	GO:0016197	endosomal transport	-9.71246	-6.82447	58/91	164,375,388,400,967,1174,1213,1601,1639,2013,3998,4074,5868,5869,5870,5878,5987,6642,6643,6836,7251,7316,8723,8724,8729,8766,8878,8943,9230,9341,9525,9559,9570,9648,9784,9897,10652,10890,10938,11021,23011,23325,25930,25978,51429,51510,51534,54732,54741,55111,55435,55658,55737,58533,79038,79735,81609,128866,2580,3916	AP1G1,ARF1,RHOB,ARL1,CD63,AP1S1,CLTC,DAB2,DCTN1,EMP2,LMAN1,M6PR,RAB5A,RAB5B,RAB6A,RAB5C,TRIM27,SNX1,SNX2,SURF4,TSG101,UBC,SNX4,SNX3,GBF1,RAB11A,SQSTM1,AP3D1,RAB11B,VAMP3,VPS4B,VPS26A,GOSR2,GCC2,SNX17,WASHC5,YKT6,RAB10,EHD1,RAB35,RAB21,WASHC4,PTPN23,CHMP2B,SNX9,CHMP5,VTA1,TMED9,LEPROT,PLEKHJ1,AP1AR,RNF126,VPS35,SNX6,ZFYVE21,TBC1D17,SNX27,CHMP4B,GAK,LAMP1
5_Member	GO Biological Processes	GO:0016197	endosomal transport	-9.71246	-6.82447	58/91	164,375,388,400,967,1174,1213,1601,1639,2013,3998,4074,5868,5869,5870,5878,5987,6642,6643,6836,7251,7316,8723,8724,8729,8766,8878,8943,9230,9341,9525,9559,9570,9648,9784,9897,10652,10890,10938,11021,23011,23325,25930,25978,51429,51510,51534,54732,54741,55111,55435,55658,55737,58533,79038,79735,81609,128866	AP1G1,ARF1,RHOB,ARL1,CD63,AP1S1,CLTC,DAB2,DCTN1,EMP2,LMAN1,M6PR,RAB5A,RAB5B,RAB6A,RAB5C,TRIM27,SNX1,SNX2,SURF4,TSG101,UBC,SNX4,SNX3,GBF1,RAB11A,SQSTM1,AP3D1,RAB11B,VAMP3,VPS4B,VPS26A,GOSR2,GCC2,SNX17,WASHC5,YKT6,RAB10,EHD1,RAB35,RAB21,WASHC4,PTPN23,CHMP2B,SNX9,CHMP5,VTA1,TMED9,LEPROT,PLEKHJ1,AP1AR,RNF126,VPS35,SNX6,ZFYVE21,TBC1D17,SNX27,CHMP4B
5_Member	GO Biological Processes	GO:0042147	retrograde transport, endosome to Golgi	-7.9231	-5.20487	23/27	400,1174,1213,1639,3998,5870,5987,6642,6643,6836,8729,9341,9559,9570,9648,10652,54732,55111,55658,55737,58533,79038,79735	ARL1,AP1S1,CLTC,DCTN1,LMAN1,RAB6A,TRIM27,SNX1,SNX2,SURF4,GBF1,VAMP3,VPS26A,GOSR2,GCC2,YKT6,TMED9,PLEKHJ1,RNF126,VPS35,SNX6,ZFYVE21,TBC1D17
5_Member	GO Biological Processes	GO:0016482	cytosolic transport	-5.16248	-2.75786	33/54	164,400,1174,1213,1601,1639,2013,2580,3916,3998,5868,5870,5987,6642,6643,6836,8724,8729,9341,9559,9570,9648,10652,23011,25930,54732,55111,55435,55658,55737,58533,79038,79735	AP1G1,ARL1,AP1S1,CLTC,DAB2,DCTN1,EMP2,GAK,LAMP1,LMAN1,RAB5A,RAB6A,TRIM27,SNX1,SNX2,SURF4,SNX3,GBF1,VAMP3,VPS26A,GOSR2,GCC2,YKT6,RAB21,PTPN23,TMED9,PLEKHJ1,AP1AR,RNF126,VPS35,SNX6,ZFYVE21,TBC1D17
6_Summary	KEGG Pathway	ko04141	Protein processing in endoplasmic reticulum	-8.70323	-5.91592	59/97	267,811,821,1603,1650,2923,3309,3337,3703,3998,5034,5611,6184,6185,6396,6745,6746,6747,6748,7095,7184,7321,7327,7353,7415,7494,8454,9532,9601,9632,9695,9871,10113,10130,10134,10273,10299,10484,10525,10802,10808,10905,10952,10960,10961,10970,11253,22926,23471,29927,51128,51726,54431,55666,55829,56681,79139,81567,201595,6836,9648,9777,54732,81502,6449,7917,9097,23392,23753,51608,57003	AMFR,CALR,CANX,DAD1,DDOST,PDIA3,HSPA5,DNAJB1,STT3A,LMAN1,P4HB,DNAJC3,RPN1,RPN2,SEC13,SSR1,SSR2,SSR3,SSR4,SEC62,HSP90B1,UBE2D1,UBE2G2,UFD1,VCP,XBP1,CUL1,BAG2,PDIA4,SEC24C,EDEM1,SEC24D,PREB,PDIA6,BCAP31,STUB1,MARCH6,SEC23A,HYOU1,SEC24A,HSPH1,MAN1A2,SEC61B,LMAN2,ERP29,CKAP4,MAN1B1,ATF6,TRAM1,SEC61A1,SAR1B,DNAJB11,DNAJC10,NPLOC4,SELENOS,SAR1A,DERL1,TXNDC5,STT3B,SURF4,GCC2,TM9SF4,TMED9,HM13,SGTA,BAG6,…
6_Member	KEGG Pathway	ko04141	Protein processing in endoplasmic reticulum	-8.70323	-5.91592	59/97	267,811,821,1603,1650,2923,3309,3337,3703,3998,5034,5611,6184,6185,6396,6745,6746,6747,6748,7095,7184,7321,7327,7353,7415,7494,8454,9532,9601,9632,9695,9871,10113,10130,10134,10273,10299,10484,10525,10802,10808,10905,10952,10960,10961,10970,11253,22926,23471,29927,51128,51726,54431,55666,55829,56681,79139,81567,201595	AMFR,CALR,CANX,DAD1,DDOST,PDIA3,HSPA5,DNAJB1,STT3A,LMAN1,P4HB,DNAJC3,RPN1,RPN2,SEC13,SSR1,SSR2,SSR3,SSR4,SEC62,HSP90B1,UBE2D1,UBE2G2,UFD1,VCP,XBP1,CUL1,BAG2,PDIA4,SEC24C,EDEM1,SEC24D,PREB,PDIA6,BCAP31,STUB1,MARCH6,SEC23A,HYOU1,SEC24A,HSPH1,MAN1A2,SEC61B,LMAN2,ERP29,CKAP4,MAN1B1,ATF6,TRAM1,SEC61A1,SAR1B,DNAJB11,DNAJC10,NPLOC4,SELENOS,SAR1A,DERL1,TXNDC5,STT3B
6_Member	KEGG Pathway	hsa04141	Protein processing in endoplasmic reticulum	-8.70323	-5.91592	59/97	267,811,821,1603,1650,2923,3309,3337,3703,3998,5034,5611,6184,6185,6396,6745,6746,6747,6748,7095,7184,7321,7327,7353,7415,7494,8454,9532,9601,9632,9695,9871,10113,10130,10134,10273,10299,10484,10525,10802,10808,10905,10952,10960,10961,10970,11253,22926,23471,29927,51128,51726,54431,55666,55829,56681,79139,81567,201595	AMFR,CALR,CANX,DAD1,DDOST,PDIA3,HSPA5,DNAJB1,STT3A,LMAN1,P4HB,DNAJC3,RPN1,RPN2,SEC13,SSR1,SSR2,SSR3,SSR4,SEC62,HSP90B1,UBE2D1,UBE2G2,UFD1,VCP,XBP1,CUL1,BAG2,PDIA4,SEC24C,EDEM1,SEC24D,PREB,PDIA6,BCAP31,STUB1,MARCH6,SEC23A,HYOU1,SEC24A,HSPH1,MAN1A2,SEC61B,LMAN2,ERP29,CKAP4,MAN1B1,ATF6,TRAM1,SEC61A1,SAR1B,DNAJB11,DNAJC10,NPLOC4,SELENOS,SAR1A,DERL1,TXNDC5,STT3B
6_Member	GO Biological Processes	GO:0032527	protein exit from endoplasmic reticulum	-6.59501	-3.99851	17/19	3998,6836,7184,7327,7353,7415,9648,9695,9777,10113,10134,10952,54732,55666,55829,79139,81502	LMAN1,SURF4,HSP90B1,UBE2G2,UFD1,VCP,GCC2,EDEM1,TM9SF4,PREB,BCAP31,SEC61B,TMED9,NPLOC4,SELENOS,DERL1,HM13
6_Member	GO Biological Processes	GO:1903513	endoplasmic reticulum to cytosol transport	-4.57479	-2.24936	11/12	7184,7327,7353,7415,9695,10134,10952,55666,55829,79139,81502	HSP90B1,UBE2G2,UFD1,VCP,EDEM1,BCAP31,SEC61B,NPLOC4,SELENOS,DERL1,HM13
6_Member	GO Biological Processes	GO:0030970	retrograde protein transport, ER to cytosol	-4.57479	-2.24936	11/12	7184,7327,7353,7415,9695,10134,10952,55666,55829,79139,81502	HSP90B1,UBE2G2,UFD1,VCP,EDEM1,BCAP31,SEC61B,NPLOC4,SELENOS,DERL1,HM13
6_Member	GO Biological Processes	GO:0036503	ERAD pathway	-3.13933	-1.1071	25/45	267,3309,6449,7184,7327,7353,7415,7917,9097,9695,10134,10273,10299,10952,11253,23392,23753,51608,54431,55666,55829,57003,79139,81502,201595	AMFR,HSPA5,SGTA,HSP90B1,UBE2G2,UFD1,VCP,BAG6,USP14,EDEM1,BCAP31,STUB1,MARCH6,SEC61B,MAN1B1,KIAA0368,SDF2L1,GET4,DNAJC10,NPLOC4,SELENOS,CCDC47,DERL1,HM13,STT3B
6_Member	GO Biological Processes	GO:0030433	ubiquitin-dependent ERAD pathway	-2.81185	-0.840894	20/35	267,3309,6449,7184,7327,7415,7917,9097,9695,10134,10299,10952,11253,23392,54431,55666,55829,57003,79139,201595	AMFR,HSPA5,SGTA,HSP90B1,UBE2G2,VCP,BAG6,USP14,EDEM1,BCAP31,MARCH6,SEC61B,MAN1B1,KIAA0368,DNAJC10,NPLOC4,SELENOS,CCDC47,DERL1,STT3B
7_Summary	GO Biological Processes	GO:0006887	exocytosis	-8.24687	-5.48852	123/254	30,87,164,308,317,375,387,488,527,537,567,710,928,967,1315,1471,1476,1508,1522,1535,1650,1654,1778,1938,2548,2665,2683,3481,3482,3614,3916,4905,5127,5211,5269,5476,5611,5627,5663,5689,5868,5869,5870,5878,5879,5899,5908,6093,6385,6386,6515,6678,6727,6809,6813,6836,6993,7094,7251,7415,7422,7873,8635,8655,8673,8723,8766,8773,8775,8826,9218,9230,9341,9525,9554,9761,9798,9948,9961,10015,10092,10120,10…	ACAA1,ACTN1,AP1G1,ANXA5,APAF1,ARF1,RHOA,ATP2A2,ATP6V0C,ATP6AP1,B2M,SERPING1,CD9,CD63,COPB1,CST3,CSTB,CTSB,CTSZ,CYBA,DDOST,DDX3X,DYNC1H1,EEF2,GAA,GDI2,B4GALT1,IGF2,IGF2R,IMPDH1,LAMP1,NSF,CDK16,PFKL,SERPINB6,CTSA,DNAJC3,PROS1,PSEN1,PSMB1,RAB5A,RAB5B,RAB6A,RAB5C,RAC1,RALB,RAP1B,ROCK1,SDC4,SDCBP,SLC2A3,SPARC,SRP14,STX3,STXBP2,SURF4,DYNLT1,TLN1,TSG101,VCP,VEGFA,MANF,RNASET2,DYNLL1,VAMP8,SNX4,RAB11A,SN…
7_Member	GO Biological Processes	GO:0006887	exocytosis	-8.24687	-5.48852	123/254	30,87,164,308,317,375,387,488,527,537,567,710,928,967,1315,1471,1476,1508,1522,1535,1650,1654,1778,1938,2548,2665,2683,3481,3482,3614,3916,4905,5127,5211,5269,5476,5611,5627,5663,5689,5868,5869,5870,5878,5879,5899,5908,6093,6385,6386,6515,6678,6727,6809,6813,6836,6993,7094,7251,7415,7422,7873,8635,8655,8673,8723,8766,8773,8775,8826,9218,9230,9341,9525,9554,9761,9798,9948,9961,10015,10092,10120,10…	ACAA1,ACTN1,AP1G1,ANXA5,APAF1,ARF1,RHOA,ATP2A2,ATP6V0C,ATP6AP1,B2M,SERPING1,CD9,CD63,COPB1,CST3,CSTB,CTSB,CTSZ,CYBA,DDOST,DDX3X,DYNC1H1,EEF2,GAA,GDI2,B4GALT1,IGF2,IGF2R,IMPDH1,LAMP1,NSF,CDK16,PFKL,SERPINB6,CTSA,DNAJC3,PROS1,PSEN1,PSMB1,RAB5A,RAB5B,RAB6A,RAB5C,RAC1,RALB,RAP1B,ROCK1,SDC4,SDCBP,SLC2A3,SPARC,SRP14,STX3,STXBP2,SURF4,DYNLT1,TLN1,TSG101,VCP,VEGFA,MANF,RNASET2,DYNLL1,VAMP8,SNX4,RAB11A,SN…
8_Summary	GO Biological Processes	GO:0006897	endocytosis	-8.10816	-5.37696	82/153	60,375,567,811,821,928,967,1173,1174,1175,1211,1213,1398,1453,1535,1601,2017,2580,3092,3190,3482,4043,4074,4627,5295,5296,5728,5861,5868,5869,5878,5879,6386,6455,6642,6643,6678,7184,7251,7422,8029,8723,8724,9685,9777,9784,10092,10093,10094,10095,10096,10109,10130,10487,10525,10552,10577,10787,10808,10938,10960,11252,22943,23011,23191,23210,23256,23396,23603,23607,25977,28988,51429,55604,55738,558…	ACTB,ARF1,B2M,CALR,CANX,CD9,CD63,AP2M1,AP1S1,AP2S1,CLTA,CLTC,CRK,CSNK1D,CYBA,DAB2,CTTN,GAK,HIP1,HNRNPK,IGF2R,LRPAP1,M6PR,MYH9,PIK3R1,PIK3R2,PTEN,RAB1A,RAB5A,RAB5B,RAB5C,RAC1,SDCBP,SH3GL1,SNX1,SNX2,SPARC,HSP90B1,TSG101,VEGFA,CUBN,SNX4,SNX3,CLINT1,TM9SF4,SNX17,ARPC5,ARPC4,ARPC3,ARPC1B,ACTR3,ARPC2,PDIA6,CAP1,HYOU1,ARPC1A,NPC2,NCKAP1,HSPH1,EHD1,LMAN2,PACSIN2,DKK1,RAB21,CYFIP1,JMJD6,SCFD1,PIP5K1C,CORO…
8_Member	GO Biological Processes	GO:0006897	endocytosis	-8.10816	-5.37696	82/153	60,375,567,811,821,928,967,1173,1174,1175,1211,1213,1398,1453,1535,1601,2017,2580,3092,3190,3482,4043,4074,4627,5295,5296,5728,5861,5868,5869,5878,5879,6386,6455,6642,6643,6678,7184,7251,7422,8029,8723,8724,9685,9777,9784,10092,10093,10094,10095,10096,10109,10130,10487,10525,10552,10577,10787,10808,10938,10960,11252,22943,23011,23191,23210,23256,23396,23603,23607,25977,28988,51429,55604,55738,558…	ACTB,ARF1,B2M,CALR,CANX,CD9,CD63,AP2M1,AP1S1,AP2S1,CLTA,CLTC,CRK,CSNK1D,CYBA,DAB2,CTTN,GAK,HIP1,HNRNPK,IGF2R,LRPAP1,M6PR,MYH9,PIK3R1,PIK3R2,PTEN,RAB1A,RAB5A,RAB5B,RAB5C,RAC1,SDCBP,SH3GL1,SNX1,SNX2,SPARC,HSP90B1,TSG101,VEGFA,CUBN,SNX4,SNX3,CLINT1,TM9SF4,SNX17,ARPC5,ARPC4,ARPC3,ARPC1B,ACTR3,ARPC2,PDIA6,CAP1,HYOU1,ARPC1A,NPC2,NCKAP1,HSPH1,EHD1,LMAN2,PACSIN2,DKK1,RAB21,CYFIP1,JMJD6,SCFD1,PIP5K1C,CORO…
8_Member	GO Biological Processes	GO:0060627	regulation of vesicle-mediated transport	-5.36283	-2.93267	55/104	164,375,488,537,567,811,967,1175,1535,1601,3092,3190,3916,4043,4905,5728,5868,5869,5878,5879,5899,5908,6385,6386,6813,7251,7422,8673,8723,8724,8766,8775,9230,9341,9525,9784,10015,10113,10938,10960,11252,22943,23011,23191,23256,23607,25930,55738,57534,58533,79735,81555,84896,93343,128637	AP1G1,ARF1,ATP2A2,ATP6AP1,B2M,CALR,CD63,AP2S1,CYBA,DAB2,HIP1,HNRNPK,LAMP1,LRPAP1,NSF,PTEN,RAB5A,RAB5B,RAB5C,RAC1,RALB,RAP1B,SDC4,SDCBP,STXBP2,TSG101,VEGFA,VAMP8,SNX4,SNX3,RAB11A,NAPA,RAB11B,VAMP3,VPS4B,SNX17,PDCD6IP,PREB,EHD1,LMAN2,PACSIN2,DKK1,RAB21,CYFIP1,SCFD1,CD2AP,PTPN23,ARFGAP1,MIB1,SNX6,TBC1D17,YIPF5,ATAD1,MVB12A,TBC1D20
8_Member	GO Biological Processes	GO:0006898	receptor-mediated endocytosis	-5.10655	-2.7081	40/70	375,567,811,821,928,967,1173,1174,1175,1211,1213,1601,2017,2580,3092,3190,3482,4043,4074,5868,5879,6386,6455,6642,6678,7184,7422,8029,9784,10487,10525,10577,10808,22943,23011,23396,23607,28988,51429,84896	ARF1,B2M,CALR,CANX,CD9,CD63,AP2M1,AP1S1,AP2S1,CLTA,CLTC,DAB2,CTTN,GAK,HIP1,HNRNPK,IGF2R,LRPAP1,M6PR,RAB5A,RAC1,SDCBP,SH3GL1,SNX1,SPARC,HSP90B1,VEGFA,CUBN,SNX17,CAP1,HYOU1,NPC2,HSPH1,DKK1,RAB21,PIP5K1C,CD2AP,DBNL,SNX9,ATAD1
8_Member	GO Biological Processes	GO:0030100	regulation of endocytosis	-3.53229	-1.4499	28/50	375,567,811,967,1175,1535,1601,3092,3190,4043,5728,5868,5869,5878,5879,6386,7251,7422,8724,9784,10960,11252,22943,23011,23607,55738,57534,84896	ARF1,B2M,CALR,CD63,AP2S1,CYBA,DAB2,HIP1,HNRNPK,LRPAP1,PTEN,RAB5A,RAB5B,RAB5C,RAC1,SDCBP,TSG101,VEGFA,SNX3,SNX17,LMAN2,PACSIN2,DKK1,RAB21,CD2AP,ARFGAP1,MIB1,ATAD1
8_Member	GO Biological Processes	GO:0048259	regulation of receptor-mediated endocytosis	-2.2127	-0.417971	14/24	375,567,967,1601,3092,3190,4043,5879,6386,7422,22943,23011,23607,84896	ARF1,B2M,CD63,DAB2,HIP1,HNRNPK,LRPAP1,RAC1,SDCBP,VEGFA,DKK1,RAB21,CD2AP,ATAD1
9_Summary	Reactome Gene Sets	R-HSA-6811442	Intra-Golgi and retrograde Golgi-to-ER traffic	-7.70886	-5.02735	49/79	372,375,377,378,381,400,1314,1315,1639,1778,2590,2803,3482,4074,4905,5050,5861,5870,6836,8655,8729,8775,9276,9341,9493,9554,9570,9648,10540,10652,10905,10945,10959,10972,11014,11258,11316,22820,22931,51014,51143,54732,55738,81876,83548,84316,84516,84617,84790,10960,11079,23256,57410,64083,2804,8615	ARCN1,ARF1,ARF3,ARF4,ARF5,ARL1,COPA,COPB1,DCTN1,DYNC1H1,GALNT2,GOLGA4,IGF2R,M6PR,NSF,PAFAH1B3,RAB1A,RAB6A,SURF4,DYNLL1,GBF1,NAPA,COPB2,VAMP3,KIF23,SEC22B,GOSR2,GCC2,DCTN2,YKT6,MAN1A2,KDELR1,TMED2,TMED10,KDELR2,DCTN3,COPE,COPG1,RAB18,TMED7,DYNC1LI1,TMED9,ARFGAP1,RAB1B,COG3,NAA38,DCTN5,TUBB6,TUBA1C,LMAN2,RER1,SCFD1,SCYL1,GOLPH3,GOLGB1,USO1
9_Member	Reactome Gene Sets	R-HSA-6811442	Intra-Golgi and retrograde Golgi-to-ER traffic	-7.70886	-5.02735	49/79	372,375,377,378,381,400,1314,1315,1639,1778,2590,2803,3482,4074,4905,5050,5861,5870,6836,8655,8729,8775,9276,9341,9493,9554,9570,9648,10540,10652,10905,10945,10959,10972,11014,11258,11316,22820,22931,51014,51143,54732,55738,81876,83548,84316,84516,84617,84790	ARCN1,ARF1,ARF3,ARF4,ARF5,ARL1,COPA,COPB1,DCTN1,DYNC1H1,GALNT2,GOLGA4,IGF2R,M6PR,NSF,PAFAH1B3,RAB1A,RAB6A,SURF4,DYNLL1,GBF1,NAPA,COPB2,VAMP3,KIF23,SEC22B,GOSR2,GCC2,DCTN2,YKT6,MAN1A2,KDELR1,TMED2,TMED10,KDELR2,DCTN3,COPE,COPG1,RAB18,TMED7,DYNC1LI1,TMED9,ARFGAP1,RAB1B,COG3,NAA38,DCTN5,TUBB6,TUBA1C
9_Member	GO Biological Processes	GO:0006890	retrograde vesicle-mediated transport, Golgi to ER	-7.67863	-5.0087	31/42	372,377,378,381,1314,1315,4905,5861,5870,6836,8729,8775,9276,9493,9554,10945,10959,10960,10972,11014,11079,11316,22820,23256,51014,54732,55738,57410,64083,81876,83548	ARCN1,ARF3,ARF4,ARF5,COPA,COPB1,NSF,RAB1A,RAB6A,SURF4,GBF1,NAPA,COPB2,KIF23,SEC22B,KDELR1,TMED2,LMAN2,TMED10,KDELR2,RER1,COPE,COPG1,SCFD1,TMED7,TMED9,ARFGAP1,SCYL1,GOLPH3,RAB1B,COG3
9_Member	Reactome Gene Sets	R-HSA-6807878	COPI-mediated anterograde transport	-7.6168	-4.95815	36/52	372,375,377,378,381,1314,1315,1639,1778,2804,4905,5861,8615,8655,8729,8775,9276,9570,10540,10652,10945,10959,10972,11014,11258,11316,22820,51014,51143,54732,55738,81876,83548,84516,84617,84790	ARCN1,ARF1,ARF3,ARF4,ARF5,COPA,COPB1,DCTN1,DYNC1H1,GOLGB1,NSF,RAB1A,USO1,DYNLL1,GBF1,NAPA,COPB2,GOSR2,DCTN2,YKT6,KDELR1,TMED2,TMED10,KDELR2,DCTN3,COPE,COPG1,TMED7,DYNC1LI1,TMED9,ARFGAP1,RAB1B,COG3,DCTN5,TUBB6,TUBA1C
9_Member	Reactome Gene Sets	R-HSA-8856688	Golgi-to-ER retrograde transport	-5.90914	-3.42286	38/62	372,375,377,378,381,1314,1315,1639,1778,2590,4905,5050,5861,5870,6836,8655,8729,8775,9276,9493,9554,10540,10945,10959,10972,11014,11258,11316,22820,22931,51014,51143,54732,55738,81876,84516,84617,84790	ARCN1,ARF1,ARF3,ARF4,ARF5,COPA,COPB1,DCTN1,DYNC1H1,GALNT2,NSF,PAFAH1B3,RAB1A,RAB6A,SURF4,DYNLL1,GBF1,NAPA,COPB2,KIF23,SEC22B,DCTN2,KDELR1,TMED2,TMED10,KDELR2,DCTN3,COPE,COPG1,RAB18,TMED7,DYNC1LI1,TMED9,ARFGAP1,RAB1B,DCTN5,TUBB6,TUBA1C
9_Member	Reactome Gene Sets	R-HSA-6811434	COPI-dependent Golgi-to-ER retrograde traffic	-3.67296	-1.55997	27/47	372,375,377,378,381,1314,1315,4905,5861,6836,8729,8775,9276,9493,9554,10945,10959,10972,11014,11316,22820,51014,54732,55738,81876,84617,84790	ARCN1,ARF1,ARF3,ARF4,ARF5,COPA,COPB1,NSF,RAB1A,SURF4,GBF1,NAPA,COPB2,KIF23,SEC22B,KDELR1,TMED2,TMED10,KDELR2,COPE,COPG1,TMED7,TMED9,ARFGAP1,RAB1B,TUBB6,TUBA1C
10_Summary	GO Biological Processes	GO:0009100	glycoprotein metabolic process	-7.53248	-4.88482	55/93	267,378,650,746,1471,1603,1650,1798,2530,2590,2650,2683,3091,3703,3998,4247,5074,5373,5663,5861,6184,6185,7316,7327,7415,8658,8818,9445,9528,9695,10299,10565,10905,11253,11261,23071,23753,26277,27230,29940,54344,54928,55501,55858,58505,64083,79158,80351,81876,83548,84061,85365,90411,116150,201595	AMFR,ARF4,BMP2,TMEM258,CST3,DAD1,DDOST,DPAGT1,FUT8,GALNT2,GCNT1,B4GALT1,HIF1A,STT3A,LMAN1,MGAT2,PAWR,PMM2,PSEN1,RAB1A,RPN1,RPN2,UBC,UBE2G2,VCP,TNKS,DPM2,ITM2B,TMEM59,EDEM1,MARCH6,ARFGEF1,MAN1A2,MAN1B1,CHP1,ERP44,SDF2L1,TINF2,SERP1,DSE,DPM3,IMPAD1,CHST12,TMEM165,OSTC,GOLPH3,GNPTAB,TNKS2,RAB1B,COG3,MAGT1,ALG2,MCFD2,NUS1,STT3B
10_Member	GO Biological Processes	GO:0009100	glycoprotein metabolic process	-7.53248	-4.88482	55/93	267,378,650,746,1471,1603,1650,1798,2530,2590,2650,2683,3091,3703,3998,4247,5074,5373,5663,5861,6184,6185,7316,7327,7415,8658,8818,9445,9528,9695,10299,10565,10905,11253,11261,23071,23753,26277,27230,29940,54344,54928,55501,55858,58505,64083,79158,80351,81876,83548,84061,85365,90411,116150,201595	AMFR,ARF4,BMP2,TMEM258,CST3,DAD1,DDOST,DPAGT1,FUT8,GALNT2,GCNT1,B4GALT1,HIF1A,STT3A,LMAN1,MGAT2,PAWR,PMM2,PSEN1,RAB1A,RPN1,RPN2,UBC,UBE2G2,VCP,TNKS,DPM2,ITM2B,TMEM59,EDEM1,MARCH6,ARFGEF1,MAN1A2,MAN1B1,CHP1,ERP44,SDF2L1,TINF2,SERP1,DSE,DPM3,IMPAD1,CHST12,TMEM165,OSTC,GOLPH3,GNPTAB,TNKS2,RAB1B,COG3,MAGT1,ALG2,MCFD2,NUS1,STT3B
10_Member	GO Biological Processes	GO:0006487	protein N-linked glycosylation	-7.0531	-4.43686	21/25	746,1603,1650,1798,2530,2683,3703,3998,4247,5373,6184,6185,7327,7415,8818,54344,55858,58505,84061,90411,201595	TMEM258,DAD1,DDOST,DPAGT1,FUT8,B4GALT1,STT3A,LMAN1,MGAT2,PMM2,RPN1,RPN2,UBE2G2,VCP,DPM2,DPM3,TMEM165,OSTC,MAGT1,MCFD2,STT3B
10_Member	GO Biological Processes	GO:0070085	glycosylation	-6.43413	-3.87461	38/60	378,746,1603,1650,1798,2530,2590,2650,2683,3703,3998,4247,5373,5663,6184,6185,7327,7415,8658,8818,9528,10565,10905,11253,11261,23753,26277,27230,54344,55858,58505,80351,83548,84061,85365,90411,116150,201595	ARF4,TMEM258,DAD1,DDOST,DPAGT1,FUT8,GALNT2,GCNT1,B4GALT1,STT3A,LMAN1,MGAT2,PMM2,PSEN1,RPN1,RPN2,UBE2G2,VCP,TNKS,DPM2,TMEM59,ARFGEF1,MAN1A2,MAN1B1,CHP1,SDF2L1,TINF2,SERP1,DPM3,TMEM165,OSTC,TNKS2,COG3,MAGT1,ALG2,MCFD2,NUS1,STT3B
10_Member	GO Biological Processes	GO:0006486	protein glycosylation	-6.43413	-3.87461	38/60	378,746,1603,1650,1798,2530,2590,2650,2683,3703,3998,4247,5373,5663,6184,6185,7327,7415,8658,8818,9528,10565,10905,11253,11261,23753,26277,27230,54344,55858,58505,80351,83548,84061,85365,90411,116150,201595	ARF4,TMEM258,DAD1,DDOST,DPAGT1,FUT8,GALNT2,GCNT1,B4GALT1,STT3A,LMAN1,MGAT2,PMM2,PSEN1,RPN1,RPN2,UBE2G2,VCP,TNKS,DPM2,TMEM59,ARFGEF1,MAN1A2,MAN1B1,CHP1,SDF2L1,TINF2,SERP1,DPM3,TMEM165,OSTC,TNKS2,COG3,MAGT1,ALG2,MCFD2,NUS1,STT3B
10_Member	GO Biological Processes	GO:0043413	macromolecule glycosylation	-6.43413	-3.87461	38/60	378,746,1603,1650,1798,2530,2590,2650,2683,3703,3998,4247,5373,5663,6184,6185,7327,7415,8658,8818,9528,10565,10905,11253,11261,23753,26277,27230,54344,55858,58505,80351,83548,84061,85365,90411,116150,201595	ARF4,TMEM258,DAD1,DDOST,DPAGT1,FUT8,GALNT2,GCNT1,B4GALT1,STT3A,LMAN1,MGAT2,PMM2,PSEN1,RPN1,RPN2,UBE2G2,VCP,TNKS,DPM2,TMEM59,ARFGEF1,MAN1A2,MAN1B1,CHP1,SDF2L1,TINF2,SERP1,DPM3,TMEM165,OSTC,TNKS2,COG3,MAGT1,ALG2,MCFD2,NUS1,STT3B
10_Member	GO Biological Processes	GO:0009101	glycoprotein biosynthetic process	-6.40778	-3.85704	43/71	378,746,1603,1650,1798,2530,2590,2650,2683,3703,3998,4247,5074,5373,5663,6184,6185,7327,7415,8658,8818,9445,9528,10565,10905,11253,11261,23753,26277,27230,29940,54344,55501,55858,58505,64083,80351,83548,84061,85365,90411,116150,201595	ARF4,TMEM258,DAD1,DDOST,DPAGT1,FUT8,GALNT2,GCNT1,B4GALT1,STT3A,LMAN1,MGAT2,PAWR,PMM2,PSEN1,RPN1,RPN2,UBE2G2,VCP,TNKS,DPM2,ITM2B,TMEM59,ARFGEF1,MAN1A2,MAN1B1,CHP1,SDF2L1,TINF2,SERP1,DSE,DPM3,CHST12,TMEM165,OSTC,GOLPH3,TNKS2,COG3,MAGT1,ALG2,MCFD2,NUS1,STT3B
10_Member	GO Biological Processes	GO:0018279	protein N-linked glycosylation via asparagine	-6.13873	-3.6372	16/18	1603,1650,2530,3703,3998,4247,6184,6185,7327,7415,8818,54344,58505,84061,90411,201595	DAD1,DDOST,FUT8,STT3A,LMAN1,MGAT2,RPN1,RPN2,UBE2G2,VCP,DPM2,DPM3,OSTC,MAGT1,MCFD2,STT3B
10_Member	GO Biological Processes	GO:0018196	peptidyl-asparagine modification	-6.13873	-3.6372	16/18	1603,1650,2530,3703,3998,4247,6184,6185,7327,7415,8818,54344,58505,84061,90411,201595	DAD1,DDOST,FUT8,STT3A,LMAN1,MGAT2,RPN1,RPN2,UBE2G2,VCP,DPM2,DPM3,OSTC,MAGT1,MCFD2,STT3B
10_Member	KEGG Pathway	hsa00510	N-Glycan biosynthesis	-4.08018	-1.8679	15/20	1603,1650,1798,2530,2683,3703,4247,6184,6185,8818,10905,11253,54344,85365,201595	DAD1,DDOST,DPAGT1,FUT8,B4GALT1,STT3A,MGAT2,RPN1,RPN2,DPM2,MAN1A2,MAN1B1,DPM3,ALG2,STT3B
10_Member	KEGG Pathway	ko00510	N-Glycan biosynthesis	-4.08018	-1.8679	15/20	1603,1650,1798,2530,2683,3703,4247,6184,6185,8818,10905,11253,54344,85365,201595	DAD1,DDOST,DPAGT1,FUT8,B4GALT1,STT3A,MGAT2,RPN1,RPN2,DPM2,MAN1A2,MAN1B1,DPM3,ALG2,STT3B
10_Member	KEGG Pathway	hsa_M00072	N-glycosylation by oligosaccharyltransferase	-2.29127	-0.451487	6/7	1603,1650,3703,6184,6185,201595	DAD1,DDOST,STT3A,RPN1,RPN2,STT3B
10_Member	KEGG Pathway	M00072	N-glycosylation by oligosaccharyltransferase	-2.29127	-0.451487	6/7	1603,1650,3703,6184,6185,201595	DAD1,DDOST,STT3A,RPN1,RPN2,STT3B
11_Summary	GO Biological Processes	GO:0030029	actin filament-based process	-6.66353	-4.05727	78/152	60,87,118,375,387,396,476,811,829,832,1398,1515,2013,2017,2059,2255,2314,2317,2626,2697,2764,3856,4089,4215,4627,4637,5074,5156,5216,5295,5573,5590,5879,5987,6093,6385,6386,6717,7046,7094,7126,7170,7184,8452,9475,9493,9578,9948,10015,10092,10093,10094,10095,10096,10109,10395,10487,10552,10565,10787,11078,11135,11252,23191,23396,23603,23607,27236,29766,50848,54822,55435,55604,55845,57175,57698,136…	ACTB,ACTN1,ADD1,ARF1,RHOA,ARHGDIA,ATP1A1,CALR,CAPZA1,CAPZB,CRK,CTSV,EMP2,CTTN,EPS8,FGF10,FLII,FLNB,GATA4,GJA1,GMFB,KRT8,SMAD4,MAP3K3,MYH9,MYL6,PAWR,PDGFRA,PFN1,PIK3R1,PRKAR1A,PRKCZ,RAC1,TRIM27,ROCK1,SDC4,SDCBP,SRI,TGFBR1,TLN1,TNFAIP1,TPM3,HSP90B1,CUL3,ROCK2,KIF23,CDC42BPB,WDR1,PDCD6IP,ARPC5,ARPC4,ARPC3,ARPC1B,ACTR3,ARPC2,DLC1,CAP1,ARPC1A,ARFGEF1,NCKAP1,TRIOBP,CDC42EP1,PACSIN2,CYFIP1,PIP5K1C,CORO1…
11_Member	GO Biological Processes	GO:0030029	actin filament-based process	-6.66353	-4.05727	78/152	60,87,118,375,387,396,476,811,829,832,1398,1515,2013,2017,2059,2255,2314,2317,2626,2697,2764,3856,4089,4215,4627,4637,5074,5156,5216,5295,5573,5590,5879,5987,6093,6385,6386,6717,7046,7094,7126,7170,7184,8452,9475,9493,9578,9948,10015,10092,10093,10094,10095,10096,10109,10395,10487,10552,10565,10787,11078,11135,11252,23191,23396,23603,23607,27236,29766,50848,54822,55435,55604,55845,57175,57698,136…	ACTB,ACTN1,ADD1,ARF1,RHOA,ARHGDIA,ATP1A1,CALR,CAPZA1,CAPZB,CRK,CTSV,EMP2,CTTN,EPS8,FGF10,FLII,FLNB,GATA4,GJA1,GMFB,KRT8,SMAD4,MAP3K3,MYH9,MYL6,PAWR,PDGFRA,PFN1,PIK3R1,PRKAR1A,PRKCZ,RAC1,TRIM27,ROCK1,SDC4,SDCBP,SRI,TGFBR1,TLN1,TNFAIP1,TPM3,HSP90B1,CUL3,ROCK2,KIF23,CDC42BPB,WDR1,PDCD6IP,ARPC5,ARPC4,ARPC3,ARPC1B,ACTR3,ARPC2,DLC1,CAP1,ARPC1A,ARFGEF1,NCKAP1,TRIOBP,CDC42EP1,PACSIN2,CYFIP1,PIP5K1C,CORO1…
11_Member	GO Biological Processes	GO:0030036	actin cytoskeleton organization	-6.30661	-3.76447	73/142	60,87,118,375,387,396,811,829,832,1398,1515,2013,2017,2059,2255,2314,2317,2764,3856,4089,4215,4627,5074,5156,5216,5295,5573,5590,5879,5987,6093,6385,6386,7046,7094,7126,7170,7184,8452,9475,9493,9578,9948,10015,10092,10093,10094,10095,10096,10109,10395,10487,10552,10565,10787,11078,11135,11252,23191,23396,23603,23607,27236,29766,50848,54822,55435,55604,55845,57175,57698,136319,285590	ACTB,ACTN1,ADD1,ARF1,RHOA,ARHGDIA,CALR,CAPZA1,CAPZB,CRK,CTSV,EMP2,CTTN,EPS8,FGF10,FLII,FLNB,GMFB,KRT8,SMAD4,MAP3K3,MYH9,PAWR,PDGFRA,PFN1,PIK3R1,PRKAR1A,PRKCZ,RAC1,TRIM27,ROCK1,SDC4,SDCBP,TGFBR1,TLN1,TNFAIP1,TPM3,HSP90B1,CUL3,ROCK2,KIF23,CDC42BPB,WDR1,PDCD6IP,ARPC5,ARPC4,ARPC3,ARPC1B,ACTR3,ARPC2,DLC1,CAP1,ARPC1A,ARFGEF1,NCKAP1,TRIOBP,CDC42EP1,PACSIN2,CYFIP1,PIP5K1C,CORO1C,CD2AP,ARFIP1,TMOD3,F11R,T…
11_Member	GO Biological Processes	GO:0034314	Arp2/3 complex-mediated actin nucleation	-6.13873	-3.6372	16/18	375,2764,5987,10092,10093,10094,10095,10096,10109,10552,10787,23191,27236,55435,55845,57175	ARF1,GMFB,TRIM27,ARPC5,ARPC4,ARPC3,ARPC1B,ACTR3,ARPC2,ARPC1A,NCKAP1,CYFIP1,ARFIP1,AP1AR,BRK1,CORO1B
11_Member	GO Biological Processes	GO:0045010	actin nucleation	-5.4886	-3.03823	16/19	375,2764,5987,10092,10093,10094,10095,10096,10109,10552,10787,23191,27236,55435,55845,57175	ARF1,GMFB,TRIM27,ARPC5,ARPC4,ARPC3,ARPC1B,ACTR3,ARPC2,ARPC1A,NCKAP1,CYFIP1,ARFIP1,AP1AR,BRK1,CORO1B
11_Member	Reactome Gene Sets	R-HSA-2682334	EPH-Ephrin signaling	-5.48143	-3.03789	25/36	60,387,1173,1175,1211,1213,1945,2049,4627,4637,5062,5879,6093,6386,7422,9475,10092,10093,10094,10095,10096,10109,10552,10627,23385	ACTB,RHOA,AP2M1,AP2S1,CLTA,CLTC,EFNA4,EPHB3,MYH9,MYL6,PAK2,RAC1,ROCK1,SDCBP,VEGFA,ROCK2,ARPC5,ARPC4,ARPC3,ARPC1B,ACTR3,ARPC2,ARPC1A,MYL12A,NCSTN
11_Member	GO Biological Processes	GO:0032970	regulation of actin filament-based process	-5.37026	-2.93346	50/92	118,375,387,396,476,488,829,832,1398,1515,2017,2059,2626,2764,4089,4627,5156,5216,5295,5879,5987,6093,6385,6717,7046,9475,9948,10092,10093,10094,10095,10096,10109,10395,10552,10565,10787,11078,11135,23191,23607,27236,29766,50848,55435,55604,55845,57175,136319,285590	ADD1,ARF1,RHOA,ARHGDIA,ATP1A1,ATP2A2,CAPZA1,CAPZB,CRK,CTSV,CTTN,EPS8,GATA4,GMFB,SMAD4,MYH9,PDGFRA,PFN1,PIK3R1,RAC1,TRIM27,ROCK1,SDC4,SRI,TGFBR1,ROCK2,WDR1,ARPC5,ARPC4,ARPC3,ARPC1B,ACTR3,ARPC2,DLC1,ARPC1A,ARFGEF1,NCKAP1,TRIOBP,CDC42EP1,CYFIP1,CD2AP,ARFIP1,TMOD3,F11R,AP1AR,CARMIL1,BRK1,CORO1B,MTPN,SH3PXD2B
11_Member	GO Biological Processes	GO:0032956	regulation of actin cytoskeleton organization	-5.03503	-2.64864	45/82	118,375,387,396,829,832,1398,1515,2017,2059,2764,4089,5156,5216,5295,5879,5987,6093,6385,7046,9475,9948,10092,10093,10094,10095,10096,10109,10395,10552,10565,10787,11078,11135,23191,23607,27236,29766,50848,55435,55604,55845,57175,136319,285590	ADD1,ARF1,RHOA,ARHGDIA,CAPZA1,CAPZB,CRK,CTSV,CTTN,EPS8,GMFB,SMAD4,PDGFRA,PFN1,PIK3R1,RAC1,TRIM27,ROCK1,SDC4,TGFBR1,ROCK2,WDR1,ARPC5,ARPC4,ARPC3,ARPC1B,ACTR3,ARPC2,DLC1,ARPC1A,ARFGEF1,NCKAP1,TRIOBP,CDC42EP1,CYFIP1,CD2AP,ARFIP1,TMOD3,F11R,AP1AR,CARMIL1,BRK1,CORO1B,MTPN,SH3PXD2B
11_Member	GO Biological Processes	GO:0030833	regulation of actin filament polymerization	-4.46714	-2.17647	29/48	118,375,829,832,2017,2059,2764,5216,5879,5987,10092,10093,10094,10095,10096,10109,10552,10565,10787,11078,11135,23191,27236,29766,55435,55604,55845,57175,136319	ADD1,ARF1,CAPZA1,CAPZB,CTTN,EPS8,GMFB,PFN1,RAC1,TRIM27,ARPC5,ARPC4,ARPC3,ARPC1B,ACTR3,ARPC2,ARPC1A,ARFGEF1,NCKAP1,TRIOBP,CDC42EP1,CYFIP1,ARFIP1,TMOD3,AP1AR,CARMIL1,BRK1,CORO1B,MTPN
11_Member	GO Biological Processes	GO:0030041	actin filament polymerization	-4.46714	-2.17647	29/48	118,375,829,832,2017,2059,2764,5216,5879,5987,10092,10093,10094,10095,10096,10109,10552,10565,10787,11078,11135,23191,27236,29766,55435,55604,55845,57175,136319	ADD1,ARF1,CAPZA1,CAPZB,CTTN,EPS8,GMFB,PFN1,RAC1,TRIM27,ARPC5,ARPC4,ARPC3,ARPC1B,ACTR3,ARPC2,ARPC1A,ARFGEF1,NCKAP1,TRIOBP,CDC42EP1,CYFIP1,ARFIP1,TMOD3,AP1AR,CARMIL1,BRK1,CORO1B,MTPN
11_Member	GO Biological Processes	GO:0007015	actin filament organization	-4.31469	-2.05175	47/91	87,118,375,387,829,832,2013,2017,2059,2764,5074,5216,5295,5879,5987,6093,6385,7046,7126,7170,7184,8452,9475,9948,10092,10093,10094,10095,10096,10109,10395,10487,10552,10565,10787,11078,11135,23191,27236,29766,55435,55604,55845,57175,57698,136319,285590	ACTN1,ADD1,ARF1,RHOA,CAPZA1,CAPZB,EMP2,CTTN,EPS8,GMFB,PAWR,PFN1,PIK3R1,RAC1,TRIM27,ROCK1,SDC4,TGFBR1,TNFAIP1,TPM3,HSP90B1,CUL3,ROCK2,WDR1,ARPC5,ARPC4,ARPC3,ARPC1B,ACTR3,ARPC2,DLC1,CAP1,ARPC1A,ARFGEF1,NCKAP1,TRIOBP,CDC42EP1,CYFIP1,ARFIP1,TMOD3,AP1AR,CARMIL1,BRK1,CORO1B,SHTN1,MTPN,SH3PXD2B
11_Member	GO Biological Processes	GO:0032271	regulation of protein polymerization	-4.19325	-1.95213	32/56	118,375,829,832,1639,2017,2059,2764,5216,5879,5987,7417,10092,10093,10094,10095,10096,10109,10552,10565,10787,11078,11135,22919,23191,27236,29766,55435,55604,55845,57175,136319	ADD1,ARF1,CAPZA1,CAPZB,DCTN1,CTTN,EPS8,GMFB,PFN1,RAC1,TRIM27,VDAC2,ARPC5,ARPC4,ARPC3,ARPC1B,ACTR3,ARPC2,ARPC1A,ARFGEF1,NCKAP1,TRIOBP,CDC42EP1,MAPRE1,CYFIP1,ARFIP1,TMOD3,AP1AR,CARMIL1,BRK1,CORO1B,MTPN
11_Member	GO Biological Processes	GO:0008154	actin polymerization or depolymerization	-4.13131	-1.90424	31/54	118,375,829,832,2017,2059,2764,5216,5879,5987,9948,10092,10093,10094,10095,10096,10109,10487,10552,10565,10787,11078,11135,23191,27236,29766,55435,55604,55845,57175,136319	ADD1,ARF1,CAPZA1,CAPZB,CTTN,EPS8,GMFB,PFN1,RAC1,TRIM27,WDR1,ARPC5,ARPC4,ARPC3,ARPC1B,ACTR3,ARPC2,CAP1,ARPC1A,ARFGEF1,NCKAP1,TRIOBP,CDC42EP1,CYFIP1,ARFIP1,TMOD3,AP1AR,CARMIL1,BRK1,CORO1B,MTPN
11_Member	GO Biological Processes	GO:0034315	regulation of Arp2/3 complex-mediated actin nucleation	-4.00129	-1.81977	8/8	375,2764,10787,23191,27236,55435,55845,57175	ARF1,GMFB,NCKAP1,CYFIP1,ARFIP1,AP1AR,BRK1,CORO1B
11_Member	GO Biological Processes	GO:1902905	positive regulation of supramolecular fiber organization	-3.94949	-1.77166	28/48	375,387,1639,2017,2764,2876,5216,5879,5987,6385,7046,9948,10092,10093,10094,10095,10096,10109,10552,10787,11135,23191,27236,55435,55604,55845,57175,285590	ARF1,RHOA,DCTN1,CTTN,GMFB,GPX1,PFN1,RAC1,TRIM27,SDC4,TGFBR1,WDR1,ARPC5,ARPC4,ARPC3,ARPC1B,ACTR3,ARPC2,ARPC1A,NCKAP1,CDC42EP1,CYFIP1,ARFIP1,AP1AR,CARMIL1,BRK1,CORO1B,SH3PXD2B
11_Member	GO Biological Processes	GO:0030832	regulation of actin filament length	-3.86151	-1.69816	30/53	118,375,829,832,2017,2059,2764,5216,5879,5987,9948,10092,10093,10094,10095,10096,10109,10552,10565,10787,11078,11135,23191,27236,29766,55435,55604,55845,57175,136319	ADD1,ARF1,CAPZA1,CAPZB,CTTN,EPS8,GMFB,PFN1,RAC1,TRIM27,WDR1,ARPC5,ARPC4,ARPC3,ARPC1B,ACTR3,ARPC2,ARPC1A,ARFGEF1,NCKAP1,TRIOBP,CDC42EP1,CYFIP1,ARFIP1,TMOD3,AP1AR,CARMIL1,BRK1,CORO1B,MTPN
11_Member	GO Biological Processes	GO:0008064	regulation of actin polymerization or depolymerization	-3.86151	-1.69816	30/53	118,375,829,832,2017,2059,2764,5216,5879,5987,9948,10092,10093,10094,10095,10096,10109,10552,10565,10787,11078,11135,23191,27236,29766,55435,55604,55845,57175,136319	ADD1,ARF1,CAPZA1,CAPZB,CTTN,EPS8,GMFB,PFN1,RAC1,TRIM27,WDR1,ARPC5,ARPC4,ARPC3,ARPC1B,ACTR3,ARPC2,ARPC1A,ARFGEF1,NCKAP1,TRIOBP,CDC42EP1,CYFIP1,ARFIP1,TMOD3,AP1AR,CARMIL1,BRK1,CORO1B,MTPN
11_Member	GO Biological Processes	GO:0030838	positive regulation of actin filament polymerization	-3.82873	-1.66892	21/33	375,2017,2764,5216,5879,5987,10092,10093,10094,10095,10096,10109,10552,10787,11135,23191,27236,55435,55604,55845,57175	ARF1,CTTN,GMFB,PFN1,RAC1,TRIM27,ARPC5,ARPC4,ARPC3,ARPC1B,ACTR3,ARPC2,ARPC1A,NCKAP1,CDC42EP1,CYFIP1,ARFIP1,AP1AR,CARMIL1,BRK1,CORO1B
11_Member	GO Biological Processes	GO:0051495	positive regulation of cytoskeleton organization	-3.79811	-1.65059	29/51	375,387,1639,2017,2764,5216,5879,5987,6385,7046,9475,9525,9948,10092,10093,10094,10095,10096,10109,10552,10787,11135,23191,27236,55435,55604,55845,57175,285590	ARF1,RHOA,DCTN1,CTTN,GMFB,PFN1,RAC1,TRIM27,SDC4,TGFBR1,ROCK2,VPS4B,WDR1,ARPC5,ARPC4,ARPC3,ARPC1B,ACTR3,ARPC2,ARPC1A,NCKAP1,CDC42EP1,CYFIP1,ARFIP1,AP1AR,CARMIL1,BRK1,CORO1B,SH3PXD2B
11_Member	GO Biological Processes	GO:0048013	ephrin receptor signaling pathway	-3.78971	-1.65059	20/31	60,387,1173,1175,1398,1945,2049,5879,6093,6386,9475,10092,10093,10094,10095,10096,10109,10552,10627,23385	ACTB,RHOA,AP2M1,AP2S1,CRK,EFNA4,EPHB3,RAC1,ROCK1,SDCBP,ROCK2,ARPC5,ARPC4,ARPC3,ARPC1B,ACTR3,ARPC2,ARPC1A,MYL12A,NCSTN
11_Member	Reactome Gene Sets	R-HSA-3928662	EPHB-mediated forward signaling	-3.73157	-1.59913	13/17	60,387,2049,5879,6093,9475,10092,10093,10094,10095,10096,10109,10552	ACTB,RHOA,EPHB3,RAC1,ROCK1,ROCK2,ARPC5,ARPC4,ARPC3,ARPC1B,ACTR3,ARPC2,ARPC1A
11_Member	GO Biological Processes	GO:0051258	protein polymerization	-3.71002	-1.58416	36/68	118,375,829,832,1453,1639,2017,2059,2764,3093,5216,5879,5987,7417,10048,10092,10093,10094,10095,10096,10109,10552,10565,10787,11078,11135,22919,23191,27236,29766,55435,55604,55845,57175,136319,440145	ADD1,ARF1,CAPZA1,CAPZB,CSNK1D,DCTN1,CTTN,EPS8,GMFB,UBE2K,PFN1,RAC1,TRIM27,VDAC2,RANBP9,ARPC5,ARPC4,ARPC3,ARPC1B,ACTR3,ARPC2,ARPC1A,ARFGEF1,NCKAP1,TRIOBP,CDC42EP1,MAPRE1,CYFIP1,ARFIP1,TMOD3,AP1AR,CARMIL1,BRK1,CORO1B,MTPN,MZT1
11_Member	GO Biological Processes	GO:1902903	regulation of supramolecular fiber organization	-3.65637	-1.55611	42/83	118,375,387,829,832,1639,2017,2059,2764,2876,4089,5216,5295,5879,5987,6093,6385,7046,9475,9948,10092,10093,10094,10095,10096,10109,10395,10552,10565,10787,11078,11135,22919,23191,27236,29766,55435,55604,55845,57175,136319,285590	ADD1,ARF1,RHOA,CAPZA1,CAPZB,DCTN1,CTTN,EPS8,GMFB,GPX1,SMAD4,PFN1,PIK3R1,RAC1,TRIM27,ROCK1,SDC4,TGFBR1,ROCK2,WDR1,ARPC5,ARPC4,ARPC3,ARPC1B,ACTR3,ARPC2,DLC1,ARPC1A,ARFGEF1,NCKAP1,TRIOBP,CDC42EP1,MAPRE1,CYFIP1,ARFIP1,TMOD3,AP1AR,CARMIL1,BRK1,CORO1B,MTPN,SH3PXD2B
11_Member	GO Biological Processes	GO:0051125	regulation of actin nucleation	-3.64746	-1.55611	9/10	375,2764,5987,10787,23191,27236,55435,55845,57175	ARF1,GMFB,TRIM27,NCKAP1,CYFIP1,ARFIP1,AP1AR,BRK1,CORO1B
11_Member	GO Biological Processes	GO:0032273	positive regulation of protein polymerization	-3.61361	-1.52527	22/36	375,1639,2017,2764,5216,5879,5987,10092,10093,10094,10095,10096,10109,10552,10787,11135,23191,27236,55435,55604,55845,57175	ARF1,DCTN1,CTTN,GMFB,PFN1,RAC1,TRIM27,ARPC5,ARPC4,ARPC3,ARPC1B,ACTR3,ARPC2,ARPC1A,NCKAP1,CDC42EP1,CYFIP1,ARFIP1,AP1AR,CARMIL1,BRK1,CORO1B
11_Member	GO Biological Processes	GO:0032535	regulation of cellular component size	-3.58126	-1.4959	45/91	118,207,375,829,832,2017,2059,2764,2803,2932,5216,5361,5728,5868,5879,5987,6558,7422,8766,9798,9948,10092,10093,10094,10095,10096,10109,10542,10552,10565,10787,11078,11135,23011,23191,27236,29766,29882,55435,55604,55845,57142,57175,57698,136319	ADD1,AKT1,ARF1,CAPZA1,CAPZB,CTTN,EPS8,GMFB,GOLGA4,GSK3B,PFN1,PLXNA1,PTEN,RAB5A,RAC1,TRIM27,SLC12A2,VEGFA,RAB11A,IST1,WDR1,ARPC5,ARPC4,ARPC3,ARPC1B,ACTR3,ARPC2,LAMTOR5,ARPC1A,ARFGEF1,NCKAP1,TRIOBP,CDC42EP1,RAB21,CYFIP1,ARFIP1,TMOD3,ANAPC2,AP1AR,CARMIL1,BRK1,RTN4,CORO1B,SHTN1,MTPN
11_Member	GO Biological Processes	GO:0006909	phagocytosis	-3.47473	-1.40111	30/55	60,811,1398,1535,4627,5295,5296,5728,5868,5879,8724,9777,10092,10093,10094,10095,10096,10109,10130,10552,10787,10960,23191,23210,23256,23396,23603,55845,56990,81567	ACTB,CALR,CRK,CYBA,MYH9,PIK3R1,PIK3R2,PTEN,RAB5A,RAC1,SNX3,TM9SF4,ARPC5,ARPC4,ARPC3,ARPC1B,ACTR3,ARPC2,PDIA6,ARPC1A,NCKAP1,LMAN2,CYFIP1,JMJD6,SCFD1,PIP5K1C,CORO1C,BRK1,CDC42SE2,TXNDC5
11_Member	GO Biological Processes	GO:0090066	regulation of anatomical structure size	-3.46481	-1.39407	49/102	118,207,375,829,832,2017,2059,2149,2697,2764,2803,2876,2932,5216,5361,5728,5868,5879,5987,6558,7422,8766,9798,9948,10092,10093,10094,10095,10096,10109,10542,10552,10565,10787,11078,11135,23011,23191,27236,29766,29882,55435,55604,55845,57142,57175,57698,80005,136319	ADD1,AKT1,ARF1,CAPZA1,CAPZB,CTTN,EPS8,F2R,GJA1,GMFB,GOLGA4,GPX1,GSK3B,PFN1,PLXNA1,PTEN,RAB5A,RAC1,TRIM27,SLC12A2,VEGFA,RAB11A,IST1,WDR1,ARPC5,ARPC4,ARPC3,ARPC1B,ACTR3,ARPC2,LAMTOR5,ARPC1A,ARFGEF1,NCKAP1,TRIOBP,CDC42EP1,RAB21,CYFIP1,ARFIP1,TMOD3,ANAPC2,AP1AR,CARMIL1,BRK1,RTN4,CORO1B,SHTN1,DOCK5,MTPN
11_Member	GO Biological Processes	GO:0097581	lamellipodium organization	-3.06821	-1.04639	16/25	832,2017,5879,6239,6642,6643,10092,10109,10787,23191,23603,55604,55845,57175,64083,79902	CAPZB,CTTN,RAC1,RREB1,SNX1,SNX2,ARPC5,ARPC2,NCKAP1,CYFIP1,CORO1C,CARMIL1,BRK1,CORO1B,GOLPH3,NUP85
11_Member	Reactome Gene Sets	R-HSA-2029480	Fcgamma receptor (FCGR) dependent phagocytosis	-2.91207	-0.922431	18/30	60,1398,4627,5295,5296,5879,10092,10093,10094,10095,10096,10109,10552,10768,10787,23191,23646,55845	ACTB,CRK,MYH9,PIK3R1,PIK3R2,RAC1,ARPC5,ARPC4,ARPC3,ARPC1B,ACTR3,ARPC2,ARPC1A,AHCYL1,NCKAP1,CYFIP1,PLD3,BRK1
11_Member	Reactome Gene Sets	R-HSA-5663213	RHO GTPases Activate WASPs and WAVEs	-2.62688	-0.703502	12/18	60,5879,10092,10093,10094,10095,10096,10109,10552,10787,23191,55845	ACTB,RAC1,ARPC5,ARPC4,ARPC3,ARPC1B,ACTR3,ARPC2,ARPC1A,NCKAP1,CYFIP1,BRK1
11_Member	GO Biological Processes	GO:0048010	vascular endothelial growth factor receptor signaling pathway	-2.34291	-0.478805	16/28	60,387,1398,1535,2255,3091,5062,5295,5296,5879,6093,7422,9475,10787,23191,55845	ACTB,RHOA,CRK,CYBA,FGF10,HIF1A,PAK2,PIK3R1,PIK3R2,RAC1,ROCK1,VEGFA,ROCK2,NCKAP1,CYFIP1,BRK1
11_Member	GO Biological Processes	GO:0002431	Fc receptor mediated stimulatory signaling pathway	-2.34291	-0.478805	16/28	60,1398,5295,5296,5359,5879,10092,10093,10094,10095,10096,10109,10552,10787,23191,55845	ACTB,CRK,PIK3R1,PIK3R2,PLSCR1,RAC1,ARPC5,ARPC4,ARPC3,ARPC1B,ACTR3,ARPC2,ARPC1A,NCKAP1,CYFIP1,BRK1
11_Member	KEGG Pathway	hsa05132	Salmonella infection	-2.07297	-0.300381	15/27	60,1778,2317,4627,5216,5879,6093,9475,10092,10093,10094,10095,10109,10552,51143	ACTB,DYNC1H1,FLNB,MYH9,PFN1,RAC1,ROCK1,ROCK2,ARPC5,ARPC4,ARPC3,ARPC1B,ARPC2,ARPC1A,DYNC1LI1
11_Member	KEGG Pathway	ko05132	Salmonella infection	-2.07297	-0.300381	15/27	60,1778,2317,4627,5216,5879,6093,9475,10092,10093,10094,10095,10109,10552,51143	ACTB,DYNC1H1,FLNB,MYH9,PFN1,RAC1,ROCK1,ROCK2,ARPC5,ARPC4,ARPC3,ARPC1B,ARPC2,ARPC1A,DYNC1LI1
11_Member	GO Biological Processes	GO:0038096	Fc-gamma receptor signaling pathway involved in phagocytosis	-2.07297	-0.300381	15/27	60,1398,5295,5296,5879,10092,10093,10094,10095,10096,10109,10552,10787,23191,55845	ACTB,CRK,PIK3R1,PIK3R2,RAC1,ARPC5,ARPC4,ARPC3,ARPC1B,ACTR3,ARPC2,ARPC1A,NCKAP1,CYFIP1,BRK1
11_Member	GO Biological Processes	GO:0038094	Fc-gamma receptor signaling pathway	-2.07297	-0.300381	15/27	60,1398,5295,5296,5879,10092,10093,10094,10095,10096,10109,10552,10787,23191,55845	ACTB,CRK,PIK3R1,PIK3R2,RAC1,ARPC5,ARPC4,ARPC3,ARPC1B,ACTR3,ARPC2,ARPC1A,NCKAP1,CYFIP1,BRK1
11_Member	GO Biological Processes	GO:0002433	immune response-regulating cell surface receptor signaling pathway involved in phagocytosis	-2.07297	-0.300381	15/27	60,1398,5295,5296,5879,10092,10093,10094,10095,10096,10109,10552,10787,23191,55845	ACTB,CRK,PIK3R1,PIK3R2,RAC1,ARPC5,ARPC4,ARPC3,ARPC1B,ACTR3,ARPC2,ARPC1A,NCKAP1,CYFIP1,BRK1
11_Member	Reactome Gene Sets	R-HSA-2029482	Regulation of actin dynamics for phagocytic cup formation	-2.00316	-0.244812	14/25	60,1398,4627,5879,10092,10093,10094,10095,10096,10109,10552,10787,23191,55845	ACTB,CRK,MYH9,RAC1,ARPC5,ARPC4,ARPC3,ARPC1B,ACTR3,ARPC2,ARPC1A,NCKAP1,CYFIP1,BRK1
12_Summary	KEGG Pathway	hsa04962	Vasopressin-regulated water reabsorption	-6.13873	-3.6372	16/18	396,1639,1778,2778,4905,5566,5868,5869,5878,8655,8766,9230,10540,51143,64764,84516,164,967,5861,8943,282991	ARHGDIA,DCTN1,DYNC1H1,GNAS,NSF,PRKACA,RAB5A,RAB5B,RAB5C,DYNLL1,RAB11A,RAB11B,DCTN2,DYNC1LI1,CREB3L2,DCTN5,AP1G1,CD63,RAB1A,AP3D1,BLOC1S2
12_Member	KEGG Pathway	hsa04962	Vasopressin-regulated water reabsorption	-6.13873	-3.6372	16/18	396,1639,1778,2778,4905,5566,5868,5869,5878,8655,8766,9230,10540,51143,64764,84516	ARHGDIA,DCTN1,DYNC1H1,GNAS,NSF,PRKACA,RAB5A,RAB5B,RAB5C,DYNLL1,RAB11A,RAB11B,DCTN2,DYNC1LI1,CREB3L2,DCTN5
12_Member	KEGG Pathway	ko04962	Vasopressin-regulated water reabsorption	-6.13873	-3.6372	16/18	396,1639,1778,2778,4905,5566,5868,5869,5878,8655,8766,9230,10540,51143,64764,84516	ARHGDIA,DCTN1,DYNC1H1,GNAS,NSF,PRKACA,RAB5A,RAB5B,RAB5C,DYNLL1,RAB11A,RAB11B,DCTN2,DYNC1LI1,CREB3L2,DCTN5
12_Member	GO Biological Processes	GO:0033059	cellular pigmentation	-2.22356	-0.417971	9/13	164,967,1639,5861,8766,8943,9230,10540,282991	AP1G1,CD63,DCTN1,RAB1A,RAB11A,AP3D1,RAB11B,DCTN2,BLOC1S2
13_Summary	GO Biological Processes	GO:0007029	endoplasmic reticulum organization	-5.92318	-3.42934	17/20	2580,3998,7917,9217,9218,9919,10313,10890,22931,29927,51608,55161,57003,57142,57698,81671,163590	GAK,LMAN1,BAG6,VAPB,VAPA,SEC16A,RTN3,RAB10,RAB18,SEC61A1,GET4,TMEM33,CCDC47,RTN4,SHTN1,VMP1,TOR1AIP2
13_Member	GO Biological Processes	GO:0007029	endoplasmic reticulum organization	-5.92318	-3.42934	17/20	2580,3998,7917,9217,9218,9919,10313,10890,22931,29927,51608,55161,57003,57142,57698,81671,163590	GAK,LMAN1,BAG6,VAPB,VAPA,SEC16A,RTN3,RAB10,RAB18,SEC61A1,GET4,TMEM33,CCDC47,RTN4,SHTN1,VMP1,TOR1AIP2
14_Summary	GO Biological Processes	GO:0007264	small GTPase mediated signal transduction	-5.88044	-3.40158	67/130	375,377,378,381,387,388,392,396,400,1398,2059,2149,2255,2665,2768,2782,5296,5516,5861,5862,5868,5869,5870,5878,5879,5899,5908,6009,6093,6239,7126,8036,8452,8729,8766,8878,9230,9411,9475,10395,10564,10565,10672,10787,10890,11021,11135,11261,22800,22931,23011,23191,23526,26225,28988,30851,55114,55207,55845,57584,57698,57826,58477,79705,80005,81876,201163	ARF1,ARF3,ARF4,ARF5,RHOA,RHOB,ARHGAP1,ARHGDIA,ARL1,CRK,EPS8,F2R,FGF10,GDI2,GNA12,GNB1,PIK3R2,PPP2CB,RAB1A,RAB2A,RAB5A,RAB5B,RAB6A,RAB5C,RAC1,RALB,RAP1B,RHEB,ROCK1,RREB1,TNFAIP1,SHOC2,CUL3,GBF1,RAB11A,SQSTM1,RAB11B,ARHGAP29,ROCK2,DLC1,ARFGEF2,ARFGEF1,GNA13,NCKAP1,RAB10,RAB35,CDC42EP1,CHP1,RRAS2,RAB18,RAB21,CYFIP1,ARHGAP45,ARL5A,DBNL,TAX1BP3,ARHGAP17,ARL8B,BRK1,ARHGAP21,SHTN1,RAP2C,SRPRB,LRRK1,DOCK…
14_Member	GO Biological Processes	GO:0007264	small GTPase mediated signal transduction	-5.88044	-3.40158	67/130	375,377,378,381,387,388,392,396,400,1398,2059,2149,2255,2665,2768,2782,5296,5516,5861,5862,5868,5869,5870,5878,5879,5899,5908,6009,6093,6239,7126,8036,8452,8729,8766,8878,9230,9411,9475,10395,10564,10565,10672,10787,10890,11021,11135,11261,22800,22931,23011,23191,23526,26225,28988,30851,55114,55207,55845,57584,57698,57826,58477,79705,80005,81876,201163	ARF1,ARF3,ARF4,ARF5,RHOA,RHOB,ARHGAP1,ARHGDIA,ARL1,CRK,EPS8,F2R,FGF10,GDI2,GNA12,GNB1,PIK3R2,PPP2CB,RAB1A,RAB2A,RAB5A,RAB5B,RAB6A,RAB5C,RAC1,RALB,RAP1B,RHEB,ROCK1,RREB1,TNFAIP1,SHOC2,CUL3,GBF1,RAB11A,SQSTM1,RAB11B,ARHGAP29,ROCK2,DLC1,ARFGEF2,ARFGEF1,GNA13,NCKAP1,RAB10,RAB35,CDC42EP1,CHP1,RRAS2,RAB18,RAB21,CYFIP1,ARHGAP45,ARL5A,DBNL,TAX1BP3,ARHGAP17,ARL8B,BRK1,ARHGAP21,SHTN1,RAP2C,SRPRB,LRRK1,DOCK…
14_Member	GO Biological Processes	GO:0007266	Rho protein signal transduction	-2.91207	-0.922431	18/30	387,388,392,396,2149,2768,5879,6093,7126,8452,9411,9475,10395,10672,11135,30851,57698,201163	RHOA,RHOB,ARHGAP1,ARHGDIA,F2R,GNA12,RAC1,ROCK1,TNFAIP1,CUL3,ARHGAP29,ROCK2,DLC1,GNA13,CDC42EP1,TAX1BP3,SHTN1,FLCN
15_Summary	KEGG Pathway	hsa03060	Protein export	-5.6854	-3.22102	15/17	3309,6726,6727,6729,6730,6731,6734,7095,9789,10952,23478,28972,29927,58477,60559,1803,2626	HSPA5,SRP9,SRP14,SRP54,SRP68,SRP72,SRPRA,SEC62,SPCS2,SEC61B,SEC11A,SPCS1,SEC61A1,SRPRB,SPCS3,DPP4,GATA4
15_Member	KEGG Pathway	hsa03060	Protein export	-5.6854	-3.22102	15/17	3309,6726,6727,6729,6730,6731,6734,7095,9789,10952,23478,28972,29927,58477,60559	HSPA5,SRP9,SRP14,SRP54,SRP68,SRP72,SRPRA,SEC62,SPCS2,SEC61B,SEC11A,SPCS1,SEC61A1,SRPRB,SPCS3
15_Member	KEGG Pathway	ko03060	Protein export	-5.6854	-3.22102	15/17	3309,6726,6727,6729,6730,6731,6734,7095,9789,10952,23478,28972,29927,58477,60559	HSPA5,SRP9,SRP14,SRP54,SRP68,SRP72,SRPRA,SEC62,SPCS2,SEC61B,SEC11A,SPCS1,SEC61A1,SRPRB,SPCS3
15_Member	Reactome Gene Sets	R-HSA-400511	Synthesis, secretion, and inactivation of Glucose-dependent Insulinotropic Polypeptide (GIP)	-2.99937	-0.985185	6/6	1803,2626,9789,23478,28972,60559	DPP4,GATA4,SPCS2,SEC11A,SPCS1,SPCS3
15_Member	Reactome Gene Sets	R-HSA-400508	Incretin synthesis, secretion, and inactivation	-2.29127	-0.451487	6/7	1803,2626,9789,23478,28972,60559	DPP4,GATA4,SPCS2,SEC11A,SPCS1,SPCS3
16_Summary	GO Biological Processes	GO:0050878	regulation of body fluid levels	-5.50179	-3.04447	57/108	60,87,207,308,387,388,710,829,832,928,1192,1314,1535,2013,2030,2149,2255,2626,2627,2629,2697,2767,2768,2778,2782,3020,3091,3170,3998,4627,5156,5270,5295,5359,5566,5573,5576,5627,5868,5879,7094,7422,7494,8673,8761,8766,9341,10627,10672,10938,23173,23186,23468,50808,55604,79001,161882,5663,2683,2876,5782,6239,6385,6678,7046,8751,10565,57175,136319	ACTB,ACTN1,AKT1,ANXA5,RHOA,RHOB,SERPING1,CAPZA1,CAPZB,CD9,CLIC1,COPA,CYBA,EMP2,SLC29A1,F2R,FGF10,GATA4,GATA6,GBA,GJA1,GNA11,GNA12,GNAS,GNB1,H3F3A,HIF1A,FOXA2,LMAN1,MYH9,PDGFRA,SERPINE2,PIK3R1,PLSCR1,PRKACA,PRKAR1A,PRKAR2A,PROS1,RAB5A,RAC1,TLN1,VEGFA,XBP1,VAMP8,PABPC4,RAB11A,VAMP3,MYL12A,GNA13,EHD1,METAP1,RCOR1,CBX5,AK3,CARMIL1,VKORC1,ZFPM1,PSEN1,B4GALT1,GPX1,PTPN12,RREB1,SDC4,SPARC,TGFBR1,ADAM15,…
16_Member	GO Biological Processes	GO:0050878	regulation of body fluid levels	-5.50179	-3.04447	57/108	60,87,207,308,387,388,710,829,832,928,1192,1314,1535,2013,2030,2149,2255,2626,2627,2629,2697,2767,2768,2778,2782,3020,3091,3170,3998,4627,5156,5270,5295,5359,5566,5573,5576,5627,5868,5879,7094,7422,7494,8673,8761,8766,9341,10627,10672,10938,23173,23186,23468,50808,55604,79001,161882	ACTB,ACTN1,AKT1,ANXA5,RHOA,RHOB,SERPING1,CAPZA1,CAPZB,CD9,CLIC1,COPA,CYBA,EMP2,SLC29A1,F2R,FGF10,GATA4,GATA6,GBA,GJA1,GNA11,GNA12,GNAS,GNB1,H3F3A,HIF1A,FOXA2,LMAN1,MYH9,PDGFRA,SERPINE2,PIK3R1,PLSCR1,PRKACA,PRKAR1A,PRKAR2A,PROS1,RAB5A,RAC1,TLN1,VEGFA,XBP1,VAMP8,PABPC4,RAB11A,VAMP3,MYL12A,GNA13,EHD1,METAP1,RCOR1,CBX5,AK3,CARMIL1,VKORC1,ZFPM1
16_Member	GO Biological Processes	GO:0050817	coagulation	-4.85126	-2.48236	45/83	60,87,207,308,387,388,710,829,832,928,1192,2149,2626,2627,2767,2768,2778,2782,3020,3170,3998,4627,5156,5270,5295,5359,5566,5573,5576,5627,5663,5868,5879,7094,8761,10627,10672,10938,23173,23186,23468,50808,55604,79001,161882	ACTB,ACTN1,AKT1,ANXA5,RHOA,RHOB,SERPING1,CAPZA1,CAPZB,CD9,CLIC1,F2R,GATA4,GATA6,GNA11,GNA12,GNAS,GNB1,H3F3A,FOXA2,LMAN1,MYH9,PDGFRA,SERPINE2,PIK3R1,PLSCR1,PRKACA,PRKAR1A,PRKAR2A,PROS1,PSEN1,RAB5A,RAC1,TLN1,PABPC4,MYL12A,GNA13,EHD1,METAP1,RCOR1,CBX5,AK3,CARMIL1,VKORC1,ZFPM1
16_Member	GO Biological Processes	GO:0007596	blood coagulation	-4.60516	-2.25853	44/82	60,87,207,308,387,388,710,829,832,928,1192,2149,2626,2627,2767,2768,2778,2782,3020,3170,3998,4627,5156,5270,5295,5359,5566,5573,5576,5627,5868,5879,7094,8761,10627,10672,10938,23173,23186,23468,50808,55604,79001,161882	ACTB,ACTN1,AKT1,ANXA5,RHOA,RHOB,SERPING1,CAPZA1,CAPZB,CD9,CLIC1,F2R,GATA4,GATA6,GNA11,GNA12,GNAS,GNB1,H3F3A,FOXA2,LMAN1,MYH9,PDGFRA,SERPINE2,PIK3R1,PLSCR1,PRKACA,PRKAR1A,PRKAR2A,PROS1,RAB5A,RAC1,TLN1,PABPC4,MYL12A,GNA13,EHD1,METAP1,RCOR1,CBX5,AK3,CARMIL1,VKORC1,ZFPM1
16_Member	GO Biological Processes	GO:0042060	wound healing	-4.43251	-2.15893	59/120	60,87,207,308,387,388,710,829,832,928,1192,2149,2255,2626,2627,2683,2697,2767,2768,2778,2782,2876,3020,3091,3170,3998,4627,5156,5270,5295,5359,5566,5573,5576,5627,5782,5868,5879,6239,6385,6678,7046,7094,7494,8751,8761,10565,10627,10672,10938,23173,23186,23468,50808,55604,57175,79001,136319,161882	ACTB,ACTN1,AKT1,ANXA5,RHOA,RHOB,SERPING1,CAPZA1,CAPZB,CD9,CLIC1,F2R,FGF10,GATA4,GATA6,B4GALT1,GJA1,GNA11,GNA12,GNAS,GNB1,GPX1,H3F3A,HIF1A,FOXA2,LMAN1,MYH9,PDGFRA,SERPINE2,PIK3R1,PLSCR1,PRKACA,PRKAR1A,PRKAR2A,PROS1,PTPN12,RAB5A,RAC1,RREB1,SDC4,SPARC,TGFBR1,TLN1,XBP1,ADAM15,PABPC4,ARFGEF1,MYL12A,GNA13,EHD1,METAP1,RCOR1,CBX5,AK3,CARMIL1,CORO1B,VKORC1,MTPN,ZFPM1
16_Member	GO Biological Processes	GO:0007599	hemostasis	-4.26568	-2.00719	44/84	60,87,207,308,387,388,710,829,832,928,1192,2149,2626,2627,2767,2768,2778,2782,3020,3170,3998,4627,5156,5270,5295,5359,5566,5573,5576,5627,5868,5879,7094,8761,10627,10672,10938,23173,23186,23468,50808,55604,79001,161882	ACTB,ACTN1,AKT1,ANXA5,RHOA,RHOB,SERPING1,CAPZA1,CAPZB,CD9,CLIC1,F2R,GATA4,GATA6,GNA11,GNA12,GNAS,GNB1,H3F3A,FOXA2,LMAN1,MYH9,PDGFRA,SERPINE2,PIK3R1,PLSCR1,PRKACA,PRKAR1A,PRKAR2A,PROS1,RAB5A,RAC1,TLN1,PABPC4,MYL12A,GNA13,EHD1,METAP1,RCOR1,CBX5,AK3,CARMIL1,VKORC1,ZFPM1
16_Member	GO Biological Processes	GO:0030168	platelet activation	-2.56379	-0.654741	22/41	60,87,207,387,388,928,1192,2149,2767,2768,2778,2782,4627,5156,5270,5295,5359,5879,7094,10627,10672,23173	ACTB,ACTN1,AKT1,RHOA,RHOB,CD9,CLIC1,F2R,GNA11,GNA12,GNAS,GNB1,MYH9,PDGFRA,SERPINE2,PIK3R1,PLSCR1,RAC1,TLN1,MYL12A,GNA13,METAP1
17_Summary	Reactome Gene Sets	R-HSA-8873719	RAB geranylgeranylation	-5.23536	-2.81172	14/16	5861,5862,5868,5869,5870,5878,8073,8766,9230,10890,11021,22931,23011,81876,207,2665,5866,51693,58485,122553,163259,11337,23062,79735,128637	RAB1A,RAB2A,RAB5A,RAB5B,RAB6A,RAB5C,PTP4A2,RAB11A,RAB11B,RAB10,RAB35,RAB18,RAB21,RAB1B,AKT1,GDI2,RAB3IL1,TRAPPC2L,TRAPPC1,TRAPPC6B,DENND2C,GABARAP,GGA2,TBC1D17,TBC1D20
17_Member	Reactome Gene Sets	R-HSA-8873719	RAB geranylgeranylation	-5.23536	-2.81172	14/16	5861,5862,5868,5869,5870,5878,8073,8766,9230,10890,11021,22931,23011,81876	RAB1A,RAB2A,RAB5A,RAB5B,RAB6A,RAB5C,PTP4A2,RAB11A,RAB11B,RAB10,RAB35,RAB18,RAB21,RAB1B
17_Member	Reactome Gene Sets	R-HSA-8876198	RAB GEFs exchange GTP for GDP on RABs	-2.85631	-0.87844	17/28	207,2665,5861,5866,5868,5869,5870,5878,10890,11021,22931,23011,51693,58485,81876,122553,163259	AKT1,GDI2,RAB1A,RAB3IL1,RAB5A,RAB5B,RAB6A,RAB5C,RAB10,RAB35,RAB18,RAB21,TRAPPC2L,TRAPPC1,RAB1B,TRAPPC6B,DENND2C
17_Member	Reactome Gene Sets	R-HSA-8854214	TBC/RABGAPs	-2.02743	-0.264861	11/18	5868,5869,5870,5878,8766,9230,11021,11337,23062,79735,128637	RAB5A,RAB5B,RAB6A,RAB5C,RAB11A,RAB11B,RAB35,GABARAP,GGA2,TBC1D17,TBC1D20
18_Summary	GO Biological Processes	GO:0007030	Golgi organization	-5.19251	-2.78165	27/41	400,1453,2580,2804,3998,5861,5862,6836,8615,8729,9529,9648,9820,10565,10959,10972,11196,26003,26259,54732,54808,55666,57584,64083,81671,83548,128637	ARL1,CSNK1D,GAK,GOLGB1,LMAN1,RAB1A,RAB2A,SURF4,USO1,GBF1,BAG5,GCC2,CUL7,ARFGEF1,TMED2,TMED10,SEC23IP,GORASP2,FBXW8,TMED9,DYM,NPLOC4,ARHGAP21,GOLPH3,VMP1,COG3,TBC1D20
18_Member	GO Biological Processes	GO:0007030	Golgi organization	-5.19251	-2.78165	27/41	400,1453,2580,2804,3998,5861,5862,6836,8615,8729,9529,9648,9820,10565,10959,10972,11196,26003,26259,54732,54808,55666,57584,64083,81671,83548,128637	ARL1,CSNK1D,GAK,GOLGB1,LMAN1,RAB1A,RAB2A,SURF4,USO1,GBF1,BAG5,GCC2,CUL7,ARFGEF1,TMED2,TMED10,SEC23IP,GORASP2,FBXW8,TMED9,DYM,NPLOC4,ARHGAP21,GOLPH3,VMP1,COG3,TBC1D20
19_Summary	Reactome Gene Sets	R-HSA-983170	Antigen Presentation: Folding, assembly and peptide loading of class I MHC	-5.04332	-2.65094	12/13	567,811,821,2923,3309,6396,9632,9871,10134,10484,10802,51128,7184,9218,54431,55831,83460	B2M,CALR,CANX,PDIA3,HSPA5,SEC13,SEC24C,SEC24D,BCAP31,SEC23A,SEC24A,SAR1B,HSP90B1,VAPA,DNAJC10,EMC3,EMC6
19_Member	Reactome Gene Sets	R-HSA-983170	Antigen Presentation: Folding, assembly and peptide loading of class I MHC	-5.04332	-2.65094	12/13	567,811,821,2923,3309,6396,9632,9871,10134,10484,10802,51128	B2M,CALR,CANX,PDIA3,HSPA5,SEC13,SEC24C,SEC24D,BCAP31,SEC23A,SEC24A,SAR1B
19_Member	GO Biological Processes	GO:0034975	protein folding in endoplasmic reticulum	-2.59268	-0.67541	9/12	811,821,2923,3309,7184,9218,54431,55831,83460	CALR,CANX,PDIA3,HSPA5,HSP90B1,VAPA,DNAJC10,EMC3,EMC6
20_Summary	Reactome Gene Sets	R-HSA-445717	Aquaporin-mediated transport	-5.00429	-2.62381	10/10	343,2778,2782,2783,2787,2790,5566,5573,5576,8766,387,388,2768,5295,5296,5879,6093,9475,10672,2744,2752,4905,11337,23710,54407,81539,8826,2767,87,207,308,710,813,928,967,1398,2149,3309,3481,5216,5590,5627,5908,6678,6813,7094,7422,9948,10487,51368,54495,291,10768,7905,50865,80346,6720,1173,1175,4193,6195,9546,10313,22839,28988,55327,5534	AQP8,GNAS,GNB1,GNB2,GNG5,GNG10,PRKACA,PRKAR1A,PRKAR2A,RAB11A,RHOA,RHOB,GNA12,PIK3R1,PIK3R2,RAC1,ROCK1,ROCK2,GNA13,GLS,GLUL,NSF,GABARAP,GABARAPL1,SLC38A2,SLC38A1,IQGAP1,GNA11,ACTN1,AKT1,ANXA5,SERPING1,CALU,CD9,CD63,CRK,F2R,HSPA5,IGF2,PFN1,PRKCZ,PROS1,RAP1B,SPARC,STXBP2,TLN1,VEGFA,WDR1,CAP1,TEX264,TMX3,SLC25A4,AHCYL1,REEP5,HEBP1,REEP4,SREBF1,AP2M1,AP2S1,MDM2,RPS6KA1,APBA3,RTN3,DLGAP4,DBNL,LIN7C,PPP…
20_Member	Reactome Gene Sets	R-HSA-445717	Aquaporin-mediated transport	-5.00429	-2.62381	10/10	343,2778,2782,2783,2787,2790,5566,5573,5576,8766	AQP8,GNAS,GNB1,GNB2,GNG5,GNG10,PRKACA,PRKAR1A,PRKAR2A,RAB11A
20_Member	Reactome Gene Sets	R-HSA-432040	Vasopressin regulates renal water homeostasis via Aquaporins	-4.50266	-2.19246	9/9	2778,2782,2783,2787,2790,5566,5573,5576,8766	GNAS,GNB1,GNB2,GNG5,GNG10,PRKACA,PRKAR1A,PRKAR2A,RAB11A
20_Member	Reactome Gene Sets	R-HSA-416482	G alpha (12/13) signalling events	-4.21116	-1.96577	13/16	387,388,2768,2782,2783,2787,2790,5295,5296,5879,6093,9475,10672	RHOA,RHOB,GNA12,GNB1,GNB2,GNG5,GNG10,PIK3R1,PIK3R2,RAC1,ROCK1,ROCK2,GNA13
20_Member	Reactome Gene Sets	R-HSA-163359	Glucagon signaling in metabolic regulation	-4.00129	-1.81977	8/8	2778,2782,2783,2787,2790,5566,5573,5576	GNAS,GNB1,GNB2,GNG5,GNG10,PRKACA,PRKAR1A,PRKAR2A
20_Member	KEGG Pathway	hsa04727	GABAergic synapse	-3.79588	-1.65059	12/15	2744,2752,2782,2783,2787,2790,4905,5566,11337,23710,54407,81539	GLS,GLUL,GNB1,GNB2,GNG5,GNG10,NSF,PRKACA,GABARAP,GABARAPL1,SLC38A2,SLC38A1
20_Member	KEGG Pathway	ko04727	GABAergic synapse	-3.79588	-1.65059	12/15	2744,2752,2782,2783,2787,2790,4905,5566,11337,23710,54407,81539	GLS,GLUL,GNB1,GNB2,GNG5,GNG10,NSF,PRKACA,GABARAP,GABARAPL1,SLC38A2,SLC38A1
20_Member	Reactome Gene Sets	R-HSA-381676	Glucagon-like Peptide-1 (GLP1) regulates insulin secretion	-3.64746	-1.55611	9/10	2778,2782,2783,2787,2790,5566,5573,5576,8826	GNAS,GNB1,GNB2,GNG5,GNG10,PRKACA,PRKAR1A,PRKAR2A,IQGAP1
20_Member	GO Biological Processes	GO:0071377	cellular response to glucagon stimulus	-3.5002	-1.42075	7/7	2782,2783,2787,2790,5566,5573,5576	GNB1,GNB2,GNG5,GNG10,PRKACA,PRKAR1A,PRKAR2A
20_Member	Reactome Gene Sets	R-HSA-428930	Thromboxane signalling through TP receptor	-2.99937	-0.985185	6/6	2767,2782,2783,2787,2790,10672	GNA11,GNB1,GNB2,GNG5,GNG10,GNA13
20_Member	Reactome Gene Sets	R-HSA-76002	Platelet activation, signaling and aggregation	-2.87371	-0.891173	35/71	87,207,308,387,388,710,813,928,967,1398,2149,2767,2768,2782,2783,2787,2790,3309,3481,5216,5295,5296,5590,5627,5879,5908,6678,6813,7094,7422,9948,10487,10672,51368,54495	ACTN1,AKT1,ANXA5,RHOA,RHOB,SERPING1,CALU,CD9,CD63,CRK,F2R,GNA11,GNA12,GNB1,GNB2,GNG5,GNG10,HSPA5,IGF2,PFN1,PIK3R1,PIK3R2,PRKCZ,PROS1,RAC1,RAP1B,SPARC,STXBP2,TLN1,VEGFA,WDR1,CAP1,GNA13,TEX264,TMX3
20_Member	Reactome Gene Sets	R-HSA-456926	Thrombin signalling through proteinase activated receptors (PARs)	-2.63289	-0.703502	8/10	2149,2767,2768,2782,2783,2787,2790,10672	F2R,GNA11,GNA12,GNB1,GNB2,GNG5,GNG10,GNA13
20_Member	Reactome Gene Sets	R-HSA-422356	Regulation of insulin secretion	-2.62688	-0.703502	12/18	291,2767,2778,2782,2783,2787,2790,5566,5573,5576,8826,10768	SLC25A4,GNA11,GNAS,GNB1,GNB2,GNG5,GNG10,PRKACA,PRKAR1A,PRKAR2A,IQGAP1,AHCYL1
20_Member	Reactome Gene Sets	R-HSA-392851	Prostacyclin signalling through prostacyclin receptor	-2.49881	-0.616451	5/5	2778,2782,2783,2787,2790	GNAS,GNB1,GNB2,GNG5,GNG10
20_Member	Reactome Gene Sets	R-HSA-420092	Glucagon-type ligand receptors	-2.49881	-0.616451	5/5	2778,2782,2783,2787,2790	GNAS,GNB1,GNB2,GNG5,GNG10
20_Member	Reactome Gene Sets	R-HSA-388396	GPCR downstream signaling	-2.24932	-0.419563	20/38	207,387,388,2149,2767,2768,2778,2782,2783,2787,2790,5295,5296,5879,6093,7905,9475,10672,50865,80346	AKT1,RHOA,RHOB,F2R,GNA11,GNA12,GNAS,GNB1,GNB2,GNG5,GNG10,PIK3R1,PIK3R2,RAC1,ROCK1,REEP5,ROCK2,GNA13,HEBP1,REEP4
20_Member	Reactome Gene Sets	R-HSA-392451	G beta:gamma signalling through PI3Kgamma	-2.2098	-0.417971	8/11	207,387,2782,2783,2787,2790,5295,5296	AKT1,RHOA,GNB1,GNB2,GNG5,GNG10,PIK3R1,PIK3R2
20_Member	GO Biological Processes	GO:0033762	response to glucagon	-2.2098	-0.417971	8/11	2782,2783,2787,2790,5566,5573,5576,6720	GNB1,GNB2,GNG5,GNG10,PRKACA,PRKAR1A,PRKAR2A,SREBF1
20_Member	Reactome Gene Sets	R-HSA-112316	Neuronal System	-2.17732	-0.388506	19/36	1173,1175,2744,2752,2782,2783,2787,2790,4193,4905,5566,6195,9546,10313,22839,28988,54407,55327,81539	AP2M1,AP2S1,GLS,GLUL,GNB1,GNB2,GNG5,GNG10,MDM2,NSF,PRKACA,RPS6KA1,APBA3,RTN3,DLGAP4,DBNL,SLC38A2,LIN7C,SLC38A1
20_Member	KEGG Pathway	ko04724	Glutamatergic synapse	-2.02743	-0.264861	11/18	2744,2752,2778,2782,2783,2787,2790,5534,5566,54407,81539	GLS,GLUL,GNAS,GNB1,GNB2,GNG5,GNG10,PPP3R1,PRKACA,SLC38A2,SLC38A1
20_Member	KEGG Pathway	hsa04724	Glutamatergic synapse	-2.02743	-0.264861	11/18	2744,2752,2778,2782,2783,2787,2790,5534,5566,54407,81539	GLS,GLUL,GNAS,GNB1,GNB2,GNG5,GNG10,PPP3R1,PRKACA,SLC38A2,SLC38A1

## Sheet: Cluster 5
GroupID	Category	Term	Description	LogP	Log(q-value)	InTerm_InList	Genes	Symbols
1_Summary	GO Biological Processes	GO:0006259	DNA metabolic process	-16.8112	-12.5615	111/346	86,142,328,466,472,546,672,988,1025,1499,1736,1786,2033,2146,2956,3014,3070,3159,3181,3184,3192,3320,3326,3835,3837,4171,4172,4173,4174,4175,4176,4436,4678,4841,4869,4931,5111,5424,5425,5426,5430,5439,5440,5478,5531,5885,5901,5928,5982,5985,6117,6118,6241,6418,6421,6598,6742,6917,7153,7157,7323,7341,7374,7520,7874,7913,7919,7979,8099,8607,8815,8914,9131,9320,9643,10155,10419,10514,10535,10664,106…	ACTL6A,PARP1,APEX1,ATF1,ATM,ATRX,BRCA1,CDC5L,CDK9,CTNNB1,DKC1,DNMT1,EP300,EZH2,MSH6,H2AFX,HELLS,HMGA1,HNRNPA2B1,HNRNPD,HNRNPU,HSP90AA1,HSP90AB1,KIF22,KPNB1,MCM2,MCM3,MCM4,MCM5,MCM6,MCM7,MSH2,NASP,NONO,NPM1,NVL,PCNA,POLD1,POLD2,POLE,POLR2A,POLR2J,POLR2K,PPIA,PPP4C,RAD21,RAN,RBBP4,RFC2,RFC5,RPA1,RPA2,RRM2,SET,SFPQ,SMARCB1,SSBP1,TCEA1,TOP2A,TP53,UBE2D3,SUMO1,UNG,XRCC5,USP7,DEK,DDX39B,SEM1,CDK2AP1,RU…
1_Member	GO Biological Processes	GO:0006259	DNA metabolic process	-16.8112	-12.5615	111/346	86,142,328,466,472,546,672,988,1025,1499,1736,1786,2033,2146,2956,3014,3070,3159,3181,3184,3192,3320,3326,3835,3837,4171,4172,4173,4174,4175,4176,4436,4678,4841,4869,4931,5111,5424,5425,5426,5430,5439,5440,5478,5531,5885,5901,5928,5982,5985,6117,6118,6241,6418,6421,6598,6742,6917,7153,7157,7323,7341,7374,7520,7874,7913,7919,7979,8099,8607,8815,8914,9131,9320,9643,10155,10419,10514,10535,10664,106…	ACTL6A,PARP1,APEX1,ATF1,ATM,ATRX,BRCA1,CDC5L,CDK9,CTNNB1,DKC1,DNMT1,EP300,EZH2,MSH6,H2AFX,HELLS,HMGA1,HNRNPA2B1,HNRNPD,HNRNPU,HSP90AA1,HSP90AB1,KIF22,KPNB1,MCM2,MCM3,MCM4,MCM5,MCM6,MCM7,MSH2,NASP,NONO,NPM1,NVL,PCNA,POLD1,POLD2,POLE,POLR2A,POLR2J,POLR2K,PPIA,PPP4C,RAD21,RAN,RBBP4,RFC2,RFC5,RPA1,RPA2,RRM2,SET,SFPQ,SMARCB1,SSBP1,TCEA1,TOP2A,TP53,UBE2D3,SUMO1,UNG,XRCC5,USP7,DEK,DDX39B,SEM1,CDK2AP1,RU…
1_Member	GO Biological Processes	GO:0006974	cellular response to DNA damage stimulus	-8.86199	-5.21434	77/268	86,142,328,472,546,672,891,988,1025,1655,1874,2033,2956,3014,3159,3276,3835,4176,4436,4841,4849,4869,5111,5424,5425,5426,5430,5439,5440,5531,5885,5982,5985,6117,6118,6421,6598,6880,6917,7153,7157,7317,7323,7341,7374,7520,7874,7913,7919,7979,8607,8914,9070,9320,9643,10155,10210,10535,10714,11198,23198,23244,23788,25836,29108,54962,55215,55388,56647,56916,57060,59343,63979,64710,65123,113130,157570	ACTL6A,PARP1,APEX1,ATM,ATRX,BRCA1,CCNB1,CDC5L,CDK9,DDX5,E2F4,EP300,MSH6,H2AFX,HMGA1,PRMT1,KIF22,MCM7,MSH2,NONO,CNOT3,NPM1,PCNA,POLD1,POLD2,POLE,POLR2A,POLR2J,POLR2K,PPP4C,RAD21,RFC2,RFC5,RPA1,RPA2,SFPQ,SMARCB1,TAF9,TCEA1,TOP2A,TP53,UBA1,UBE2D3,SUMO1,UNG,XRCC5,USP7,DEK,DDX39B,SEM1,RUVBL1,TIMELESS,ASH2L,TRIP12,MORF4L2,TRIM28,TOPORS,RNASEH2A,POLD3,SUPT16H,PSME4,PDS5A,MTCH2,NIPBL,PYCARD,TIPIN,FANCI,M…
1_Member	GO Biological Processes	GO:0006281	DNA repair	-8.65159	-5.10085	58/181	86,142,328,472,546,672,988,1025,2033,2956,3014,3159,3835,4436,4841,4869,5111,5424,5425,5426,5430,5439,5440,5531,5885,5982,5985,6117,6118,6421,6598,6917,7157,7323,7341,7374,7520,7874,7913,7979,8607,8914,9320,9643,10155,10535,10714,11198,23198,23244,55215,56647,56916,63979,64710,65123,113130,157570	ACTL6A,PARP1,APEX1,ATM,ATRX,BRCA1,CDC5L,CDK9,EP300,MSH6,H2AFX,HMGA1,KIF22,MSH2,NONO,NPM1,PCNA,POLD1,POLD2,POLE,POLR2A,POLR2J,POLR2K,PPP4C,RAD21,RFC2,RFC5,RPA1,RPA2,SFPQ,SMARCB1,TCEA1,TP53,UBE2D3,SUMO1,UNG,XRCC5,USP7,DEK,SEM1,RUVBL1,TIMELESS,TRIP12,MORF4L2,TRIM28,RNASEH2A,POLD3,SUPT16H,PSME4,PDS5A,FANCI,BCCIP,SMARCAD1,FIGNL1,NUCKS1,INTS3,CDCA5,ESCO2
1_Member	GO Biological Processes	GO:0006310	DNA recombination	-6.3114	-3.28853	30/80	86,142,328,472,546,672,2956,3014,4436,4841,5111,5424,5425,5426,5531,5885,5982,5985,6117,6118,6421,7153,7374,7520,7979,8607,10714,56916,63979,64710	ACTL6A,PARP1,APEX1,ATM,ATRX,BRCA1,MSH6,H2AFX,MSH2,NONO,PCNA,POLD1,POLD2,POLE,PPP4C,RAD21,RFC2,RFC5,RPA1,RPA2,SFPQ,TOP2A,UNG,XRCC5,SEM1,RUVBL1,POLD3,SMARCAD1,FIGNL1,NUCKS1
1_Member	GO Biological Processes	GO:0006302	double-strand break repair	-3.50181	-1.35031	21/65	142,472,672,3014,4436,5531,5885,6117,6118,6421,7341,7520,7913,7979,8914,9320,56916,63979,64710,113130,157570	PARP1,ATM,BRCA1,H2AFX,MSH2,PPP4C,RAD21,RPA1,RPA2,SFPQ,SUMO1,XRCC5,DEK,SEM1,TIMELESS,TRIP12,SMARCAD1,FIGNL1,NUCKS1,CDCA5,ESCO2
1_Member	GO Biological Processes	GO:0000724	double-strand break repair via homologous recombination	-2.18482	-0.471616	11/33	142,472,672,3014,5531,6117,6118,6421,7979,63979,64710	PARP1,ATM,BRCA1,H2AFX,PPP4C,RPA1,RPA2,SFPQ,SEM1,FIGNL1,NUCKS1
1_Member	GO Biological Processes	GO:0000725	recombinational repair	-2.18482	-0.471616	11/33	142,472,672,3014,5531,6117,6118,6421,7979,63979,64710	PARP1,ATM,BRCA1,H2AFX,PPP4C,RPA1,RPA2,SFPQ,SEM1,FIGNL1,NUCKS1
2_Summary	GO Biological Processes	GO:0051052	regulation of DNA metabolic process	-10.1628	-6.21416	52/142	142,328,466,472,546,672,1025,1499,1736,1786,2956,3014,3181,3184,3192,3320,3326,4436,4869,4931,5111,5531,5982,5985,6118,7153,7157,7374,7520,7874,7913,7919,8914,9131,9320,10155,10419,10694,23063,23244,27101,30968,51053,54552,54962,56916,59343,63922,63979,64710,81620,157570,3020,5424,5425,5426,6117,10714,55651,5478,10514,231,5052,6647,6696,79888	PARP1,APEX1,ATF1,ATM,ATRX,BRCA1,CDK9,CTNNB1,DKC1,DNMT1,MSH6,H2AFX,HNRNPA2B1,HNRNPD,HNRNPU,HSP90AA1,HSP90AB1,MSH2,NPM1,NVL,PCNA,PPP4C,RFC2,RFC5,RPA2,TOP2A,TP53,UNG,XRCC5,USP7,DEK,DDX39B,TIMELESS,AIFM1,TRIP12,TRIM28,PRMT5,CCT8,WAPL,PDS5A,CACYBP,STOML2,GMNN,GNL3L,TIPIN,SMARCAD1,SENP2,CHTF18,FIGNL1,NUCKS1,CDT1,ESCO2,H3F3A,POLD1,POLD2,POLE,RPA1,POLD3,NHP2,PPIA,MYBBP1A,AKR1B1,PRDX1,SOD1,SPP1,LPCAT1
2_Member	GO Biological Processes	GO:0051052	regulation of DNA metabolic process	-10.1628	-6.21416	52/142	142,328,466,472,546,672,1025,1499,1736,1786,2956,3014,3181,3184,3192,3320,3326,4436,4869,4931,5111,5531,5982,5985,6118,7153,7157,7374,7520,7874,7913,7919,8914,9131,9320,10155,10419,10694,23063,23244,27101,30968,51053,54552,54962,56916,59343,63922,63979,64710,81620,157570	PARP1,APEX1,ATF1,ATM,ATRX,BRCA1,CDK9,CTNNB1,DKC1,DNMT1,MSH6,H2AFX,HNRNPA2B1,HNRNPD,HNRNPU,HSP90AA1,HSP90AB1,MSH2,NPM1,NVL,PCNA,PPP4C,RFC2,RFC5,RPA2,TOP2A,TP53,UNG,XRCC5,USP7,DEK,DDX39B,TIMELESS,AIFM1,TRIP12,TRIM28,PRMT5,CCT8,WAPL,PDS5A,CACYBP,STOML2,GMNN,GNL3L,TIPIN,SMARCAD1,SENP2,CHTF18,FIGNL1,NUCKS1,CDT1,ESCO2
2_Member	GO Biological Processes	GO:0032200	telomere organization	-5.44941	-2.68897	26/70	142,328,472,546,1499,1736,3020,3181,3184,3192,3320,3326,5111,5424,5425,5426,5982,5985,6117,6118,7520,7874,10694,10714,54552,55651	PARP1,APEX1,ATM,ATRX,CTNNB1,DKC1,H3F3A,HNRNPA2B1,HNRNPD,HNRNPU,HSP90AA1,HSP90AB1,PCNA,POLD1,POLD2,POLE,RFC2,RFC5,RPA1,RPA2,XRCC5,USP7,CCT8,POLD3,GNL3L,NHP2
2_Member	GO Biological Processes	GO:0000723	telomere maintenance	-5.16774	-2.52009	25/68	142,328,472,546,1499,1736,3181,3184,3192,3320,3326,5111,5424,5425,5426,5982,5985,6117,6118,7520,7874,10694,10714,54552,55651	PARP1,APEX1,ATM,ATRX,CTNNB1,DKC1,HNRNPA2B1,HNRNPD,HNRNPU,HSP90AA1,HSP90AB1,PCNA,POLD1,POLD2,POLE,RFC2,RFC5,RPA1,RPA2,XRCC5,USP7,CCT8,POLD3,GNL3L,NHP2
2_Member	GO Biological Processes	GO:0051054	positive regulation of DNA metabolic process	-5.0866	-2.48304	27/77	328,466,472,546,672,1499,1736,1786,2956,3014,3181,3184,3320,3326,4931,5111,5982,5985,7153,7374,7919,8914,10155,10694,27101,30968,63922	APEX1,ATF1,ATM,ATRX,BRCA1,CTNNB1,DKC1,DNMT1,MSH6,H2AFX,HNRNPA2B1,HNRNPD,HSP90AA1,HSP90AB1,NVL,PCNA,RFC2,RFC5,TOP2A,UNG,DDX39B,TIMELESS,TRIM28,CCT8,CACYBP,STOML2,CHTF18
2_Member	GO Biological Processes	GO:0071897	DNA biosynthetic process	-4.96672	-2.41083	27/78	472,672,1499,1736,3181,3184,3192,3320,3326,4931,5111,5424,5425,5426,5478,5982,5985,6117,6118,7157,7919,10514,10694,10714,54552,55651,63922	ATM,BRCA1,CTNNB1,DKC1,HNRNPA2B1,HNRNPD,HNRNPU,HSP90AA1,HSP90AB1,NVL,PCNA,POLD1,POLD2,POLE,PPIA,RFC2,RFC5,RPA1,RPA2,TP53,DDX39B,MYBBP1A,CCT8,POLD3,GNL3L,NHP2,CHTF18
2_Member	GO Biological Processes	GO:2000278	regulation of DNA biosynthetic process	-4.16132	-1.83754	16/39	472,1499,1736,3181,3184,3192,3320,3326,4931,5982,5985,7157,7919,10694,54552,63922	ATM,CTNNB1,DKC1,HNRNPA2B1,HNRNPD,HNRNPU,HSP90AA1,HSP90AB1,NVL,RFC2,RFC5,TP53,DDX39B,CCT8,GNL3L,CHTF18
2_Member	GO Biological Processes	GO:2000573	positive regulation of DNA biosynthetic process	-3.94681	-1.68387	13/29	472,1499,1736,3181,3184,3320,3326,4931,5982,5985,7919,10694,63922	ATM,CTNNB1,DKC1,HNRNPA2B1,HNRNPD,HSP90AA1,HSP90AB1,NVL,RFC2,RFC5,DDX39B,CCT8,CHTF18
2_Member	GO Biological Processes	GO:0060249	anatomical structure homeostasis	-3.27746	-1.18309	30/110	142,231,328,472,546,1499,1736,3181,3184,3192,3320,3326,5052,5111,5424,5425,5426,5982,5985,6117,6118,6647,6696,7520,7874,10694,10714,54552,55651,79888	PARP1,AKR1B1,APEX1,ATM,ATRX,CTNNB1,DKC1,HNRNPA2B1,HNRNPD,HNRNPU,HSP90AA1,HSP90AB1,PRDX1,PCNA,POLD1,POLD2,POLE,RFC2,RFC5,RPA1,RPA2,SOD1,SPP1,XRCC5,USP7,CCT8,POLD3,GNL3L,NHP2,LPCAT1
2_Member	GO Biological Processes	GO:0051972	regulation of telomerase activity	-2.54171	-0.701927	9/22	472,1499,1736,3181,3184,3320,3326,4931,7157	ATM,CTNNB1,DKC1,HNRNPA2B1,HNRNPD,HSP90AA1,HSP90AB1,NVL,TP53
2_Member	GO Biological Processes	GO:0032204	regulation of telomere maintenance	-2.34053	-0.564507	12/36	142,472,546,1499,1736,3181,3184,3192,7520,7874,10694,54552	PARP1,ATM,ATRX,CTNNB1,DKC1,HNRNPA2B1,HNRNPD,HNRNPU,XRCC5,USP7,CCT8,GNL3L
3_Summary	GO Biological Processes	GO:0006260	DNA replication	-9.81268	-6.04009	47/124	142,466,472,546,672,1025,3159,4171,4172,4173,4174,4175,4176,4678,5111,5424,5425,5426,5928,5982,5985,6117,6118,6241,6418,6742,8099,8914,10535,10714,10926,11198,23063,23244,25942,27101,30968,51053,54962,55388,59343,63922,64710,81620,84289,157570,222229,699,701,891,1019,1457,1736,1874,2033,3012,3014,3015,3020,3320,3326,4001,4605,4869,5500,5684,5687,5692,5694,5707,5718,5885,6500,7153,7157,7280,7341,7…	PARP1,ATF1,ATM,ATRX,BRCA1,CDK9,HMGA1,MCM2,MCM3,MCM4,MCM5,MCM6,MCM7,NASP,PCNA,POLD1,POLD2,POLE,RBBP4,RFC2,RFC5,RPA1,RPA2,RRM2,SET,SSBP1,CDK2AP1,TIMELESS,RNASEH2A,POLD3,DBF4,SUPT16H,WAPL,PDS5A,SIN3A,CACYBP,STOML2,GMNN,TIPIN,MCM10,SENP2,CHTF18,NUCKS1,CDT1,ING5,ESCO2,LRWD1,BUB1,BUB1B,CCNB1,CDK4,CSNK2A1,DKC1,E2F4,EP300,HIST1H2AE,H2AFX,H2AFZ,H3F3A,HSP90AA1,HSP90AB1,LMNB1,MYBL2,NPM1,PPP1CB,PSMA3,PSMA6,P…
3_Member	GO Biological Processes	GO:0006260	DNA replication	-9.81268	-6.04009	47/124	142,466,472,546,672,1025,3159,4171,4172,4173,4174,4175,4176,4678,5111,5424,5425,5426,5928,5982,5985,6117,6118,6241,6418,6742,8099,8914,10535,10714,10926,11198,23063,23244,25942,27101,30968,51053,54962,55388,59343,63922,64710,81620,84289,157570,222229	PARP1,ATF1,ATM,ATRX,BRCA1,CDK9,HMGA1,MCM2,MCM3,MCM4,MCM5,MCM6,MCM7,NASP,PCNA,POLD1,POLD2,POLE,RBBP4,RFC2,RFC5,RPA1,RPA2,RRM2,SET,SSBP1,CDK2AP1,TIMELESS,RNASEH2A,POLD3,DBF4,SUPT16H,WAPL,PDS5A,SIN3A,CACYBP,STOML2,GMNN,TIPIN,MCM10,SENP2,CHTF18,NUCKS1,CDT1,ING5,ESCO2,LRWD1
3_Member	Reactome Gene Sets	R-HSA-1640170	Cell Cycle	-8.35724	-4.88568	81/294	472,672,699,701,891,1019,1457,1736,1874,2033,3012,3014,3015,3020,3320,3326,4001,4171,4172,4173,4174,4175,4176,4605,4869,5111,5424,5425,5426,5500,5684,5687,5692,5694,5707,5718,5885,5928,5982,5985,6117,6118,6241,6418,6500,7153,7157,7280,7341,7531,7533,7846,7979,8339,8607,8815,9631,9688,9700,9918,10197,10714,10926,10971,23063,23198,23244,25836,26271,51053,55055,55388,55651,55746,55920,57060,79023,81…	ATM,BRCA1,BUB1,BUB1B,CCNB1,CDK4,CSNK2A1,DKC1,E2F4,EP300,HIST1H2AE,H2AFX,H2AFZ,H3F3A,HSP90AA1,HSP90AB1,LMNB1,MCM2,MCM3,MCM4,MCM5,MCM6,MCM7,MYBL2,NPM1,PCNA,POLD1,POLD2,POLE,PPP1CB,PSMA3,PSMA6,PSMB4,PSMB6,PSMD1,PSMD12,RAD21,RBBP4,RFC2,RFC5,RPA1,RPA2,RRM2,SET,SKP1,TOP2A,TP53,TUBB2A,SUMO1,YWHAE,YWHAH,TUBA1A,SEM1,HIST1H2BG,RUVBL1,BANF1,NUP155,NUP93,ESPL1,NCAPD2,PSME3,POLD3,DBF4,YWHAQ,WAPL,PSME4,PDS5A,N…
3_Member	Reactome Gene Sets	R-HSA-69278	Cell Cycle, Mitotic	-7.0908	-3.88248	71/261	699,701,891,1019,1457,1874,2033,3012,3014,3015,3020,3320,3326,4001,4171,4172,4173,4174,4175,4176,4605,5111,5424,5425,5426,5500,5684,5687,5692,5694,5707,5718,5885,5928,5982,5985,6117,6118,6241,6418,6500,7153,7157,7280,7531,7846,7979,8339,8815,9631,9688,9700,9918,10197,10714,10926,23063,23198,23244,25836,26271,51053,55055,55388,55746,55920,79023,81620,113130,157570,348995	BUB1,BUB1B,CCNB1,CDK4,CSNK2A1,E2F4,EP300,HIST1H2AE,H2AFX,H2AFZ,H3F3A,HSP90AA1,HSP90AB1,LMNB1,MCM2,MCM3,MCM4,MCM5,MCM6,MCM7,MYBL2,PCNA,POLD1,POLD2,POLE,PPP1CB,PSMA3,PSMA6,PSMB4,PSMB6,PSMD1,PSMD12,RAD21,RBBP4,RFC2,RFC5,RPA1,RPA2,RRM2,SET,SKP1,TOP2A,TP53,TUBB2A,YWHAE,TUBA1A,SEM1,HIST1H2BG,BANF1,NUP155,NUP93,ESPL1,NCAPD2,PSME3,POLD3,DBF4,WAPL,PSME4,PDS5A,NIPBL,FBXO5,GMNN,ZWILCH,MCM10,NUP133,RCC2,NUP3…
3_Member	Reactome Gene Sets	R-HSA-69242	S Phase	-6.4722	-3.39471	32/87	1019,4171,4172,4173,4174,4175,4176,5111,5424,5425,5426,5684,5687,5692,5694,5707,5718,5885,5982,5985,6117,6118,6500,7979,10197,10714,23063,23198,23244,81620,113130,157570	CDK4,MCM2,MCM3,MCM4,MCM5,MCM6,MCM7,PCNA,POLD1,POLD2,POLE,PSMA3,PSMA6,PSMB4,PSMB6,PSMD1,PSMD12,RAD21,RFC2,RFC5,RPA1,RPA2,SKP1,SEM1,PSME3,POLD3,WAPL,PSME4,PDS5A,CDT1,CDCA5,ESCO2
3_Member	GO Biological Processes	GO:0006261	DNA-dependent DNA replication	-6.46833	-3.39471	27/67	142,546,1025,3159,4171,4172,4173,4174,4175,4176,5111,5424,5425,5426,5982,5985,6117,8099,10714,30968,54962,55388,59343,63922,64710,81620,222229	PARP1,ATRX,CDK9,HMGA1,MCM2,MCM3,MCM4,MCM5,MCM6,MCM7,PCNA,POLD1,POLD2,POLE,RFC2,RFC5,RPA1,CDK2AP1,POLD3,STOML2,TIPIN,MCM10,SENP2,CHTF18,NUCKS1,CDT1,LRWD1
3_Member	Reactome Gene Sets	R-HSA-69306	DNA Replication	-6.01817	-3.09067	28/74	4171,4172,4173,4174,4175,4176,5111,5424,5425,5426,5684,5687,5692,5694,5707,5718,5982,5985,6117,6118,7979,10197,10714,10926,23198,51053,55388,81620	MCM2,MCM3,MCM4,MCM5,MCM6,MCM7,PCNA,POLD1,POLD2,POLE,PSMA3,PSMA6,PSMB4,PSMB6,PSMD1,PSMD12,RFC2,RFC5,RPA1,RPA2,SEM1,PSME3,POLD3,DBF4,PSME4,GMNN,MCM10,CDT1
3_Member	Reactome Gene Sets	R-HSA-69481	G2/M Checkpoints	-5.69023	-2.85549	31/89	472,672,891,3014,4171,4172,4173,4174,4175,4176,5684,5687,5692,5694,5707,5718,5982,5985,6117,6118,7157,7341,7531,7533,7979,8339,10197,10926,10971,23198,55388	ATM,BRCA1,CCNB1,H2AFX,MCM2,MCM3,MCM4,MCM5,MCM6,MCM7,PSMA3,PSMA6,PSMB4,PSMB6,PSMD1,PSMD12,RFC2,RFC5,RPA1,RPA2,TP53,SUMO1,YWHAE,YWHAH,SEM1,HIST1H2BG,PSME3,DBF4,YWHAQ,PSME4,MCM10
3_Member	Reactome Gene Sets	R-HSA-176187	Activation of ATR in response to replication stress	-5.67275	-2.8544	12/19	4171,4172,4173,4174,4175,4176,5982,5985,6117,6118,10926,55388	MCM2,MCM3,MCM4,MCM5,MCM6,MCM7,RFC2,RFC5,RPA1,RPA2,DBF4,MCM10
3_Member	Reactome Gene Sets	R-HSA-453279	Mitotic G1-G1/S phases	-5.42017	-2.68897	30/87	891,1019,1874,4171,4172,4173,4174,4175,4176,4605,5111,5426,5684,5687,5692,5694,5707,5718,5928,6117,6118,6241,6500,7153,7979,10197,10926,26271,55388,81620	CCNB1,CDK4,E2F4,MCM2,MCM3,MCM4,MCM5,MCM6,MCM7,MYBL2,PCNA,POLE,PSMA3,PSMA6,PSMB4,PSMB6,PSMD1,PSMD12,RBBP4,RPA1,RPA2,RRM2,SKP1,TOP2A,SEM1,PSME3,DBF4,FBXO5,MCM10,CDT1
3_Member	Reactome Gene Sets	R-HSA-69239	Synthesis of DNA	-4.78566	-2.29183	25/71	4171,4172,4173,4174,4175,4176,5111,5424,5425,5426,5684,5687,5692,5694,5707,5718,5982,5985,6117,6118,7979,10197,10714,23198,81620	MCM2,MCM3,MCM4,MCM5,MCM6,MCM7,PCNA,POLD1,POLD2,POLE,PSMA3,PSMA6,PSMB4,PSMB6,PSMD1,PSMD12,RFC2,RFC5,RPA1,RPA2,SEM1,PSME3,POLD3,PSME4,CDT1
3_Member	Reactome Gene Sets	R-HSA-68962	Activation of the pre-replicative complex	-4.75336	-2.26783	12/22	4171,4172,4173,4174,4175,4176,5426,6117,6118,10926,55388,81620	MCM2,MCM3,MCM4,MCM5,MCM6,MCM7,POLE,RPA1,RPA2,DBF4,MCM10,CDT1
3_Member	KEGG Pathway	hsa04110	Cell cycle	-4.73939	-2.26783	23/63	472,699,701,891,1019,1874,2033,4171,4172,4173,4174,4175,4176,5111,5885,6500,7157,7531,7533,9700,10926,10971,25847	ATM,BUB1,BUB1B,CCNB1,CDK4,E2F4,EP300,MCM2,MCM3,MCM4,MCM5,MCM6,MCM7,PCNA,RAD21,SKP1,TP53,YWHAE,YWHAH,ESPL1,DBF4,YWHAQ,ANAPC13
3_Member	KEGG Pathway	ko04110	Cell cycle	-4.73939	-2.26783	23/63	472,699,701,891,1019,1874,2033,4171,4172,4173,4174,4175,4176,5111,5885,6500,7157,7531,7533,9700,10926,10971,25847	ATM,BUB1,BUB1B,CCNB1,CDK4,E2F4,EP300,MCM2,MCM3,MCM4,MCM5,MCM6,MCM7,PCNA,RAD21,SKP1,TP53,YWHAE,YWHAH,ESPL1,DBF4,YWHAQ,ANAPC13
3_Member	GO Biological Processes	GO:0032392	DNA geometric change	-4.56518	-2.12838	15/33	142,546,1108,1660,3159,3181,4171,4172,4173,4174,4175,4176,7157,7520,8607	PARP1,ATRX,CHD4,DHX9,HMGA1,HNRNPA2B1,MCM2,MCM3,MCM4,MCM5,MCM6,MCM7,TP53,XRCC5,RUVBL1
3_Member	Reactome Gene Sets	R-HSA-69620	Cell Cycle Checkpoints	-4.44172	-2.0371	33/110	472,672,701,891,3014,4171,4172,4173,4174,4175,4176,5684,5687,5692,5694,5707,5718,5982,5985,6117,6118,7157,7341,7531,7533,7979,8339,10197,10926,10971,23198,55388,57060	ATM,BRCA1,BUB1B,CCNB1,H2AFX,MCM2,MCM3,MCM4,MCM5,MCM6,MCM7,PSMA3,PSMA6,PSMB4,PSMB6,PSMD1,PSMD12,RFC2,RFC5,RPA1,RPA2,TP53,SUMO1,YWHAE,YWHAH,SEM1,HIST1H2BG,PSME3,DBF4,YWHAQ,PSME4,MCM10,PCBP4
3_Member	Reactome Gene Sets	R-HSA-69002	DNA Replication Pre-Initiation	-4.3351	-1.96045	22/62	4171,4172,4173,4174,4175,4176,5426,5684,5687,5692,5694,5707,5718,6117,6118,7979,10197,10926,23198,51053,55388,81620	MCM2,MCM3,MCM4,MCM5,MCM6,MCM7,POLE,PSMA3,PSMA6,PSMB4,PSMB6,PSMD1,PSMD12,RPA1,RPA2,SEM1,PSME3,DBF4,PSME4,GMNN,MCM10,CDT1
3_Member	Reactome Gene Sets	R-HSA-68874	M/G1 Transition	-4.3351	-1.96045	22/62	4171,4172,4173,4174,4175,4176,5426,5684,5687,5692,5694,5707,5718,6117,6118,7979,10197,10926,23198,51053,55388,81620	MCM2,MCM3,MCM4,MCM5,MCM6,MCM7,POLE,PSMA3,PSMA6,PSMB4,PSMB6,PSMD1,PSMD12,RPA1,RPA2,SEM1,PSME3,DBF4,PSME4,GMNN,MCM10,CDT1
3_Member	Reactome Gene Sets	R-HSA-69206	G1/S Transition	-4.25776	-1.90014	26/80	891,1019,4171,4172,4173,4174,4175,4176,5111,5426,5684,5687,5692,5694,5707,5718,6117,6118,6241,6500,7979,10197,10926,26271,55388,81620	CCNB1,CDK4,MCM2,MCM3,MCM4,MCM5,MCM6,MCM7,PCNA,POLE,PSMA3,PSMA6,PSMB4,PSMB6,PSMD1,PSMD12,RPA1,RPA2,RRM2,SKP1,SEM1,PSME3,DBF4,FBXO5,MCM10,CDT1
3_Member	GO Biological Processes	GO:0006268	DNA unwinding involved in DNA replication	-4.12613	-1.8209	5/5	3159,4171,4173,4175,4176	HMGA1,MCM2,MCM4,MCM6,MCM7
3_Member	Reactome Gene Sets	R-HSA-176974	Unwinding of DNA	-3.62446	-1.43544	6/8	4171,4172,4173,4174,4175,4176	MCM2,MCM3,MCM4,MCM5,MCM6,MCM7
3_Member	GO Biological Processes	GO:0032508	DNA duplex unwinding	-3.58986	-1.40834	13/31	142,546,1108,1660,3159,4171,4172,4173,4174,4175,4176,7520,8607	PARP1,ATRX,CHD4,DHX9,HMGA1,MCM2,MCM3,MCM4,MCM5,MCM6,MCM7,XRCC5,RUVBL1
3_Member	Reactome Gene Sets	R-HSA-69300	Removal of licensing factors from origins	-3.26049	-1.17513	18/54	4171,4172,4173,4174,4175,4176,5684,5687,5692,5694,5707,5718,7979,10197,23198,51053,55388,81620	MCM2,MCM3,MCM4,MCM5,MCM6,MCM7,PSMA3,PSMA6,PSMB4,PSMB6,PSMD1,PSMD12,SEM1,PSME3,PSME4,GMNN,MCM10,CDT1
3_Member	Reactome Gene Sets	R-HSA-69304	Regulation of DNA replication	-3.26049	-1.17513	18/54	4171,4172,4173,4174,4175,4176,5684,5687,5692,5694,5707,5718,7979,10197,23198,51053,55388,81620	MCM2,MCM3,MCM4,MCM5,MCM6,MCM7,PSMA3,PSMA6,PSMB4,PSMB6,PSMD1,PSMD12,SEM1,PSME3,PSME4,GMNN,MCM10,CDT1
3_Member	Reactome Gene Sets	R-HSA-68867	Assembly of the pre-replicative complex	-2.9998	-0.98708	17/52	4171,4172,4173,4174,4175,4176,5684,5687,5692,5694,5707,5718,7979,10197,23198,51053,81620	MCM2,MCM3,MCM4,MCM5,MCM6,MCM7,PSMA3,PSMA6,PSMB4,PSMB6,PSMD1,PSMD12,SEM1,PSME3,PSME4,GMNN,CDT1
3_Member	GO Biological Processes	GO:0006270	DNA replication initiation	-2.68591	-0.778617	10/25	4171,4172,4173,4174,4175,4176,5426,55388,81620,222229	MCM2,MCM3,MCM4,MCM5,MCM6,MCM7,POLE,MCM10,CDT1,LRWD1
3_Member	Reactome Gene Sets	R-HSA-68949	Orc1 removal from chromatin	-2.54597	-0.701927	16/52	4171,4172,4173,4174,4175,4176,5684,5687,5692,5694,5707,5718,7979,10197,23198,81620	MCM2,MCM3,MCM4,MCM5,MCM6,MCM7,PSMA3,PSMA6,PSMB4,PSMB6,PSMD1,PSMD12,SEM1,PSME3,PSME4,CDT1
3_Member	Reactome Gene Sets	R-HSA-69052	Switching of origins to a post-replicative state	-2.54597	-0.701927	16/52	4171,4172,4173,4174,4175,4176,5684,5687,5692,5694,5707,5718,7979,10197,23198,81620	MCM2,MCM3,MCM4,MCM5,MCM6,MCM7,PSMA3,PSMA6,PSMB4,PSMB6,PSMD1,PSMD12,SEM1,PSME3,PSME4,CDT1
4_Summary	KEGG Pathway	hsa03030	DNA replication	-7.81812	-4.4715	17/27	4171,4172,4173,4174,4175,4176,5111,5424,5425,5426,5982,5985,6117,6118,6742,10535,10714,2956,4436,142,328,1736,8607,55651,7374,472,672,3012,3014,3015,8339,7979,5531,7341,8914,54962,7157,7520,86,2033,5430,5439,5440,6917,7874,55215,4869,5928,891,7531,7533,10971,7153,3159	MCM2,MCM3,MCM4,MCM5,MCM6,MCM7,PCNA,POLD1,POLD2,POLE,RFC2,RFC5,RPA1,RPA2,SSBP1,RNASEH2A,POLD3,MSH6,MSH2,PARP1,APEX1,DKC1,RUVBL1,NHP2,UNG,ATM,BRCA1,HIST1H2AE,H2AFX,H2AFZ,HIST1H2BG,SEM1,PPP4C,SUMO1,TIMELESS,TIPIN,TP53,XRCC5,ACTL6A,EP300,POLR2A,POLR2J,POLR2K,TCEA1,USP7,FANCI,NPM1,RBBP4,CCNB1,YWHAE,YWHAH,YWHAQ,TOP2A,HMGA1
4_Member	KEGG Pathway	hsa03030	DNA replication	-7.81812	-4.4715	17/27	4171,4172,4173,4174,4175,4176,5111,5424,5425,5426,5982,5985,6117,6118,6742,10535,10714	MCM2,MCM3,MCM4,MCM5,MCM6,MCM7,PCNA,POLD1,POLD2,POLE,RFC2,RFC5,RPA1,RPA2,SSBP1,RNASEH2A,POLD3
4_Member	KEGG Pathway	ko03030	DNA replication	-7.81812	-4.4715	17/27	4171,4172,4173,4174,4175,4176,5111,5424,5425,5426,5982,5985,6117,6118,6742,10535,10714	MCM2,MCM3,MCM4,MCM5,MCM6,MCM7,PCNA,POLD1,POLD2,POLE,RFC2,RFC5,RPA1,RPA2,SSBP1,RNASEH2A,POLD3
4_Member	KEGG Pathway	ko03430	Mismatch repair	-6.72858	-3.59281	11/14	2956,4436,5111,5424,5425,5982,5985,6117,6118,6742,10714	MSH6,MSH2,PCNA,POLD1,POLD2,RFC2,RFC5,RPA1,RPA2,SSBP1,POLD3
4_Member	KEGG Pathway	hsa03430	Mismatch repair	-6.72858	-3.59281	11/14	2956,4436,5111,5424,5425,5982,5985,6117,6118,6742,10714	MSH6,MSH2,PCNA,POLD1,POLD2,RFC2,RFC5,RPA1,RPA2,SSBP1,POLD3
4_Member	Reactome Gene Sets	R-HSA-69190	DNA strand elongation	-6.25949	-3.28853	14/23	4171,4172,4173,4174,4175,4176,5111,5424,5425,5982,5985,6117,6118,10714	MCM2,MCM3,MCM4,MCM5,MCM6,MCM7,PCNA,POLD1,POLD2,RFC2,RFC5,RPA1,RPA2,POLD3
4_Member	Reactome Gene Sets	R-HSA-110373	Resolution of AP sites via the multiple-nucleotide patch replacement pathway	-5.38547	-2.66724	11/17	142,328,5111,5424,5425,5426,5982,5985,6117,6118,10714	PARP1,APEX1,PCNA,POLD1,POLD2,POLE,RFC2,RFC5,RPA1,RPA2,POLD3
4_Member	Reactome Gene Sets	R-HSA-180786	Extension of Telomeres	-5.33785	-2.63221	12/20	1736,5111,5424,5425,5426,5982,5985,6117,6118,8607,10714,55651	DKC1,PCNA,POLD1,POLD2,POLE,RFC2,RFC5,RPA1,RPA2,RUVBL1,POLD3,NHP2
4_Member	Reactome Gene Sets	R-HSA-5651801	PCNA-Dependent Long Patch Base Excision Repair	-5.10451	-2.48304	10/15	328,5111,5424,5425,5426,5982,5985,6117,6118,10714	APEX1,PCNA,POLD1,POLD2,POLE,RFC2,RFC5,RPA1,RPA2,POLD3
4_Member	Reactome Gene Sets	R-HSA-5358565	Mismatch repair (MMR) directed by MSH2:MSH6 (MutSalpha)	-5.07954	-2.48304	8/10	2956,4436,5111,5424,5425,6117,6118,10714	MSH6,MSH2,PCNA,POLD1,POLD2,RPA1,RPA2,POLD3
4_Member	Reactome Gene Sets	R-HSA-5358508	Mismatch Repair	-5.07954	-2.48304	8/10	2956,4436,5111,5424,5425,6117,6118,10714	MSH6,MSH2,PCNA,POLD1,POLD2,RPA1,RPA2,POLD3
4_Member	Reactome Gene Sets	R-HSA-73933	Resolution of Abasic Sites (AP sites)	-5.03286	-2.46439	12/21	142,328,5111,5424,5425,5426,5982,5985,6117,6118,7374,10714	PARP1,APEX1,PCNA,POLD1,POLD2,POLE,RFC2,RFC5,RPA1,RPA2,UNG,POLD3
4_Member	Reactome Gene Sets	R-HSA-73884	Base Excision Repair	-5.03286	-2.46439	12/21	142,328,5111,5424,5425,5426,5982,5985,6117,6118,7374,10714	PARP1,APEX1,PCNA,POLD1,POLD2,POLE,RFC2,RFC5,RPA1,RPA2,UNG,POLD3
4_Member	GO Biological Processes	GO:0006298	mismatch repair	-4.83294	-2.32359	9/13	2956,4436,5111,5424,5425,6117,6118,10535,10714	MSH6,MSH2,PCNA,POLD1,POLD2,RPA1,RPA2,RNASEH2A,POLD3
4_Member	Reactome Gene Sets	R-HSA-5685942	HDR through Homologous Recombination (HRR)	-4.7249	-2.26052	11/19	472,672,5111,5424,5425,5426,5982,5985,6117,6118,10714	ATM,BRCA1,PCNA,POLD1,POLD2,POLE,RFC2,RFC5,RPA1,RPA2,POLD3
4_Member	Reactome Gene Sets	R-HSA-157579	Telomere Maintenance	-4.50066	-2.0705	16/37	1736,3012,3014,3015,5111,5424,5425,5426,5982,5985,6117,6118,8339,8607,10714,55651	DKC1,HIST1H2AE,H2AFX,H2AFZ,PCNA,POLD1,POLD2,POLE,RFC2,RFC5,RPA1,RPA2,HIST1H2BG,RUVBL1,POLD3,NHP2
4_Member	KEGG Pathway	hsa03440	Homologous recombination	-4.44744	-2.0371	9/14	472,672,5424,5425,6117,6118,6742,7979,10714	ATM,BRCA1,POLD1,POLD2,RPA1,RPA2,SSBP1,SEM1,POLD3
4_Member	KEGG Pathway	ko03440	Homologous recombination	-4.44744	-2.0371	9/14	472,672,5424,5425,6117,6118,6742,7979,10714	ATM,BRCA1,POLD1,POLD2,RPA1,RPA2,SSBP1,SEM1,POLD3
4_Member	Reactome Gene Sets	R-HSA-5358606	Mismatch repair (MMR) directed by MSH2:MSH3 (MutSbeta)	-4.34583	-1.96045	7/9	4436,5111,5424,5425,6117,6118,10714	MSH2,PCNA,POLD1,POLD2,RPA1,RPA2,POLD3
4_Member	Reactome Gene Sets	R-HSA-5693567	HDR through Homologous Recombination (HR) or Single Strand Annealing (SSA)	-4.29882	-1.92992	17/42	472,672,3014,5111,5424,5425,5426,5531,5982,5985,6117,6118,7341,8339,8914,10714,54962	ATM,BRCA1,H2AFX,PCNA,POLD1,POLD2,POLE,PPP4C,RFC2,RFC5,RPA1,RPA2,SUMO1,HIST1H2BG,TIMELESS,POLD3,TIPIN
4_Member	Reactome Gene Sets	R-HSA-5693538	Homology Directed Repair	-4.2863	-1.92307	18/46	142,472,672,3014,5111,5424,5425,5426,5531,5982,5985,6117,6118,7341,8339,8914,10714,54962	PARP1,ATM,BRCA1,H2AFX,PCNA,POLD1,POLD2,POLE,PPP4C,RFC2,RFC5,RPA1,RPA2,SUMO1,HIST1H2BG,TIMELESS,POLD3,TIPIN
4_Member	Reactome Gene Sets	R-HSA-5693532	DNA Double-Strand Break Repair	-4.1629	-1.83754	20/55	142,472,672,3014,5111,5424,5425,5426,5531,5982,5985,6117,6118,7157,7341,7520,8339,8914,10714,54962	PARP1,ATM,BRCA1,H2AFX,PCNA,POLD1,POLD2,POLE,PPP4C,RFC2,RFC5,RPA1,RPA2,TP53,SUMO1,XRCC5,HIST1H2BG,TIMELESS,POLD3,TIPIN
4_Member	Reactome Gene Sets	R-HSA-73894	DNA Repair	-4.01531	-1.73873	33/115	86,142,328,472,672,2033,2956,3014,4436,5111,5424,5425,5426,5430,5439,5440,5531,5982,5985,6117,6118,6917,7157,7341,7374,7520,7874,8339,8607,8914,10714,54962,55215	ACTL6A,PARP1,APEX1,ATM,BRCA1,EP300,MSH6,H2AFX,MSH2,PCNA,POLD1,POLD2,POLE,POLR2A,POLR2J,POLR2K,PPP4C,RFC2,RFC5,RPA1,RPA2,TCEA1,TP53,SUMO1,UNG,XRCC5,USP7,HIST1H2BG,RUVBL1,TIMELESS,POLD3,TIPIN,FANCI
4_Member	Reactome Gene Sets	R-HSA-73886	Chromosome Maintenance	-3.86534	-1.61563	18/49	1736,3012,3014,3015,4869,5111,5424,5425,5426,5928,5982,5985,6117,6118,8339,8607,10714,55651	DKC1,HIST1H2AE,H2AFX,H2AFZ,NPM1,PCNA,POLD1,POLD2,POLE,RBBP4,RFC2,RFC5,RPA1,RPA2,HIST1H2BG,RUVBL1,POLD3,NHP2
4_Member	Reactome Gene Sets	R-HSA-5656169	Termination of translesion DNA synthesis	-3.81349	-1.58081	9/16	5111,5424,5425,5426,5982,5985,6117,6118,10714	PCNA,POLD1,POLD2,POLE,RFC2,RFC5,RPA1,RPA2,POLD3
4_Member	GO Biological Processes	GO:0006297	nucleotide-excision repair, DNA gap filling	-3.81349	-1.58081	9/16	5111,5424,5425,5426,5982,5985,6117,6118,10714	PCNA,POLD1,POLD2,POLE,RFC2,RFC5,RPA1,RPA2,POLD3
4_Member	Reactome Gene Sets	R-HSA-69473	G2/M DNA damage checkpoint	-3.72554	-1.50521	14/34	472,672,891,3014,5982,5985,6117,6118,7157,7341,7531,7533,8339,10971	ATM,BRCA1,CCNB1,H2AFX,RFC2,RFC5,RPA1,RPA2,TP53,SUMO1,YWHAE,YWHAH,HIST1H2BG,YWHAQ
4_Member	Reactome Gene Sets	R-HSA-174437	Removal of the Flap Intermediate from the C-strand	-3.62446	-1.43544	6/8	5111,5424,5425,6117,6118,10714	PCNA,POLD1,POLD2,RPA1,RPA2,POLD3
4_Member	Reactome Gene Sets	R-HSA-6782135	Dual incision in TC-NER	-3.56122	-1.38705	15/39	2033,5111,5424,5425,5426,5430,5439,5440,5982,5985,6117,6118,6917,7874,10714	EP300,PCNA,POLD1,POLD2,POLE,POLR2A,POLR2J,POLR2K,RFC2,RFC5,RPA1,RPA2,TCEA1,USP7,POLD3
4_Member	Reactome Gene Sets	R-HSA-5696397	Gap-filling DNA repair synthesis and ligation in GG-NER	-3.54749	-1.38056	9/17	5111,5424,5425,5426,5982,5985,6117,6118,10714	PCNA,POLD1,POLD2,POLE,RFC2,RFC5,RPA1,RPA2,POLD3
4_Member	Reactome Gene Sets	R-HSA-174417	Telomere C-strand (Lagging Strand) Synthesis	-3.54749	-1.38056	9/17	5111,5424,5425,5426,5982,5985,6117,6118,10714	PCNA,POLD1,POLD2,POLE,RFC2,RFC5,RPA1,RPA2,POLD3
4_Member	KEGG Pathway	ko03410	Base excision repair	-3.49882	-1.35031	8/14	142,328,5111,5424,5425,5426,7374,10714	PARP1,APEX1,PCNA,POLD1,POLD2,POLE,UNG,POLD3
4_Member	KEGG Pathway	hsa03410	Base excision repair	-3.49882	-1.35031	8/14	142,328,5111,5424,5425,5426,7374,10714	PARP1,APEX1,PCNA,POLD1,POLD2,POLE,UNG,POLD3
4_Member	Reactome Gene Sets	R-HSA-6782210	Gap-filling DNA repair synthesis and ligation in TC-NER	-3.28578	-1.18835	15/41	2033,5111,5424,5425,5426,5430,5439,5440,5982,5985,6117,6118,6917,7874,10714	EP300,PCNA,POLD1,POLD2,POLE,POLR2A,POLR2J,POLR2K,RFC2,RFC5,RPA1,RPA2,TCEA1,USP7,POLD3
4_Member	Reactome Gene Sets	R-HSA-69186	Lagging Strand Synthesis	-3.22843	-1.14898	8/15	5111,5424,5425,5982,5985,6117,6118,10714	PCNA,POLD1,POLD2,RFC2,RFC5,RPA1,RPA2,POLD3
4_Member	Reactome Gene Sets	R-HSA-5693579	Homologous DNA Pairing and Strand Exchange	-3.20614	-1.13827	6/9	472,672,5982,5985,6117,6118	ATM,BRCA1,RFC2,RFC5,RPA1,RPA2
4_Member	Reactome Gene Sets	R-HSA-5693616	Presynaptic phase of homologous DNA pairing and strand exchange	-3.20614	-1.13827	6/9	472,672,5982,5985,6117,6118	ATM,BRCA1,RFC2,RFC5,RPA1,RPA2
4_Member	Reactome Gene Sets	R-HSA-174414	Processive synthesis on the C-strand of the telomere	-3.20614	-1.13827	6/9	5111,5424,5425,6117,6118,10714	PCNA,POLD1,POLD2,RPA1,RPA2,POLD3
4_Member	GO Biological Processes	GO:0000731	DNA synthesis involved in DNA repair	-3.15151	-1.0977	11/26	472,672,5111,5424,5425,5426,5982,5985,6117,6118,10714	ATM,BRCA1,PCNA,POLD1,POLD2,POLE,RFC2,RFC5,RPA1,RPA2,POLD3
4_Member	GO Biological Processes	GO:0006312	mitotic recombination	-3.01893	-0.999663	10/23	5111,5424,5425,5426,5982,5985,6117,6118,7153,10714	PCNA,POLD1,POLD2,POLE,RFC2,RFC5,RPA1,RPA2,TOP2A,POLD3
4_Member	Reactome Gene Sets	R-HSA-5696400	Dual Incision in GG-NER	-3.01893	-0.999663	10/23	142,5111,5424,5425,5426,5982,5985,6117,6118,10714	PARP1,PCNA,POLD1,POLD2,POLE,RFC2,RFC5,RPA1,RPA2,POLD3
4_Member	GO Biological Processes	GO:0000722	telomere maintenance via recombination	-2.8915	-0.902658	9/20	5111,5424,5425,5426,5982,5985,6117,6118,10714	PCNA,POLD1,POLD2,POLE,RFC2,RFC5,RPA1,RPA2,POLD3
4_Member	Reactome Gene Sets	R-HSA-110313	Translesion synthesis by Y family DNA polymerases bypasses lesions on DNA template	-2.8915	-0.902658	9/20	5111,5424,5425,5426,5982,5985,6117,6118,10714	PCNA,POLD1,POLD2,POLE,RFC2,RFC5,RPA1,RPA2,POLD3
4_Member	Reactome Gene Sets	R-HSA-5685938	HDR through Single Strand Annealing (SSA)	-2.86681	-0.902658	6/10	472,672,5982,5985,6117,6118	ATM,BRCA1,RFC2,RFC5,RPA1,RPA2
4_Member	Reactome Gene Sets	R-HSA-69109	Leading Strand Synthesis	-2.86681	-0.902658	6/10	5111,5424,5425,5982,5985,10714	PCNA,POLD1,POLD2,RFC2,RFC5,POLD3
4_Member	GO Biological Processes	GO:0006266	DNA ligation	-2.86681	-0.902658	6/10	142,5111,5424,5425,7153,10714	PARP1,PCNA,POLD1,POLD2,TOP2A,POLD3
4_Member	Reactome Gene Sets	R-HSA-69091	Polymerase switching	-2.86681	-0.902658	6/10	5111,5424,5425,5982,5985,10714	PCNA,POLD1,POLD2,RFC2,RFC5,POLD3
4_Member	Reactome Gene Sets	R-HSA-174411	Polymerase switching on the C-strand of the telomere	-2.86681	-0.902658	6/10	5111,5424,5425,5982,5985,10714	PCNA,POLD1,POLD2,RFC2,RFC5,POLD3
4_Member	Reactome Gene Sets	R-HSA-5696398	Nucleotide Excision Repair	-2.81154	-0.862854	19/63	86,142,2033,5111,5424,5425,5426,5430,5439,5440,5982,5985,6117,6118,6917,7341,7874,8607,10714	ACTL6A,PARP1,EP300,PCNA,POLD1,POLD2,POLE,POLR2A,POLR2J,POLR2K,RFC2,RFC5,RPA1,RPA2,TCEA1,SUMO1,USP7,RUVBL1,POLD3
4_Member	GO Biological Processes	GO:0006284	base-excision repair	-2.77201	-0.829796	8/17	328,3159,5424,5426,6117,6118,7157,7374	APEX1,HMGA1,POLD1,POLE,RPA1,RPA2,TP53,UNG
4_Member	GO Biological Processes	GO:0006289	nucleotide-excision repair	-2.7536	-0.819857	18/59	142,2033,5111,5424,5425,5426,5430,5439,5440,5982,5985,6117,6118,6917,7157,7341,7874,10714	PARP1,EP300,PCNA,POLD1,POLD2,POLE,POLR2A,POLR2J,POLR2K,RFC2,RFC5,RPA1,RPA2,TCEA1,TP53,SUMO1,USP7,POLD3
4_Member	GO Biological Processes	GO:0033683	nucleotide-excision repair, DNA incision	-2.70938	-0.78805	9/21	142,5111,5424,5425,5982,5985,6117,6118,10714	PARP1,PCNA,POLD1,POLD2,RFC2,RFC5,RPA1,RPA2,POLD3
4_Member	GO Biological Processes	GO:0006296	nucleotide-excision repair, DNA incision, 5'-to lesion	-2.70938	-0.78805	9/21	142,5111,5424,5425,5982,5985,6117,6118,10714	PARP1,PCNA,POLD1,POLD2,RFC2,RFC5,RPA1,RPA2,POLD3
4_Member	Reactome Gene Sets	R-HSA-110314	Recognition of DNA damage by PCNA-containing replication complex	-2.70938	-0.78805	9/21	5111,5424,5425,5426,5982,5985,6117,6118,10714	PCNA,POLD1,POLD2,POLE,RFC2,RFC5,RPA1,RPA2,POLD3
4_Member	Reactome Gene Sets	R-HSA-5693607	Processing of DNA double-strand break ends	-2.70195	-0.784678	12/33	472,672,3014,5531,5982,5985,6117,6118,7341,8339,8914,54962	ATM,BRCA1,H2AFX,PPP4C,RFC2,RFC5,RPA1,RPA2,SUMO1,HIST1H2BG,TIMELESS,TIPIN
4_Member	GO Biological Processes	GO:0006301	postreplication repair	-2.68591	-0.778617	10/25	672,4436,5111,5424,5425,5982,5985,6117,6118,10714	BRCA1,MSH2,PCNA,POLD1,POLD2,RFC2,RFC5,RPA1,RPA2,POLD3
4_Member	Reactome Gene Sets	R-HSA-69166	Removal of the Flap Intermediate	-2.58281	-0.707847	6/11	5111,5424,5425,6117,6118,10714	PCNA,POLD1,POLD2,RPA1,RPA2,POLD3
4_Member	GO Biological Processes	GO:0019985	translesion synthesis	-2.39966	-0.60783	8/19	5111,5424,5425,5982,5985,6117,6118,10714	PCNA,POLD1,POLD2,RFC2,RFC5,RPA1,RPA2,POLD3
4_Member	Reactome Gene Sets	R-HSA-6781827	Transcription-Coupled Nucleotide Excision Repair (TC-NER)	-2.3945	-0.607189	15/49	2033,5111,5424,5425,5426,5430,5439,5440,5982,5985,6117,6118,6917,7874,10714	EP300,PCNA,POLD1,POLD2,POLE,POLR2A,POLR2J,POLR2K,RFC2,RFC5,RPA1,RPA2,TCEA1,USP7,POLD3
4_Member	KEGG Pathway	ko03420	Nucleotide excision repair	-2.38679	-0.605424	9/23	5111,5424,5425,5426,5982,5985,6117,6118,10714	PCNA,POLD1,POLD2,POLE,RFC2,RFC5,RPA1,RPA2,POLD3
4_Member	KEGG Pathway	hsa03420	Nucleotide excision repair	-2.38679	-0.605424	9/23	5111,5424,5425,5426,5982,5985,6117,6118,10714	PCNA,POLD1,POLD2,POLE,RFC2,RFC5,RPA1,RPA2,POLD3
4_Member	Reactome Gene Sets	R-HSA-69183	Processive synthesis on the lagging strand	-2.34	-0.564507	6/12	5111,5424,5425,6117,6118,10714	PCNA,POLD1,POLD2,RPA1,RPA2,POLD3
4_Member	GO Biological Processes	GO:0042276	error-prone translesion synthesis	-2.25435	-0.513878	5/9	5111,5982,5985,6117,6118	PCNA,RFC2,RFC5,RPA1,RPA2
4_Member	Reactome Gene Sets	R-HSA-5656121	Translesion synthesis by POLI	-2.25435	-0.513878	5/9	5111,5982,5985,6117,6118	PCNA,RFC2,RFC5,RPA1,RPA2
4_Member	Reactome Gene Sets	R-HSA-5655862	Translesion synthesis by POLK	-2.25435	-0.513878	5/9	5111,5982,5985,6117,6118	PCNA,RFC2,RFC5,RPA1,RPA2
4_Member	Reactome Gene Sets	R-HSA-110312	Translesion synthesis by REV1	-2.25435	-0.513878	5/9	5111,5982,5985,6117,6118	PCNA,RFC2,RFC5,RPA1,RPA2
4_Member	GO Biological Processes	GO:0042769	DNA damage response, detection of DNA damage	-2.24323	-0.513878	9/24	142,5111,5424,5425,5982,5985,6117,6118,10714	PARP1,PCNA,POLD1,POLD2,RFC2,RFC5,RPA1,RPA2,POLD3
4_Member	GO Biological Processes	GO:0006283	transcription-coupled nucleotide-excision repair	-2.15148	-0.440848	14/47	2033,5111,5424,5425,5430,5439,5440,5982,5985,6117,6118,6917,7874,10714	EP300,PCNA,POLD1,POLD2,POLR2A,POLR2J,POLR2K,RFC2,RFC5,RPA1,RPA2,TCEA1,USP7,POLD3
5_Summary	GO Biological Processes	GO:0006325	chromatin organization	-7.47921	-4.18374	69/246	86,472,546,672,891,1025,1108,1499,1786,2033,2091,2146,2648,3012,3014,3015,3020,3054,3070,3159,3276,3720,4171,4678,4869,5928,6294,6418,6421,6500,6598,6599,6880,7157,7874,7913,8242,8339,8479,8520,8607,8726,9070,9320,9611,9643,10155,10419,10664,10927,11176,11198,22823,23198,23512,25836,25942,55746,56916,64324,64426,64710,83746,84289,114049,123169,171023,201161,222229,1019,79084	ACTL6A,ATM,ATRX,BRCA1,CCNB1,CDK9,CHD4,CTNNB1,DNMT1,EP300,FBL,EZH2,KAT2A,HIST1H2AE,H2AFX,H2AFZ,H3F3A,HCFC1,HELLS,HMGA1,PRMT1,JARID2,MCM2,NASP,NPM1,RBBP4,SAFB,SET,SFPQ,SKP1,SMARCB1,SMARCC1,TAF9,TP53,USP7,DEK,KDM5C,HIST1H2BG,HIRIP3,HAT1,RUVBL1,EED,ASH2L,TRIP12,NCOR1,MORF4L2,TRIM28,PRMT5,CTCF,SPIN1,BAZ2A,SUPT16H,MTF2,PSME4,SUZ12,NIPBL,SIN3A,NUP133,SMARCAD1,NSD1,SUDS3,NUCKS1,L3MBTL2,ING5,BUD23,LEO1,AS…
5_Member	GO Biological Processes	GO:0006325	chromatin organization	-7.47921	-4.18374	69/246	86,472,546,672,891,1025,1108,1499,1786,2033,2091,2146,2648,3012,3014,3015,3020,3054,3070,3159,3276,3720,4171,4678,4869,5928,6294,6418,6421,6500,6598,6599,6880,7157,7874,7913,8242,8339,8479,8520,8607,8726,9070,9320,9611,9643,10155,10419,10664,10927,11176,11198,22823,23198,23512,25836,25942,55746,56916,64324,64426,64710,83746,84289,114049,123169,171023,201161,222229	ACTL6A,ATM,ATRX,BRCA1,CCNB1,CDK9,CHD4,CTNNB1,DNMT1,EP300,FBL,EZH2,KAT2A,HIST1H2AE,H2AFX,H2AFZ,H3F3A,HCFC1,HELLS,HMGA1,PRMT1,JARID2,MCM2,NASP,NPM1,RBBP4,SAFB,SET,SFPQ,SKP1,SMARCB1,SMARCC1,TAF9,TP53,USP7,DEK,KDM5C,HIST1H2BG,HIRIP3,HAT1,RUVBL1,EED,ASH2L,TRIP12,NCOR1,MORF4L2,TRIM28,PRMT5,CTCF,SPIN1,BAZ2A,SUPT16H,MTF2,PSME4,SUZ12,NIPBL,SIN3A,NUP133,SMARCAD1,NSD1,SUDS3,NUCKS1,L3MBTL2,ING5,BUD23,LEO1,AS…
5_Member	GO Biological Processes	GO:0016569	covalent chromatin modification	-6.13318	-3.18449	53/185	86,472,546,672,891,1025,1108,1499,1786,2033,2091,2146,2648,3054,3070,3276,3720,5928,6418,6421,6500,6598,6599,6880,7157,7874,7913,8242,8520,8607,8726,9070,9320,9611,9643,10155,10419,10664,10927,11176,22823,23512,25836,25942,56916,64324,64426,83746,84289,114049,123169,171023,222229	ACTL6A,ATM,ATRX,BRCA1,CCNB1,CDK9,CHD4,CTNNB1,DNMT1,EP300,FBL,EZH2,KAT2A,HCFC1,HELLS,PRMT1,JARID2,RBBP4,SET,SFPQ,SKP1,SMARCB1,SMARCC1,TAF9,TP53,USP7,DEK,KDM5C,HAT1,RUVBL1,EED,ASH2L,TRIP12,NCOR1,MORF4L2,TRIM28,PRMT5,CTCF,SPIN1,BAZ2A,MTF2,SUZ12,NIPBL,SIN3A,SMARCAD1,NSD1,SUDS3,L3MBTL2,ING5,BUD23,LEO1,ASXL1,LRWD1
5_Member	GO Biological Processes	GO:0016570	histone modification	-5.21338	-2.53187	44/153	86,472,546,672,891,1025,1108,1499,1786,2033,2091,2146,2648,3054,3276,3720,5928,6418,6421,6500,6598,6880,7157,7874,8242,8520,8607,8726,9070,9320,9643,10419,10664,11176,22823,23512,25836,25942,56916,64324,64426,84289,123169,171023	ACTL6A,ATM,ATRX,BRCA1,CCNB1,CDK9,CHD4,CTNNB1,DNMT1,EP300,FBL,EZH2,KAT2A,HCFC1,PRMT1,JARID2,RBBP4,SET,SFPQ,SKP1,SMARCB1,TAF9,TP53,USP7,KDM5C,HAT1,RUVBL1,EED,ASH2L,TRIP12,MORF4L2,PRMT5,CTCF,BAZ2A,MTF2,SUZ12,NIPBL,SIN3A,SMARCAD1,NSD1,SUDS3,ING5,LEO1,ASXL1
5_Member	Reactome Gene Sets	R-HSA-4839726	Chromatin organization	-2.99624	-0.98708	29/109	86,1019,1108,2033,2146,2648,3012,3014,3015,3054,3276,5928,6598,6599,6880,8242,8339,8520,8607,8726,9070,9611,9643,10419,23512,64324,64426,79084,84289	ACTL6A,CDK4,CHD4,EP300,EZH2,KAT2A,HIST1H2AE,H2AFX,H2AFZ,HCFC1,PRMT1,RBBP4,SMARCB1,SMARCC1,TAF9,KDM5C,HIST1H2BG,HAT1,RUVBL1,EED,ASH2L,NCOR1,MORF4L2,PRMT5,SUZ12,NSD1,SUDS3,WDR77,ING5
5_Member	Reactome Gene Sets	R-HSA-3247509	Chromatin modifying enzymes	-2.99624	-0.98708	29/109	86,1019,1108,2033,2146,2648,3012,3014,3015,3054,3276,5928,6598,6599,6880,8242,8339,8520,8607,8726,9070,9611,9643,10419,23512,64324,64426,79084,84289	ACTL6A,CDK4,CHD4,EP300,EZH2,KAT2A,HIST1H2AE,H2AFX,H2AFZ,HCFC1,PRMT1,RBBP4,SMARCB1,SMARCC1,TAF9,KDM5C,HIST1H2BG,HAT1,RUVBL1,EED,ASH2L,NCOR1,MORF4L2,PRMT5,SUZ12,NSD1,SUDS3,WDR77,ING5
5_Member	GO Biological Processes	GO:0043967	histone H4 acetylation	-2.10984	-0.409133	9/25	86,672,2033,2648,3054,6598,8520,8607,9643	ACTL6A,BRCA1,EP300,KAT2A,HCFC1,SMARCB1,HAT1,RUVBL1,MORF4L2
6_Summary	GO Biological Processes	GO:0033044	regulation of chromosome organization	-7.09583	-3.88248	41/120	142,472,546,672,699,701,891,1025,1457,1499,1736,1786,2648,3020,3159,3181,3184,3192,3720,5885,6418,6421,6598,7157,7520,7756,7874,8726,9320,9700,10155,10664,10694,22823,23063,25836,25942,54552,64324,113130,201161,2288,3925,4682,4869,5756,6709,26271,54998,81,348,3312,5494,6696,7376,7431,7533,8408,10253,10399,11315,55920	PARP1,ATM,ATRX,BRCA1,BUB1,BUB1B,CCNB1,CDK9,CSNK2A1,CTNNB1,DKC1,DNMT1,KAT2A,H3F3A,HMGA1,HNRNPA2B1,HNRNPD,HNRNPU,JARID2,RAD21,SET,SFPQ,SMARCB1,TP53,XRCC5,ZNF207,USP7,EED,TRIP12,ESPL1,TRIM28,CTCF,CCT8,MTF2,WAPL,NIPBL,SIN3A,GNL3L,NSD1,CDCA5,CENPV,FKBP4,STMN1,NUBP1,NPM1,TWF1,SPTAN1,FBXO5,AURKAIP1,ACTN4,APOE,HSPA8,PPM1A,SPP1,NR1H2,VIM,YWHAH,ULK1,SPRY2,RACK1,PARK7,RCC2
6_Member	GO Biological Processes	GO:0033044	regulation of chromosome organization	-7.09583	-3.88248	41/120	142,472,546,672,699,701,891,1025,1457,1499,1736,1786,2648,3020,3159,3181,3184,3192,3720,5885,6418,6421,6598,7157,7520,7756,7874,8726,9320,9700,10155,10664,10694,22823,23063,25836,25942,54552,64324,113130,201161	PARP1,ATM,ATRX,BRCA1,BUB1,BUB1B,CCNB1,CDK9,CSNK2A1,CTNNB1,DKC1,DNMT1,KAT2A,H3F3A,HMGA1,HNRNPA2B1,HNRNPD,HNRNPU,JARID2,RAD21,SET,SFPQ,SMARCB1,TP53,XRCC5,ZNF207,USP7,EED,TRIP12,ESPL1,TRIM28,CTCF,CCT8,MTF2,WAPL,NIPBL,SIN3A,GNL3L,NSD1,CDCA5,CENPV
6_Member	GO Biological Processes	GO:2001251	negative regulation of chromosome organization	-5.92549	-3.0375	23/55	142,472,546,672,699,701,891,1457,1786,3020,3159,3192,3720,6418,6598,7520,7756,9320,9700,22823,23063,25942,54552	PARP1,ATM,ATRX,BRCA1,BUB1,BUB1B,CCNB1,CSNK2A1,DNMT1,H3F3A,HMGA1,HNRNPU,JARID2,SET,SMARCB1,XRCC5,ZNF207,TRIP12,ESPL1,MTF2,WAPL,SIN3A,GNL3L
6_Member	GO Biological Processes	GO:0031056	regulation of histone modification	-4.42942	-2.03704	19/49	472,546,672,891,1025,1499,1786,2648,3720,6418,6598,7157,8726,9320,10664,22823,25836,25942,64324	ATM,ATRX,BRCA1,CCNB1,CDK9,CTNNB1,DNMT1,KAT2A,JARID2,SET,SMARCB1,TP53,EED,TRIP12,CTCF,MTF2,NIPBL,SIN3A,NSD1
6_Member	GO Biological Processes	GO:2001252	positive regulation of chromosome organization	-4.24529	-1.89321	23/67	472,546,672,891,1025,1499,1736,1786,2648,3181,3184,3720,5885,6421,6598,7157,8726,9700,10155,10694,22823,25836,25942	ATM,ATRX,BRCA1,CCNB1,CDK9,CTNNB1,DKC1,DNMT1,KAT2A,HNRNPA2B1,HNRNPD,JARID2,RAD21,SFPQ,SMARCB1,TP53,EED,ESPL1,TRIM28,CCT8,MTF2,NIPBL,SIN3A
6_Member	GO Biological Processes	GO:1905269	positive regulation of chromatin organization	-4.19645	-1.85522	15/35	472,672,891,1025,1499,1786,2648,3720,6598,7157,8726,10155,22823,25836,25942	ATM,BRCA1,CCNB1,CDK9,CTNNB1,DNMT1,KAT2A,JARID2,SMARCB1,TP53,EED,TRIM28,MTF2,NIPBL,SIN3A
6_Member	GO Biological Processes	GO:1902275	regulation of chromatin organization	-4.18509	-1.84919	21/59	472,546,672,891,1025,1499,1786,2648,3159,3720,6418,6598,7157,8726,9320,10155,10664,22823,25836,25942,64324	ATM,ATRX,BRCA1,CCNB1,CDK9,CTNNB1,DNMT1,KAT2A,HMGA1,JARID2,SET,SMARCB1,TP53,EED,TRIP12,TRIM28,CTCF,MTF2,NIPBL,SIN3A,NSD1
6_Member	GO Biological Processes	GO:0010639	negative regulation of organelle organization	-3.49281	-1.35031	31/112	142,472,546,672,699,701,891,1457,1786,2288,3020,3159,3192,3720,3925,4682,4869,5756,6418,6598,6709,7520,7756,9320,9700,22823,23063,25942,26271,54552,54998	PARP1,ATM,ATRX,BRCA1,BUB1,BUB1B,CCNB1,CSNK2A1,DNMT1,FKBP4,H3F3A,HMGA1,HNRNPU,JARID2,STMN1,NUBP1,NPM1,TWF1,SET,SMARCB1,SPTAN1,XRCC5,ZNF207,TRIP12,ESPL1,MTF2,WAPL,SIN3A,FBXO5,GNL3L,AURKAIP1
6_Member	GO Biological Processes	GO:0031058	positive regulation of histone modification	-3.42629	-1.29052	13/32	472,672,891,1025,1499,1786,2648,3720,6598,7157,8726,22823,25836	ATM,BRCA1,CCNB1,CDK9,CTNNB1,DNMT1,KAT2A,JARID2,SMARCB1,TP53,EED,MTF2,NIPBL
6_Member	GO Biological Processes	GO:0051129	negative regulation of cellular component organization	-3.04075	-1.01115	44/186	81,142,348,472,546,672,699,701,891,1457,1786,2288,3020,3159,3192,3312,3720,3925,4682,4869,5494,5756,6418,6598,6696,6709,7376,7431,7520,7533,7756,8408,9320,9700,10253,10399,11315,22823,23063,25942,26271,54552,54998,55920	ACTN4,PARP1,APOE,ATM,ATRX,BRCA1,BUB1,BUB1B,CCNB1,CSNK2A1,DNMT1,FKBP4,H3F3A,HMGA1,HNRNPU,HSPA8,JARID2,STMN1,NUBP1,NPM1,PPM1A,TWF1,SET,SMARCB1,SPP1,SPTAN1,NR1H2,VIM,XRCC5,YWHAH,ZNF207,ULK1,TRIP12,ESPL1,SPRY2,RACK1,PARK7,MTF2,WAPL,SIN3A,FBXO5,GNL3L,AURKAIP1,RCC2
6_Member	GO Biological Processes	GO:0031060	regulation of histone methylation	-2.68591	-0.778617	10/25	546,672,1499,1786,3720,6598,8726,10664,22823,64324	ATRX,BRCA1,CTNNB1,DNMT1,JARID2,SMARCB1,EED,CTCF,MTF2,NSD1
6_Member	GO Biological Processes	GO:1905268	negative regulation of chromatin organization	-2.54171	-0.701927	9/22	672,1786,3159,3720,6418,6598,9320,22823,25942	BRCA1,DNMT1,HMGA1,JARID2,SET,SMARCB1,TRIP12,MTF2,SIN3A
6_Member	GO Biological Processes	GO:0031057	negative regulation of histone modification	-2.39966	-0.60783	8/19	672,1786,3720,6418,6598,9320,22823,25942	BRCA1,DNMT1,JARID2,SET,SMARCB1,TRIP12,MTF2,SIN3A
6_Member	GO Biological Processes	GO:1901983	regulation of protein acetylation	-2.2612	-0.513878	7/16	672,2648,6418,6598,10664,11315,25942	BRCA1,KAT2A,SET,SMARCB1,CTCF,PARK7,SIN3A
6_Member	GO Biological Processes	GO:0051570	regulation of histone H3-K9 methylation	-2.00985	-0.330677	5/10	546,672,1786,3720,6598	ATRX,BRCA1,DNMT1,JARID2,SMARCB1
7_Summary	GO Biological Processes	GO:0000278	mitotic cell cycle	-6.27295	-3.28853	99/421	328,440,472,546,586,699,701,891,988,1019,1025,1452,1457,1499,1874,2033,2146,3070,3276,3320,3835,3837,3925,4171,4172,4173,4174,4175,4176,4436,4605,4849,4869,5111,5426,5500,5684,5687,5692,5694,5707,5718,5885,5901,5902,6117,6118,6152,6241,6500,6993,7153,7157,7531,7756,7846,7979,8453,8607,8815,8914,9055,9631,9688,9700,9918,10197,10253,10419,10926,23063,23198,23212,23244,25836,25847,25942,26073,26271,…	APEX1,ASNS,ATM,ATRX,BCAT1,BUB1,BUB1B,CCNB1,CDC5L,CDK4,CDK9,CSNK1A1,CSNK2A1,CTNNB1,E2F4,EP300,EZH2,HELLS,PRMT1,HSP90AA1,KIF22,KPNB1,STMN1,MCM2,MCM3,MCM4,MCM5,MCM6,MCM7,MSH2,MYBL2,CNOT3,NPM1,PCNA,POLE,PPP1CB,PSMA3,PSMA6,PSMB4,PSMB6,PSMD1,PSMD12,RAD21,RAN,RANBP1,RPA1,RPA2,RPL24,RRM2,SKP1,DYNLT1,TOP2A,TP53,YWHAE,ZNF207,TUBA1A,SEM1,CUL2,RUVBL1,BANF1,TIMELESS,PRC1,NUP155,NUP93,ESPL1,NCAPD2,PSME3,SPRY2,…
7_Member	GO Biological Processes	GO:0000278	mitotic cell cycle	-6.27295	-3.28853	99/421	328,440,472,546,586,699,701,891,988,1019,1025,1452,1457,1499,1874,2033,2146,3070,3276,3320,3835,3837,3925,4171,4172,4173,4174,4175,4176,4436,4605,4849,4869,5111,5426,5500,5684,5687,5692,5694,5707,5718,5885,5901,5902,6117,6118,6152,6241,6500,6993,7153,7157,7531,7756,7846,7979,8453,8607,8815,8914,9055,9631,9688,9700,9918,10197,10253,10419,10926,23063,23198,23212,23244,25836,25847,25942,26073,26271,…	APEX1,ASNS,ATM,ATRX,BCAT1,BUB1,BUB1B,CCNB1,CDC5L,CDK4,CDK9,CSNK1A1,CSNK2A1,CTNNB1,E2F4,EP300,EZH2,HELLS,PRMT1,HSP90AA1,KIF22,KPNB1,STMN1,MCM2,MCM3,MCM4,MCM5,MCM6,MCM7,MSH2,MYBL2,CNOT3,NPM1,PCNA,POLE,PPP1CB,PSMA3,PSMA6,PSMB4,PSMB6,PSMD1,PSMD12,RAD21,RAN,RANBP1,RPA1,RPA2,RPL24,RRM2,SKP1,DYNLT1,TOP2A,TP53,YWHAE,ZNF207,TUBA1A,SEM1,CUL2,RUVBL1,BANF1,TIMELESS,PRC1,NUP155,NUP93,ESPL1,NCAPD2,PSME3,SPRY2,…
7_Member	GO Biological Processes	GO:1903047	mitotic cell cycle process	-6.26427	-3.28853	94/394	328,472,546,586,699,701,891,1019,1452,1457,1874,2033,2146,3070,3276,3320,3835,3837,3925,4171,4172,4173,4174,4175,4176,4436,4605,4849,4869,5111,5426,5500,5684,5687,5692,5694,5707,5718,5885,5901,5902,6117,6118,6152,6241,6500,6993,7153,7157,7531,7756,7846,7979,8453,8607,8815,8914,9055,9631,9688,9700,9918,10197,10253,10419,10926,23063,23198,23212,23244,25836,25847,25942,26271,27338,51530,54888,54962,…	APEX1,ATM,ATRX,BCAT1,BUB1,BUB1B,CCNB1,CDK4,CSNK1A1,CSNK2A1,E2F4,EP300,EZH2,HELLS,PRMT1,HSP90AA1,KIF22,KPNB1,STMN1,MCM2,MCM3,MCM4,MCM5,MCM6,MCM7,MSH2,MYBL2,CNOT3,NPM1,PCNA,POLE,PPP1CB,PSMA3,PSMA6,PSMB4,PSMB6,PSMD1,PSMD12,RAD21,RAN,RANBP1,RPA1,RPA2,RPL24,RRM2,SKP1,DYNLT1,TOP2A,TP53,YWHAE,ZNF207,TUBA1A,SEM1,CUL2,RUVBL1,BANF1,TIMELESS,PRC1,NUP155,NUP93,ESPL1,NCAPD2,PSME3,SPRY2,PRMT5,DBF4,WAPL,PSME4,R…
7_Member	GO Biological Processes	GO:0045786	negative regulation of cell cycle	-5.85883	-2.98933	59/218	472,546,672,699,701,891,988,1019,1025,1457,1499,1874,1982,2033,2146,2475,3014,3276,3326,4436,4682,4849,4869,5111,5494,5684,5687,5692,5694,5707,5718,6118,6152,6500,7153,7157,7756,7919,7979,8453,9238,9700,10197,10514,10670,11180,23063,23198,26271,51053,54888,54962,54998,55055,55215,57060,65123,81620,81857	ATM,ATRX,BRCA1,BUB1,BUB1B,CCNB1,CDC5L,CDK4,CDK9,CSNK2A1,CTNNB1,E2F4,EIF4G2,EP300,EZH2,MTOR,H2AFX,PRMT1,HSP90AB1,MSH2,NUBP1,CNOT3,NPM1,PCNA,PPM1A,PSMA3,PSMA6,PSMB4,PSMB6,PSMD1,PSMD12,RPA2,RPL24,SKP1,TOP2A,TP53,ZNF207,DDX39B,SEM1,CUL2,TBRG4,ESPL1,PSME3,MYBBP1A,RRAGA,WDR6,WAPL,PSME4,FBXO5,GMNN,NSUN2,TIPIN,AURKAIP1,ZWILCH,FANCI,PCBP4,INTS3,CDT1,MED25
7_Member	GO Biological Processes	GO:0000082	G1/S transition of mitotic cell cycle	-5.11005	-2.48304	33/103	328,472,586,891,1019,1874,2033,2146,3276,4171,4172,4173,4174,4175,4176,4849,4869,5111,5426,5902,6117,6118,6241,7157,8453,10197,10926,26271,55388,56257,57060,59343,81620	APEX1,ATM,BCAT1,CCNB1,CDK4,E2F4,EP300,EZH2,PRMT1,MCM2,MCM3,MCM4,MCM5,MCM6,MCM7,CNOT3,NPM1,PCNA,POLE,RANBP1,RPA1,RPA2,RRM2,TP53,CUL2,PSME3,DBF4,FBXO5,MCM10,MEPCE,PCBP4,SENP2,CDT1
7_Member	Reactome Gene Sets	R-HSA-212436	Generic Transcription Pathway	-4.94454	-2.41083	54/206	142,348,472,672,891,1025,1108,1327,1349,1457,1874,2033,2475,2648,3276,4436,4605,4849,4869,5052,5111,5430,5439,5440,5494,5876,5928,5982,5985,6117,6118,6667,6880,6917,7157,7323,7341,7376,7531,7533,7874,7913,9611,10128,10155,10419,10670,10971,11198,55215,57060,81857,84289,90317	PARP1,APOE,ATM,BRCA1,CCNB1,CDK9,CHD4,COX4I1,COX7B,CSNK2A1,E2F4,EP300,MTOR,KAT2A,PRMT1,MSH2,MYBL2,CNOT3,NPM1,PRDX1,PCNA,POLR2A,POLR2J,POLR2K,PPM1A,RABGGTB,RBBP4,RFC2,RFC5,RPA1,RPA2,SP1,TAF9,TCEA1,TP53,UBE2D3,SUMO1,NR1H2,YWHAE,YWHAH,USP7,DEK,NCOR1,LRPPRC,TRIM28,PRMT5,RRAGA,YWHAQ,SUPT16H,FANCI,PCBP4,MED25,ING5,ZNF616
7_Member	GO Biological Processes	GO:0044770	cell cycle phase transition	-4.85436	-2.32892	59/233	328,472,586,699,701,891,1019,1457,1874,2033,2146,3276,3320,4171,4172,4173,4174,4175,4176,4849,4869,5111,5426,5500,5684,5687,5692,5694,5707,5718,5902,6117,6118,6152,6241,6500,7157,7531,7756,7846,7979,8453,8914,9700,10197,10926,23198,25942,26271,27338,54962,55215,55388,55920,56257,57060,59343,81620,113130	APEX1,ATM,BCAT1,BUB1,BUB1B,CCNB1,CDK4,CSNK2A1,E2F4,EP300,EZH2,PRMT1,HSP90AA1,MCM2,MCM3,MCM4,MCM5,MCM6,MCM7,CNOT3,NPM1,PCNA,POLE,PPP1CB,PSMA3,PSMA6,PSMB4,PSMB6,PSMD1,PSMD12,RANBP1,RPA1,RPA2,RPL24,RRM2,SKP1,TP53,YWHAE,ZNF207,TUBA1A,SEM1,CUL2,TIMELESS,ESPL1,PSME3,DBF4,PSME4,SIN3A,FBXO5,UBE2S,TIPIN,FANCI,MCM10,RCC2,MEPCE,PCBP4,SENP2,CDT1,CDCA5
7_Member	GO Biological Processes	GO:0051726	regulation of cell cycle	-4.79073	-2.29183	82/357	328,440,472,546,672,699,701,891,988,1019,1025,1457,1499,1874,1894,1982,2033,2146,2475,3014,3054,3276,3312,3326,4436,4605,4682,4849,4869,5111,5494,5684,5687,5692,5694,5707,5718,5885,5902,5928,6118,6152,6421,6500,7051,7153,7157,7756,7919,7979,8453,9238,9700,10197,10399,10419,10514,10664,10670,11180,23063,23198,25942,26073,26271,51053,54888,54962,54998,55055,55215,55920,56257,56647,57060,59343,63979…	APEX1,ASNS,ATM,ATRX,BRCA1,BUB1,BUB1B,CCNB1,CDC5L,CDK4,CDK9,CSNK2A1,CTNNB1,E2F4,ECT2,EIF4G2,EP300,EZH2,MTOR,H2AFX,HCFC1,PRMT1,HSPA8,HSP90AB1,MSH2,MYBL2,NUBP1,CNOT3,NPM1,PCNA,PPM1A,PSMA3,PSMA6,PSMB4,PSMB6,PSMD1,PSMD12,RAD21,RANBP1,RBBP4,RPA2,RPL24,SFPQ,SKP1,TGM1,TOP2A,TP53,ZNF207,DDX39B,SEM1,CUL2,TBRG4,ESPL1,PSME3,RACK1,PRMT5,MYBBP1A,CTCF,RRAGA,WDR6,WAPL,PSME4,SIN3A,POLDIP2,FBXO5,GMNN,NSUN2,TIPIN,A…
7_Member	GO Biological Processes	GO:0044843	cell cycle G1/S phase transition	-4.71733	-2.26001	33/107	328,472,586,891,1019,1874,2033,2146,3276,4171,4172,4173,4174,4175,4176,4849,4869,5111,5426,5902,6117,6118,6241,7157,8453,10197,10926,26271,55388,56257,57060,59343,81620	APEX1,ATM,BCAT1,CCNB1,CDK4,E2F4,EP300,EZH2,PRMT1,MCM2,MCM3,MCM4,MCM5,MCM6,MCM7,CNOT3,NPM1,PCNA,POLE,RANBP1,RPA1,RPA2,RRM2,TP53,CUL2,PSME3,DBF4,FBXO5,MCM10,MEPCE,PCBP4,SENP2,CDT1
7_Member	GO Biological Processes	GO:0044772	mitotic cell cycle phase transition	-4.64797	-2.20444	57/226	328,472,586,699,701,891,1019,1457,1874,2033,2146,3276,3320,4171,4172,4173,4174,4175,4176,4849,4869,5111,5426,5500,5684,5687,5692,5694,5707,5718,5902,6117,6118,6152,6241,6500,7157,7531,7756,7846,7979,8453,9700,10197,10926,23198,25942,26271,27338,55215,55388,55920,56257,57060,59343,81620,113130	APEX1,ATM,BCAT1,BUB1,BUB1B,CCNB1,CDK4,CSNK2A1,E2F4,EP300,EZH2,PRMT1,HSP90AA1,MCM2,MCM3,MCM4,MCM5,MCM6,MCM7,CNOT3,NPM1,PCNA,POLE,PPP1CB,PSMA3,PSMA6,PSMB4,PSMB6,PSMD1,PSMD12,RANBP1,RPA1,RPA2,RPL24,RRM2,SKP1,TP53,YWHAE,ZNF207,TUBA1A,SEM1,CUL2,ESPL1,PSME3,DBF4,PSME4,SIN3A,FBXO5,UBE2S,FANCI,MCM10,RCC2,MEPCE,PCBP4,SENP2,CDT1,CDCA5
7_Member	GO Biological Processes	GO:0010948	negative regulation of cell cycle process	-4.43444	-2.03704	37/129	472,546,672,699,701,891,1019,1025,1457,1874,2033,2146,3276,3326,4682,4849,4869,5111,5684,5687,5692,5694,5707,5718,6118,6500,7157,7756,7979,9700,10197,23063,23198,26271,54998,55215,57060	ATM,ATRX,BRCA1,BUB1,BUB1B,CCNB1,CDK4,CDK9,CSNK2A1,E2F4,EP300,EZH2,PRMT1,HSP90AB1,NUBP1,CNOT3,NPM1,PCNA,PSMA3,PSMA6,PSMB4,PSMB6,PSMD1,PSMD12,RPA2,SKP1,TP53,ZNF207,SEM1,ESPL1,PSME3,WAPL,PSME4,FBXO5,AURKAIP1,FANCI,PCBP4
7_Member	GO Biological Processes	GO:0000075	cell cycle checkpoint	-4.15783	-1.83754	28/90	472,672,699,701,891,988,1457,1874,2033,3014,3276,4436,4849,4869,5111,6118,6152,7153,7157,7756,7919,54888,54962,55055,55215,57060,65123,81620	ATM,BRCA1,BUB1,BUB1B,CCNB1,CDC5L,CSNK2A1,E2F4,EP300,H2AFX,PRMT1,MSH2,CNOT3,NPM1,PCNA,RPA2,RPL24,TOP2A,TP53,ZNF207,DDX39B,NSUN2,TIPIN,ZWILCH,FANCI,PCBP4,INTS3,CDT1
7_Member	GO Biological Processes	GO:0045930	negative regulation of mitotic cell cycle	-4.13038	-1.8209	36/128	472,546,699,701,891,1457,1499,1874,2033,2146,3276,4436,4849,4869,5111,5684,5687,5692,5694,5707,5718,6118,6152,6500,7153,7157,7756,7979,10197,23198,54962,54998,55055,55215,57060,65123	ATM,ATRX,BUB1,BUB1B,CCNB1,CSNK2A1,CTNNB1,E2F4,EP300,EZH2,PRMT1,MSH2,CNOT3,NPM1,PCNA,PSMA3,PSMA6,PSMB4,PSMB6,PSMD1,PSMD12,RPA2,RPL24,SKP1,TOP2A,TP53,ZNF207,SEM1,PSME3,PSME4,TIPIN,AURKAIP1,ZWILCH,FANCI,PCBP4,INTS3
7_Member	GO Biological Processes	GO:0010564	regulation of cell cycle process	-3.97905	-1.70706	55/227	328,472,546,672,699,701,891,1019,1025,1457,1499,1874,1894,2033,2146,3276,3326,4682,4849,4869,5111,5684,5687,5692,5694,5707,5718,5885,5902,6118,6421,6500,7157,7756,7979,9700,10197,10419,10514,10664,23063,23198,25942,26271,54962,54998,55215,55920,56257,57060,59343,81620,81857,113130,201161	APEX1,ATM,ATRX,BRCA1,BUB1,BUB1B,CCNB1,CDK4,CDK9,CSNK2A1,CTNNB1,E2F4,ECT2,EP300,EZH2,PRMT1,HSP90AB1,NUBP1,CNOT3,NPM1,PCNA,PSMA3,PSMA6,PSMB4,PSMB6,PSMD1,PSMD12,RAD21,RANBP1,RPA2,SFPQ,SKP1,TP53,ZNF207,SEM1,ESPL1,PSME3,PRMT5,MYBBP1A,CTCF,WAPL,PSME4,SIN3A,FBXO5,TIPIN,AURKAIP1,FANCI,RCC2,MEPCE,PCBP4,SENP2,CDT1,MED25,CDCA5,CENPV
7_Member	Reactome Gene Sets	R-HSA-3700989	Transcriptional Regulation by TP53	-3.96058	-1.69314	40/150	472,672,891,1025,1108,1327,1349,1457,1874,2033,2475,3276,4436,4849,4869,5052,5111,5430,5439,5440,5876,5928,5982,5985,6117,6118,6880,6917,7157,7531,7533,7874,10128,10419,10670,10971,11198,55215,57060,84289	ATM,BRCA1,CCNB1,CDK9,CHD4,COX4I1,COX7B,CSNK2A1,E2F4,EP300,MTOR,PRMT1,MSH2,CNOT3,NPM1,PRDX1,PCNA,POLR2A,POLR2J,POLR2K,RABGGTB,RBBP4,RFC2,RFC5,RPA1,RPA2,TAF9,TCEA1,TP53,YWHAE,YWHAH,USP7,LRPPRC,PRMT5,RRAGA,YWHAQ,SUPT16H,FANCI,PCBP4,ING5
7_Member	GO Biological Processes	GO:0007093	mitotic cell cycle checkpoint	-3.86724	-1.61563	22/66	472,699,701,891,1457,1874,2033,3276,4436,4849,4869,5111,6118,6152,7153,7157,7756,54962,55055,55215,57060,65123	ATM,BUB1,BUB1B,CCNB1,CSNK2A1,E2F4,EP300,PRMT1,MSH2,CNOT3,NPM1,PCNA,RPA2,RPL24,TOP2A,TP53,ZNF207,TIPIN,ZWILCH,FANCI,PCBP4,INTS3
7_Member	GO Biological Processes	GO:0045787	positive regulation of cell cycle	-3.77774	-1.54921	33/118	328,440,472,546,672,891,1019,1025,1874,1894,2033,3054,3276,3326,4849,4869,5111,5885,5902,6421,7051,7157,7919,9700,10514,25942,26073,55920,56257,57060,81857,113130,201161	APEX1,ASNS,ATM,ATRX,BRCA1,CCNB1,CDK4,CDK9,E2F4,ECT2,EP300,HCFC1,PRMT1,HSP90AB1,CNOT3,NPM1,PCNA,RAD21,RANBP1,SFPQ,TGM1,TP53,DDX39B,ESPL1,MYBBP1A,SIN3A,POLDIP2,RCC2,MEPCE,PCBP4,MED25,CDCA5,CENPV
7_Member	GO Biological Processes	GO:0090068	positive regulation of cell cycle process	-3.4947	-1.35031	26/88	328,472,546,672,891,1019,1874,1894,2033,3276,4849,4869,5111,5885,5902,6421,7157,9700,10514,25942,55920,56257,57060,81857,113130,201161	APEX1,ATM,ATRX,BRCA1,CCNB1,CDK4,E2F4,ECT2,EP300,PRMT1,CNOT3,NPM1,PCNA,RAD21,RANBP1,SFPQ,TP53,ESPL1,MYBBP1A,SIN3A,RCC2,MEPCE,PCBP4,MED25,CDCA5,CENPV
7_Member	GO Biological Processes	GO:0072331	signal transduction by p53 class mediator	-3.43768	-1.29856	29/103	472,546,672,891,1108,1457,1655,1874,2033,3276,4436,4849,4869,5111,5928,5982,5985,6117,6118,6880,7157,10210,10419,10514,11198,29108,57060,59343,84289	ATM,ATRX,BRCA1,CCNB1,CHD4,CSNK2A1,DDX5,E2F4,EP300,PRMT1,MSH2,CNOT3,NPM1,PCNA,RBBP4,RFC2,RFC5,RPA1,RPA2,TAF9,TP53,TOPORS,PRMT5,MYBBP1A,SUPT16H,PYCARD,PCBP4,SENP2,ING5
7_Member	GO Biological Processes	GO:0071156	regulation of cell cycle arrest	-3.30824	-1.18967	16/45	472,672,891,1019,1025,1874,2033,3276,3326,4849,4869,5111,7157,10514,57060,81857	ATM,BRCA1,CCNB1,CDK4,CDK9,E2F4,EP300,PRMT1,HSP90AB1,CNOT3,NPM1,PCNA,TP53,MYBBP1A,PCBP4,MED25
7_Member	GO Biological Processes	GO:0031570	DNA integrity checkpoint	-3.2485	-1.16611	20/63	472,672,891,988,1874,2033,3014,3276,4436,4849,4869,5111,6118,7153,7157,7919,54962,55215,57060,81620	ATM,BRCA1,CCNB1,CDC5L,E2F4,EP300,H2AFX,PRMT1,MSH2,CNOT3,NPM1,PCNA,RPA2,TOP2A,TP53,DDX39B,TIPIN,FANCI,PCBP4,CDT1
7_Member	GO Biological Processes	GO:0007346	regulation of mitotic cell cycle	-3.1552	-1.09861	50/216	328,440,472,546,699,701,891,1019,1025,1457,1499,1874,2033,2146,3276,4436,4849,4869,5111,5684,5687,5692,5694,5707,5718,5902,6118,6152,6500,7153,7157,7756,7979,9700,10197,10419,23198,25942,26073,26271,54962,54998,55055,55215,55920,56257,57060,59343,65123,113130	APEX1,ASNS,ATM,ATRX,BUB1,BUB1B,CCNB1,CDK4,CDK9,CSNK2A1,CTNNB1,E2F4,EP300,EZH2,PRMT1,MSH2,CNOT3,NPM1,PCNA,PSMA3,PSMA6,PSMB4,PSMB6,PSMD1,PSMD12,RANBP1,RPA2,RPL24,SKP1,TOP2A,TP53,ZNF207,SEM1,ESPL1,PSME3,PRMT5,PSME4,SIN3A,POLDIP2,FBXO5,TIPIN,AURKAIP1,ZWILCH,FANCI,RCC2,MEPCE,PCBP4,SENP2,INTS3,CDCA5
7_Member	GO Biological Processes	GO:0007050	cell cycle arrest	-3.11671	-1.06565	24/83	472,672,891,1019,1025,1874,1982,2033,2475,3276,3326,4436,4849,4869,5111,5494,7157,8453,9238,10514,10670,11180,57060,81857	ATM,BRCA1,CCNB1,CDK4,CDK9,E2F4,EIF4G2,EP300,MTOR,PRMT1,HSP90AB1,MSH2,CNOT3,NPM1,PCNA,PPM1A,TP53,CUL2,TBRG4,MYBBP1A,RRAGA,WDR6,PCBP4,MED25
7_Member	GO Biological Processes	GO:0044774	mitotic DNA integrity checkpoint	-3.03387	-1.00688	15/43	472,891,1874,2033,3276,4436,4849,4869,5111,6118,7153,7157,54962,55215,57060	ATM,CCNB1,E2F4,EP300,PRMT1,MSH2,CNOT3,NPM1,PCNA,RPA2,TOP2A,TP53,TIPIN,FANCI,PCBP4
7_Member	GO Biological Processes	GO:0044773	mitotic DNA damage checkpoint	-3.00566	-0.988942	14/39	472,891,1874,2033,3276,4436,4849,4869,5111,6118,7157,54962,55215,57060	ATM,CCNB1,E2F4,EP300,PRMT1,MSH2,CNOT3,NPM1,PCNA,RPA2,TP53,TIPIN,FANCI,PCBP4
7_Member	GO Biological Processes	GO:0000077	DNA damage checkpoint	-2.94598	-0.941784	18/57	472,672,891,988,1874,2033,3014,3276,4436,4849,4869,5111,6118,7157,7919,54962,55215,57060	ATM,BRCA1,CCNB1,CDC5L,E2F4,EP300,H2AFX,PRMT1,MSH2,CNOT3,NPM1,PCNA,RPA2,TP53,DDX39B,TIPIN,FANCI,PCBP4
7_Member	Reactome Gene Sets	R-HSA-6791312	TP53 Regulates Transcription of Cell Cycle Genes	-2.8915	-0.902658	9/20	891,1874,2033,3276,4849,4869,5111,7157,57060	CCNB1,E2F4,EP300,PRMT1,CNOT3,NPM1,PCNA,TP53,PCBP4
7_Member	Reactome Gene Sets	R-HSA-6804114	TP53 Regulates Transcription of Genes Involved in G2 Cell Cycle Arrest	-2.86681	-0.902658	6/10	891,1874,2033,3276,5111,7157	CCNB1,E2F4,EP300,PRMT1,PCNA,TP53
7_Member	GO Biological Processes	GO:1901991	negative regulation of mitotic cell cycle phase transition	-2.85922	-0.899209	27/101	472,699,701,891,1457,1874,2033,2146,3276,4849,4869,5111,5684,5687,5692,5694,5707,5718,6118,6500,7157,7756,7979,10197,23198,55215,57060	ATM,BUB1,BUB1B,CCNB1,CSNK2A1,E2F4,EP300,EZH2,PRMT1,CNOT3,NPM1,PCNA,PSMA3,PSMA6,PSMB4,PSMB6,PSMD1,PSMD12,RPA2,SKP1,TP53,ZNF207,SEM1,PSME3,PSME4,FANCI,PCBP4
7_Member	GO Biological Processes	GO:1901990	regulation of mitotic cell cycle phase transition	-2.80448	-0.858447	36/148	328,472,699,701,891,1019,1457,1874,2033,2146,3276,4849,4869,5111,5684,5687,5692,5694,5707,5718,6118,6500,7157,7756,7979,9700,10197,23198,25942,26271,55215,55920,56257,57060,59343,113130	APEX1,ATM,BUB1,BUB1B,CCNB1,CDK4,CSNK2A1,E2F4,EP300,EZH2,PRMT1,CNOT3,NPM1,PCNA,PSMA3,PSMA6,PSMB4,PSMB6,PSMD1,PSMD12,RPA2,SKP1,TP53,ZNF207,SEM1,ESPL1,PSME3,PSME4,SIN3A,FBXO5,FANCI,RCC2,MEPCE,PCBP4,SENP2,CDCA5
7_Member	GO Biological Processes	GO:0071158	positive regulation of cell cycle arrest	-2.72848	-0.796831	13/37	472,672,891,1874,2033,3276,4849,4869,5111,7157,10514,57060,81857	ATM,BRCA1,CCNB1,E2F4,EP300,PRMT1,CNOT3,NPM1,PCNA,TP53,MYBBP1A,PCBP4,MED25
7_Member	GO Biological Processes	GO:1901988	negative regulation of cell cycle phase transition	-2.72232	-0.792759	27/103	472,699,701,891,1457,1874,2033,2146,3276,4849,4869,5111,5684,5687,5692,5694,5707,5718,6118,6500,7157,7756,7979,10197,23198,55215,57060	ATM,BUB1,BUB1B,CCNB1,CSNK2A1,E2F4,EP300,EZH2,PRMT1,CNOT3,NPM1,PCNA,PSMA3,PSMA6,PSMB4,PSMB6,PSMD1,PSMD12,RPA2,SKP1,TP53,ZNF207,SEM1,PSME3,PSME4,FANCI,PCBP4
7_Member	GO Biological Processes	GO:1901987	regulation of cell cycle phase transition	-2.64092	-0.758569	36/151	328,472,699,701,891,1019,1457,1874,2033,2146,3276,4849,4869,5111,5684,5687,5692,5694,5707,5718,6118,6500,7157,7756,7979,9700,10197,23198,25942,26271,55215,55920,56257,57060,59343,113130	APEX1,ATM,BUB1,BUB1B,CCNB1,CDK4,CSNK2A1,E2F4,EP300,EZH2,PRMT1,CNOT3,NPM1,PCNA,PSMA3,PSMA6,PSMB4,PSMB6,PSMD1,PSMD12,RPA2,SKP1,TP53,ZNF207,SEM1,ESPL1,PSME3,PSME4,SIN3A,FBXO5,FANCI,RCC2,MEPCE,PCBP4,SENP2,CDCA5
7_Member	GO Biological Processes	GO:0072401	signal transduction involved in DNA integrity checkpoint	-2.54953	-0.701927	11/30	472,891,988,1874,2033,3276,4849,4869,5111,7157,57060	ATM,CCNB1,CDC5L,E2F4,EP300,PRMT1,CNOT3,NPM1,PCNA,TP53,PCBP4
7_Member	GO Biological Processes	GO:0072422	signal transduction involved in DNA damage checkpoint	-2.54953	-0.701927	11/30	472,891,988,1874,2033,3276,4849,4869,5111,7157,57060	ATM,CCNB1,CDC5L,E2F4,EP300,PRMT1,CNOT3,NPM1,PCNA,TP53,PCBP4
7_Member	GO Biological Processes	GO:0072395	signal transduction involved in cell cycle checkpoint	-2.54953	-0.701927	11/30	472,891,988,1874,2033,3276,4849,4869,5111,7157,57060	ATM,CCNB1,CDC5L,E2F4,EP300,PRMT1,CNOT3,NPM1,PCNA,TP53,PCBP4
7_Member	GO Biological Processes	GO:0031571	mitotic G1 DNA damage checkpoint	-2.29946	-0.529754	11/32	472,891,1874,2033,3276,4849,4869,5111,6118,7157,57060	ATM,CCNB1,E2F4,EP300,PRMT1,CNOT3,NPM1,PCNA,RPA2,TP53,PCBP4
7_Member	GO Biological Processes	GO:0044819	mitotic G1/S transition checkpoint	-2.29946	-0.529754	11/32	472,891,1874,2033,3276,4849,4869,5111,6118,7157,57060	ATM,CCNB1,E2F4,EP300,PRMT1,CNOT3,NPM1,PCNA,RPA2,TP53,PCBP4
7_Member	GO Biological Processes	GO:0044783	G1 DNA damage checkpoint	-2.29946	-0.529754	11/32	472,891,1874,2033,3276,4849,4869,5111,6118,7157,57060	ATM,CCNB1,E2F4,EP300,PRMT1,CNOT3,NPM1,PCNA,RPA2,TP53,PCBP4
7_Member	GO Biological Processes	GO:0072431	signal transduction involved in mitotic G1 DNA damage checkpoint	-2.26585	-0.513878	10/28	472,891,1874,2033,3276,4849,4869,5111,7157,57060	ATM,CCNB1,E2F4,EP300,PRMT1,CNOT3,NPM1,PCNA,TP53,PCBP4
7_Member	GO Biological Processes	GO:0072413	signal transduction involved in mitotic cell cycle checkpoint	-2.26585	-0.513878	10/28	472,891,1874,2033,3276,4849,4869,5111,7157,57060	ATM,CCNB1,E2F4,EP300,PRMT1,CNOT3,NPM1,PCNA,TP53,PCBP4
7_Member	GO Biological Processes	GO:1902400	intracellular signal transduction involved in G1 DNA damage checkpoint	-2.26585	-0.513878	10/28	472,891,1874,2033,3276,4849,4869,5111,7157,57060	ATM,CCNB1,E2F4,EP300,PRMT1,CNOT3,NPM1,PCNA,TP53,PCBP4
7_Member	GO Biological Processes	GO:1902403	signal transduction involved in mitotic DNA integrity checkpoint	-2.26585	-0.513878	10/28	472,891,1874,2033,3276,4849,4869,5111,7157,57060	ATM,CCNB1,E2F4,EP300,PRMT1,CNOT3,NPM1,PCNA,TP53,PCBP4
7_Member	GO Biological Processes	GO:1902402	signal transduction involved in mitotic DNA damage checkpoint	-2.26585	-0.513878	10/28	472,891,1874,2033,3276,4849,4869,5111,7157,57060	ATM,CCNB1,E2F4,EP300,PRMT1,CNOT3,NPM1,PCNA,TP53,PCBP4
7_Member	GO Biological Processes	GO:0006977	DNA damage response, signal transduction by p53 class mediator resulting in cell cycle arrest	-2.26585	-0.513878	10/28	472,891,1874,2033,3276,4849,4869,5111,7157,57060	ATM,CCNB1,E2F4,EP300,PRMT1,CNOT3,NPM1,PCNA,TP53,PCBP4
7_Member	GO Biological Processes	GO:0030330	DNA damage response, signal transduction by p53 class mediator	-2.24269	-0.513878	14/46	472,546,672,891,1655,1874,2033,3276,4849,4869,5111,7157,57060,59343	ATM,ATRX,BRCA1,CCNB1,DDX5,E2F4,EP300,PRMT1,CNOT3,NPM1,PCNA,TP53,PCBP4,SENP2
7_Member	GO Biological Processes	GO:0042770	signal transduction in response to DNA damage	-2.21371	-0.496755	15/51	472,546,672,891,988,1655,1874,2033,3276,4849,4869,5111,7157,57060,59343	ATM,ATRX,BRCA1,CCNB1,CDC5L,DDX5,E2F4,EP300,PRMT1,CNOT3,NPM1,PCNA,TP53,PCBP4,SENP2
7_Member	Reactome Gene Sets	R-HSA-5633007	Regulation of TP53 Activity	-2.10416	-0.404681	17/62	472,672,1108,1457,2033,2475,5928,5982,5985,6117,6118,6880,7157,7874,10419,11198,84289	ATM,BRCA1,CHD4,CSNK2A1,EP300,MTOR,RBBP4,RFC2,RFC5,RPA1,RPA2,TAF9,TP53,USP7,PRMT5,SUPT16H,ING5
7_Member	GO Biological Processes	GO:2000134	negative regulation of G1/S transition of mitotic cell cycle	-2.03106	-0.342452	12/39	472,891,1874,2033,2146,3276,4849,4869,5111,6118,7157,57060	ATM,CCNB1,E2F4,EP300,EZH2,PRMT1,CNOT3,NPM1,PCNA,RPA2,TP53,PCBP4
8_Summary	GO Biological Processes	GO:0071103	DNA conformation change	-5.99307	-3.08578	33/95	142,546,891,1108,1660,3014,3020,3070,3159,3181,4171,4172,4173,4174,4175,4176,4678,4869,5928,6418,7153,7157,7520,8339,8520,8607,9131,9918,10664,23063,23198,113130,201161,6598,6599,8479,11198,86,1499,2648,7913,9643,11176,56916,6117,6118,6880,55832	PARP1,ATRX,CCNB1,CHD4,DHX9,H2AFX,H3F3A,HELLS,HMGA1,HNRNPA2B1,MCM2,MCM3,MCM4,MCM5,MCM6,MCM7,NASP,NPM1,RBBP4,SET,TOP2A,TP53,XRCC5,HIST1H2BG,HAT1,RUVBL1,AIFM1,NCAPD2,CTCF,WAPL,PSME4,CDCA5,CENPV,SMARCB1,SMARCC1,HIRIP3,SUPT16H,ACTL6A,CTNNB1,KAT2A,DEK,MORF4L2,BAZ2A,SMARCAD1,RPA1,RPA2,TAF9,CAND1
8_Member	GO Biological Processes	GO:0071103	DNA conformation change	-5.99307	-3.08578	33/95	142,546,891,1108,1660,3014,3020,3070,3159,3181,4171,4172,4173,4174,4175,4176,4678,4869,5928,6418,7153,7157,7520,8339,8520,8607,9131,9918,10664,23063,23198,113130,201161	PARP1,ATRX,CCNB1,CHD4,DHX9,H2AFX,H3F3A,HELLS,HMGA1,HNRNPA2B1,MCM2,MCM3,MCM4,MCM5,MCM6,MCM7,NASP,NPM1,RBBP4,SET,TOP2A,TP53,XRCC5,HIST1H2BG,HAT1,RUVBL1,AIFM1,NCAPD2,CTCF,WAPL,PSME4,CDCA5,CENPV
8_Member	GO Biological Processes	GO:0006323	DNA packaging	-4.48519	-2.06156	23/65	546,891,3014,3020,3070,3159,4171,4678,4869,5928,6418,7153,7157,8339,8520,8607,9131,9918,10664,23063,23198,113130,201161	ATRX,CCNB1,H2AFX,H3F3A,HELLS,HMGA1,MCM2,NASP,NPM1,RBBP4,SET,TOP2A,TP53,HIST1H2BG,HAT1,RUVBL1,AIFM1,NCAPD2,CTCF,WAPL,PSME4,CDCA5,CENPV
8_Member	GO Biological Processes	GO:0006333	chromatin assembly or disassembly	-3.67625	-1.4742	20/59	546,3014,3020,3070,3159,4171,4678,4869,5928,6418,6598,6599,7157,8339,8479,8520,8607,10664,11198,201161	ATRX,H2AFX,H3F3A,HELLS,HMGA1,MCM2,NASP,NPM1,RBBP4,SET,SMARCB1,SMARCC1,TP53,HIST1H2BG,HIRIP3,HAT1,RUVBL1,CTCF,SUPT16H,CENPV
8_Member	GO Biological Processes	GO:0006338	chromatin remodeling	-3.67625	-1.4742	20/59	86,546,1108,1499,2648,3020,3070,3159,4678,4869,5928,6598,6599,7913,8607,9643,11176,23198,56916,201161	ACTL6A,ATRX,CHD4,CTNNB1,KAT2A,H3F3A,HELLS,HMGA1,NASP,NPM1,RBBP4,SMARCB1,SMARCC1,DEK,RUVBL1,MORF4L2,BAZ2A,PSME4,SMARCAD1,CENPV
8_Member	GO Biological Processes	GO:0071824	protein-DNA complex subunit organization	-3.28682	-1.18835	24/81	142,546,3014,3020,3070,3159,4171,4678,4869,5928,6117,6118,6418,6598,6599,6880,8339,8520,8607,10664,11198,23198,55832,201161	PARP1,ATRX,H2AFX,H3F3A,HELLS,HMGA1,MCM2,NASP,NPM1,RBBP4,RPA1,RPA2,SET,SMARCB1,SMARCC1,TAF9,HIST1H2BG,HAT1,RUVBL1,CTCF,SUPT16H,PSME4,CAND1,CENPV
8_Member	GO Biological Processes	GO:0034728	nucleosome organization	-3.10828	-1.06539	17/51	546,3014,3020,3159,4171,4678,4869,5928,6418,6598,6599,8339,8520,8607,10664,11198,23198	ATRX,H2AFX,H3F3A,HMGA1,MCM2,NASP,NPM1,RBBP4,SET,SMARCB1,SMARCC1,HIST1H2BG,HAT1,RUVBL1,CTCF,SUPT16H,PSME4
8_Member	GO Biological Processes	GO:0031497	chromatin assembly	-2.95575	-0.949071	16/48	546,3014,3020,3070,3159,4171,4678,4869,5928,6418,7157,8339,8520,8607,10664,201161	ATRX,H2AFX,H3F3A,HELLS,HMGA1,MCM2,NASP,NPM1,RBBP4,SET,TP53,HIST1H2BG,HAT1,RUVBL1,CTCF,CENPV
9_Summary	GO Biological Processes	GO:0006396	RNA processing	-5.76662	-2.91485	103/453	16,705,891,988,1025,1655,1660,1665,1736,2091,3181,3184,3185,3187,3191,3192,3312,3735,4809,4841,4904,5094,5430,5439,5440,6122,6125,6133,6138,6143,6144,6152,6156,6157,6158,6167,6181,6203,6208,6294,6421,6426,6428,6432,6633,6634,6636,6638,7919,8106,8458,9045,9343,9584,9611,9967,10360,10419,10528,10594,10607,10625,10772,10813,10914,10949,10969,11052,11224,11338,23195,23212,23658,25804,25926,27043,2734…	AARS,BYSL,CCNB1,CDC5L,CDK9,DDX5,DHX9,DHX15,DKC1,FBL,HNRNPA2B1,HNRNPD,HNRNPF,HNRNPH1,HNRNPL,HNRNPU,HSPA8,KARS,SNU13,NONO,YBX1,PCBP2,POLR2A,POLR2J,POLR2K,RPL3,RPL5,RPL9,RPL15,RPL19,RPL21,RPL24,RPL30,RPL27A,RPL28,RPL37,RPLP2,RPS9,RPS14,SAFB,SFPQ,SRSF1,SRSF3,SRSF7,SNRPD2,SNRPD3,SNRPF,SNRPN,DDX39B,PABPN1,TTF2,RPL14,EFTUD2,RBM39,NCOR1,THRAP3,NPM3,PRMT5,NOP56,PRPF8,TBL3,IVNS1ABP,SRSF10,UTP14A,PAPOLA,HNR…
9_Member	GO Biological Processes	GO:0006396	RNA processing	-5.76662	-2.91485	103/453	16,705,891,988,1025,1655,1660,1665,1736,2091,3181,3184,3185,3187,3191,3192,3312,3735,4809,4841,4904,5094,5430,5439,5440,6122,6125,6133,6138,6143,6144,6152,6156,6157,6158,6167,6181,6203,6208,6294,6421,6426,6428,6432,6633,6634,6636,6638,7919,8106,8458,9045,9343,9584,9611,9967,10360,10419,10528,10594,10607,10625,10772,10813,10914,10949,10969,11052,11224,11338,23195,23212,23658,25804,25926,27043,2734…	AARS,BYSL,CCNB1,CDC5L,CDK9,DDX5,DHX9,DHX15,DKC1,FBL,HNRNPA2B1,HNRNPD,HNRNPF,HNRNPH1,HNRNPL,HNRNPU,HSPA8,KARS,SNU13,NONO,YBX1,PCBP2,POLR2A,POLR2J,POLR2K,RPL3,RPL5,RPL9,RPL15,RPL19,RPL21,RPL24,RPL30,RPL27A,RPL28,RPL37,RPLP2,RPS9,RPS14,SAFB,SFPQ,SRSF1,SRSF3,SRSF7,SNRPD2,SNRPD3,SNRPF,SNRPN,DDX39B,PABPN1,TTF2,RPL14,EFTUD2,RBM39,NCOR1,THRAP3,NPM3,PRMT5,NOP56,PRPF8,TBL3,IVNS1ABP,SRSF10,UTP14A,PAPOLA,HNR…
9_Member	Reactome Gene Sets	R-HSA-72172	mRNA Splicing	-5.188	-2.52935	38/125	988,1655,1660,1665,3181,3184,3185,3187,3191,3192,3312,4809,4904,5094,5430,5439,5440,6426,6428,6432,6633,6634,6636,6638,8106,9343,10594,10772,10914,10949,11338,23658,25804,51593,51645,56259,79622,84950	CDC5L,DDX5,DHX9,DHX15,HNRNPA2B1,HNRNPD,HNRNPF,HNRNPH1,HNRNPL,HNRNPU,HSPA8,SNU13,YBX1,PCBP2,POLR2A,POLR2J,POLR2K,SRSF1,SRSF3,SRSF7,SNRPD2,SNRPD3,SNRPF,SNRPN,PABPN1,EFTUD2,PRPF8,SRSF10,PAPOLA,HNRNPA0,U2AF2,LSM5,LSM4,SRRT,PPIL1,CTNNBL1,SNRNP25,PRPF38A
9_Member	Reactome Gene Sets	R-HSA-72203	Processing of Capped Intron-Containing Pre-mRNA	-5.03931	-2.46439	45/160	988,1655,1660,1665,3181,3184,3185,3187,3191,3192,3312,4809,4904,5094,5430,5439,5440,6426,6428,6432,6633,6634,6636,6638,7919,8106,9343,9631,9688,10482,10594,10772,10914,10949,11338,23658,25804,51593,51645,55746,56259,79023,79622,84950,348995	CDC5L,DDX5,DHX9,DHX15,HNRNPA2B1,HNRNPD,HNRNPF,HNRNPH1,HNRNPL,HNRNPU,HSPA8,SNU13,YBX1,PCBP2,POLR2A,POLR2J,POLR2K,SRSF1,SRSF3,SRSF7,SNRPD2,SNRPD3,SNRPF,SNRPN,DDX39B,PABPN1,EFTUD2,NUP155,NUP93,NXF1,PRPF8,SRSF10,PAPOLA,HNRNPA0,U2AF2,LSM5,LSM4,SRRT,PPIL1,NUP133,CTNNBL1,NUP37,SNRNP25,PRPF38A,NUP43
9_Member	Reactome Gene Sets	R-HSA-72163	mRNA Splicing - Major Pathway	-4.94754	-2.41083	37/123	988,1655,1660,1665,3181,3184,3185,3187,3191,3192,3312,4809,4904,5094,5430,5439,5440,6426,6428,6432,6633,6634,6636,6638,8106,9343,10594,10772,10914,10949,11338,23658,25804,51593,51645,56259,84950	CDC5L,DDX5,DHX9,DHX15,HNRNPA2B1,HNRNPD,HNRNPF,HNRNPH1,HNRNPL,HNRNPU,HSPA8,SNU13,YBX1,PCBP2,POLR2A,POLR2J,POLR2K,SRSF1,SRSF3,SRSF7,SNRPD2,SNRPD3,SNRPF,SNRPN,PABPN1,EFTUD2,PRPF8,SRSF10,PAPOLA,HNRNPA0,U2AF2,LSM5,LSM4,SRRT,PPIL1,CTNNBL1,PRPF38A
9_Member	GO Biological Processes	GO:0006397	mRNA processing	-4.06692	-1.77145	57/236	891,988,1025,1655,1660,1665,3181,3184,3185,3187,3191,3192,3312,4809,4841,4904,5094,5430,5439,5440,6294,6421,6426,6428,6432,6633,6634,6636,6638,7919,8106,8458,9343,9584,9967,10419,10594,10772,10914,10949,11052,11338,23658,25804,28960,51428,51593,51645,54998,55544,56259,64062,79084,79622,84950,123169,144983	CCNB1,CDC5L,CDK9,DDX5,DHX9,DHX15,HNRNPA2B1,HNRNPD,HNRNPF,HNRNPH1,HNRNPL,HNRNPU,HSPA8,SNU13,NONO,YBX1,PCBP2,POLR2A,POLR2J,POLR2K,SAFB,SFPQ,SRSF1,SRSF3,SRSF7,SNRPD2,SNRPD3,SNRPF,SNRPN,DDX39B,PABPN1,TTF2,EFTUD2,RBM39,THRAP3,PRMT5,PRPF8,SRSF10,PAPOLA,HNRNPA0,CPSF6,U2AF2,LSM5,LSM4,DCPS,DDX41,SRRT,PPIL1,AURKAIP1,RBM38,CTNNBL1,RBM26,WDR77,SNRNP25,PRPF38A,LEO1,HNRNPA1L2
9_Member	GO Biological Processes	GO:0000398	mRNA splicing, via spliceosome	-4.0488	-1.76757	46/179	988,1655,1660,1665,3181,3184,3185,3187,3191,3192,3312,4809,4841,4904,5094,5430,5439,5440,6421,6426,6428,6432,6633,6634,6636,6638,7919,8106,9343,9967,10419,10594,10772,10914,10949,11338,23658,25804,28960,51428,51593,51645,56259,79084,79622,84950	CDC5L,DDX5,DHX9,DHX15,HNRNPA2B1,HNRNPD,HNRNPF,HNRNPH1,HNRNPL,HNRNPU,HSPA8,SNU13,NONO,YBX1,PCBP2,POLR2A,POLR2J,POLR2K,SFPQ,SRSF1,SRSF3,SRSF7,SNRPD2,SNRPD3,SNRPF,SNRPN,DDX39B,PABPN1,EFTUD2,THRAP3,PRMT5,PRPF8,SRSF10,PAPOLA,HNRNPA0,U2AF2,LSM5,LSM4,DCPS,DDX41,SRRT,PPIL1,CTNNBL1,WDR77,SNRNP25,PRPF38A
9_Member	GO Biological Processes	GO:0000377	RNA splicing, via transesterification reactions with bulged adenosine as nucleophile	-4.0488	-1.76757	46/179	988,1655,1660,1665,3181,3184,3185,3187,3191,3192,3312,4809,4841,4904,5094,5430,5439,5440,6421,6426,6428,6432,6633,6634,6636,6638,7919,8106,9343,9967,10419,10594,10772,10914,10949,11338,23658,25804,28960,51428,51593,51645,56259,79084,79622,84950	CDC5L,DDX5,DHX9,DHX15,HNRNPA2B1,HNRNPD,HNRNPF,HNRNPH1,HNRNPL,HNRNPU,HSPA8,SNU13,NONO,YBX1,PCBP2,POLR2A,POLR2J,POLR2K,SFPQ,SRSF1,SRSF3,SRSF7,SNRPD2,SNRPD3,SNRPF,SNRPN,DDX39B,PABPN1,EFTUD2,THRAP3,PRMT5,PRPF8,SRSF10,PAPOLA,HNRNPA0,U2AF2,LSM5,LSM4,DCPS,DDX41,SRRT,PPIL1,CTNNBL1,WDR77,SNRNP25,PRPF38A
9_Member	GO Biological Processes	GO:0000375	RNA splicing, via transesterification reactions	-3.9229	-1.66442	46/181	988,1655,1660,1665,3181,3184,3185,3187,3191,3192,3312,4809,4841,4904,5094,5430,5439,5440,6421,6426,6428,6432,6633,6634,6636,6638,7919,8106,9343,9967,10419,10594,10772,10914,10949,11338,23658,25804,28960,51428,51593,51645,56259,79084,79622,84950	CDC5L,DDX5,DHX9,DHX15,HNRNPA2B1,HNRNPD,HNRNPF,HNRNPH1,HNRNPL,HNRNPU,HSPA8,SNU13,NONO,YBX1,PCBP2,POLR2A,POLR2J,POLR2K,SFPQ,SRSF1,SRSF3,SRSF7,SNRPD2,SNRPD3,SNRPF,SNRPN,DDX39B,PABPN1,EFTUD2,THRAP3,PRMT5,PRPF8,SRSF10,PAPOLA,HNRNPA0,U2AF2,LSM5,LSM4,DCPS,DDX41,SRRT,PPIL1,CTNNBL1,WDR77,SNRNP25,PRPF38A
9_Member	GO Biological Processes	GO:0008380	RNA splicing	-3.2744	-1.18305	51/219	988,1655,1660,1665,3181,3184,3185,3187,3191,3192,3312,4809,4841,4904,5094,5430,5439,5440,6421,6426,6428,6432,6633,6634,6636,6638,7919,8106,8458,9343,9584,9967,10419,10594,10625,10772,10914,10949,11338,23658,25804,28960,51428,51593,51645,55544,56259,79084,79622,84950,144983	CDC5L,DDX5,DHX9,DHX15,HNRNPA2B1,HNRNPD,HNRNPF,HNRNPH1,HNRNPL,HNRNPU,HSPA8,SNU13,NONO,YBX1,PCBP2,POLR2A,POLR2J,POLR2K,SFPQ,SRSF1,SRSF3,SRSF7,SNRPD2,SNRPD3,SNRPF,SNRPN,DDX39B,PABPN1,TTF2,EFTUD2,RBM39,THRAP3,PRMT5,PRPF8,IVNS1ABP,SRSF10,PAPOLA,HNRNPA0,U2AF2,LSM5,LSM4,DCPS,DDX41,SRRT,PPIL1,RBM38,CTNNBL1,WDR77,SNRNP25,PRPF38A,HNRNPA1L2
9_Member	KEGG Pathway	ko03040	Spliceosome	-2.51512	-0.678709	23/86	988,1655,1665,3192,3312,4809,6426,6428,6432,6633,6634,6636,7919,9343,10594,10772,11338,23658,25804,51645,56259,84950,144983	CDC5L,DDX5,DHX15,HNRNPU,HSPA8,SNU13,SRSF1,SRSF3,SRSF7,SNRPD2,SNRPD3,SNRPF,DDX39B,EFTUD2,PRPF8,SRSF10,U2AF2,LSM5,LSM4,PPIL1,CTNNBL1,PRPF38A,HNRNPA1L2
9_Member	KEGG Pathway	hsa03040	Spliceosome	-2.51512	-0.678709	23/86	988,1655,1665,3192,3312,4809,6426,6428,6432,6633,6634,6636,7919,9343,10594,10772,11338,23658,25804,51645,56259,84950,144983	CDC5L,DDX5,DHX15,HNRNPU,HSPA8,SNU13,SRSF1,SRSF3,SRSF7,SNRPD2,SNRPD3,SNRPF,DDX39B,EFTUD2,PRPF8,SRSF10,U2AF2,LSM5,LSM4,PPIL1,CTNNBL1,PRPF38A,HNRNPA1L2
9_Member	Reactome Gene Sets	R-HSA-72165	mRNA Splicing - Minor Pathway	-2.38691	-0.605424	13/40	4809,4904,5430,5439,5440,6426,6432,6633,6634,6636,9343,10594,79622	SNU13,YBX1,POLR2A,POLR2J,POLR2K,SRSF1,SRSF7,SNRPD2,SNRPD3,SNRPF,EFTUD2,PRPF8,SNRNP25
10_Summary	GO Biological Processes	GO:0044403	symbiosis, encompassing mutualism through parasitism	-5.53214	-2.74483	96/419	348,527,699,999,1025,1499,1605,1655,1937,1973,1974,2023,2033,2224,2648,2956,3014,3054,3159,3312,3326,3735,3837,3925,3949,4869,5094,5430,5439,5440,5478,5684,5692,5694,5901,5902,6122,6125,6133,6138,6143,6144,6152,6156,6157,6158,6167,6181,6203,6208,6418,6510,6575,6598,6667,6993,7153,7157,7341,7374,7416,7431,7520,7531,7874,7913,7919,8106,8453,8815,8907,9045,9631,9688,10155,10399,10410,10482,10527,105…	APOE,ATP6V0C,BUB1,CDH1,CDK9,CTNNB1,DAG1,DDX5,EEF1G,EIF4A1,EIF4A2,ENO1,EP300,FDPS,KAT2A,MSH6,H2AFX,HCFC1,HMGA1,HSPA8,HSP90AB1,KARS,KPNB1,STMN1,LDLR,NPM1,PCBP2,POLR2A,POLR2J,POLR2K,PPIA,PSMA3,PSMB4,PSMB6,RAN,RANBP1,RPL3,RPL5,RPL9,RPL15,RPL19,RPL21,RPL24,RPL30,RPL27A,RPL28,RPL37,RPLP2,RPS9,RPS14,SET,SLC1A5,SLC20A2,SMARCB1,SP1,DYNLT1,TOP2A,TP53,SUMO1,UNG,VDAC1,VIM,XRCC5,YWHAE,USP7,DEK,DDX39B,PABPN1,C…
10_Member	GO Biological Processes	GO:0044403	symbiosis, encompassing mutualism through parasitism	-5.53214	-2.74483	96/419	348,527,699,999,1025,1499,1605,1655,1937,1973,1974,2023,2033,2224,2648,2956,3014,3054,3159,3312,3326,3735,3837,3925,3949,4869,5094,5430,5439,5440,5478,5684,5692,5694,5901,5902,6122,6125,6133,6138,6143,6144,6152,6156,6157,6158,6167,6181,6203,6208,6418,6510,6575,6598,6667,6993,7153,7157,7341,7374,7416,7431,7520,7531,7874,7913,7919,8106,8453,8815,8907,9045,9631,9688,10155,10399,10410,10482,10527,105…	APOE,ATP6V0C,BUB1,CDH1,CDK9,CTNNB1,DAG1,DDX5,EEF1G,EIF4A1,EIF4A2,ENO1,EP300,FDPS,KAT2A,MSH6,H2AFX,HCFC1,HMGA1,HSPA8,HSP90AB1,KARS,KPNB1,STMN1,LDLR,NPM1,PCBP2,POLR2A,POLR2J,POLR2K,PPIA,PSMA3,PSMB4,PSMB6,RAN,RANBP1,RPL3,RPL5,RPL9,RPL15,RPL19,RPL21,RPL24,RPL30,RPL27A,RPL28,RPL37,RPLP2,RPS9,RPS14,SET,SLC1A5,SLC20A2,SMARCB1,SP1,DYNLT1,TOP2A,TP53,SUMO1,UNG,VDAC1,VIM,XRCC5,YWHAE,USP7,DEK,DDX39B,PABPN1,C…
10_Member	GO Biological Processes	GO:0044419	interspecies interaction between organisms	-5.53214	-2.74483	96/419	348,527,699,999,1025,1499,1605,1655,1937,1973,1974,2023,2033,2224,2648,2956,3014,3054,3159,3312,3326,3735,3837,3925,3949,4869,5094,5430,5439,5440,5478,5684,5692,5694,5901,5902,6122,6125,6133,6138,6143,6144,6152,6156,6157,6158,6167,6181,6203,6208,6418,6510,6575,6598,6667,6993,7153,7157,7341,7374,7416,7431,7520,7531,7874,7913,7919,8106,8453,8815,8907,9045,9631,9688,10155,10399,10410,10482,10527,105…	APOE,ATP6V0C,BUB1,CDH1,CDK9,CTNNB1,DAG1,DDX5,EEF1G,EIF4A1,EIF4A2,ENO1,EP300,FDPS,KAT2A,MSH6,H2AFX,HCFC1,HMGA1,HSPA8,HSP90AB1,KARS,KPNB1,STMN1,LDLR,NPM1,PCBP2,POLR2A,POLR2J,POLR2K,PPIA,PSMA3,PSMB4,PSMB6,RAN,RANBP1,RPL3,RPL5,RPL9,RPL15,RPL19,RPL21,RPL24,RPL30,RPL27A,RPL28,RPL37,RPLP2,RPS9,RPS14,SET,SLC1A5,SLC20A2,SMARCB1,SP1,DYNLT1,TOP2A,TP53,SUMO1,UNG,VDAC1,VIM,XRCC5,YWHAE,USP7,DEK,DDX39B,PABPN1,C…
10_Member	GO Biological Processes	GO:0016032	viral process	-5.43151	-2.68897	94/410	348,527,699,1025,1605,1655,1937,1973,1974,2023,2033,2224,2648,2956,3014,3054,3159,3312,3326,3735,3837,3925,3949,4869,5094,5430,5439,5440,5478,5684,5692,5694,5901,5902,6122,6125,6133,6138,6143,6144,6152,6156,6157,6158,6167,6181,6203,6208,6418,6510,6575,6598,6667,6993,7153,7157,7341,7374,7416,7431,7520,7531,7874,7913,7919,8106,8453,8815,8907,9045,9631,9688,10155,10399,10410,10482,10527,10581,10625,…	APOE,ATP6V0C,BUB1,CDK9,DAG1,DDX5,EEF1G,EIF4A1,EIF4A2,ENO1,EP300,FDPS,KAT2A,MSH6,H2AFX,HCFC1,HMGA1,HSPA8,HSP90AB1,KARS,KPNB1,STMN1,LDLR,NPM1,PCBP2,POLR2A,POLR2J,POLR2K,PPIA,PSMA3,PSMB4,PSMB6,RAN,RANBP1,RPL3,RPL5,RPL9,RPL15,RPL19,RPL21,RPL24,RPL30,RPL27A,RPL28,RPL37,RPLP2,RPS9,RPS14,SET,SLC1A5,SLC20A2,SMARCB1,SP1,DYNLT1,TOP2A,TP53,SUMO1,UNG,VDAC1,VIM,XRCC5,YWHAE,USP7,DEK,DDX39B,PABPN1,CUL2,BANF1,AP…
10_Member	GO Biological Processes	GO:0044764	multi-organism cellular process	-5.43151	-2.68897	94/410	348,527,699,1025,1605,1655,1937,1973,1974,2023,2033,2224,2648,2956,3014,3054,3159,3312,3326,3735,3837,3925,3949,4869,5094,5430,5439,5440,5478,5684,5692,5694,5901,5902,6122,6125,6133,6138,6143,6144,6152,6156,6157,6158,6167,6181,6203,6208,6418,6510,6575,6598,6667,6993,7153,7157,7341,7374,7416,7431,7520,7531,7874,7913,7919,8106,8453,8815,8907,9045,9631,9688,10155,10399,10410,10482,10527,10581,10625,…	APOE,ATP6V0C,BUB1,CDK9,DAG1,DDX5,EEF1G,EIF4A1,EIF4A2,ENO1,EP300,FDPS,KAT2A,MSH6,H2AFX,HCFC1,HMGA1,HSPA8,HSP90AB1,KARS,KPNB1,STMN1,LDLR,NPM1,PCBP2,POLR2A,POLR2J,POLR2K,PPIA,PSMA3,PSMB4,PSMB6,RAN,RANBP1,RPL3,RPL5,RPL9,RPL15,RPL19,RPL21,RPL24,RPL30,RPL27A,RPL28,RPL37,RPLP2,RPS9,RPS14,SET,SLC1A5,SLC20A2,SMARCB1,SP1,DYNLT1,TOP2A,TP53,SUMO1,UNG,VDAC1,VIM,XRCC5,YWHAE,USP7,DEK,DDX39B,PABPN1,CUL2,BANF1,AP…
10_Member	Reactome Gene Sets	R-HSA-71291	Metabolism of amino acids and derivatives	-2.83182	-0.880957	41/174	191,223,275,440,586,1491,1615,2731,2805,3735,4141,5160,5162,5684,5687,5692,5694,5707,5718,5860,6122,6125,6133,6138,6143,6144,6152,6156,6157,6158,6167,6181,6203,6208,7979,8140,9045,10197,11224,23198,51520	AHCY,ALDH9A1,AMT,ASNS,BCAT1,CTH,DARS,GLDC,GOT1,KARS,MARS,PDHA1,PDHB,PSMA3,PSMA6,PSMB4,PSMB6,PSMD1,PSMD12,QDPR,RPL3,RPL5,RPL9,RPL15,RPL19,RPL21,RPL24,RPL30,RPL27A,RPL28,RPL37,RPLP2,RPS9,RPS14,SEM1,SLC7A5,RPL14,PSME3,RPL35,PSME4,LARS
10_Member	GO Biological Processes	GO:0019083	viral transcription	-2.27634	-0.513878	30/126	1025,2033,5430,5439,5440,6122,6125,6133,6138,6143,6144,6152,6156,6157,6158,6167,6181,6203,6208,6598,6667,9045,9631,9688,10410,11224,55746,64710,79023,348995	CDK9,EP300,POLR2A,POLR2J,POLR2K,RPL3,RPL5,RPL9,RPL15,RPL19,RPL21,RPL24,RPL30,RPL27A,RPL28,RPL37,RPLP2,RPS9,RPS14,SMARCB1,SP1,RPL14,NUP155,NUP93,IFITM3,RPL35,NUP133,NUCKS1,NUP37,NUP43
10_Member	GO Biological Processes	GO:0044033	multi-organism metabolic process	-2.22879	-0.510554	33/143	1025,2033,5094,5430,5439,5440,6122,6125,6133,6138,6143,6144,6152,6156,6157,6158,6167,6181,6203,6208,6598,6667,7153,9045,9631,9688,10155,10410,11224,55746,64710,79023,348995	CDK9,EP300,PCBP2,POLR2A,POLR2J,POLR2K,RPL3,RPL5,RPL9,RPL15,RPL19,RPL21,RPL24,RPL30,RPL27A,RPL28,RPL37,RPLP2,RPS9,RPS14,SMARCB1,SP1,TOP2A,RPL14,NUP155,NUP93,TRIM28,IFITM3,RPL35,NUP133,NUCKS1,NUP37,NUP43
10_Member	Reactome Gene Sets	R-HSA-2408522	Selenoamino acid metabolism	-2.17751	-0.46562	22/86	191,1491,1615,3735,4141,6122,6125,6133,6138,6143,6144,6152,6156,6157,6158,6167,6181,6203,6208,9045,11224,51520	AHCY,CTH,DARS,KARS,MARS,RPL3,RPL5,RPL9,RPL15,RPL19,RPL21,RPL24,RPL30,RPL27A,RPL28,RPL37,RPLP2,RPS9,RPS14,RPL14,RPL35,LARS
10_Member	GO Biological Processes	GO:0019080	viral gene expression	-2.09148	-0.397537	31/135	1025,2033,5094,5430,5439,5440,6122,6125,6133,6138,6143,6144,6152,6156,6157,6158,6167,6181,6203,6208,6598,6667,9045,9631,9688,10410,11224,55746,64710,79023,348995	CDK9,EP300,PCBP2,POLR2A,POLR2J,POLR2K,RPL3,RPL5,RPL9,RPL15,RPL19,RPL21,RPL24,RPL30,RPL27A,RPL28,RPL37,RPLP2,RPS9,RPS14,SMARCB1,SP1,RPL14,NUP155,NUP93,IFITM3,RPL35,NUP133,NUCKS1,NUP37,NUP43
11_Summary	GO Biological Processes	GO:0032259	methylation	-5.27313	-2.57972	32/97	142,191,275,546,672,1499,1786,1915,2091,2109,2146,3276,3312,3720,4144,6598,6634,8726,9070,10155,10419,10664,11176,22823,23512,27430,54888,56257,57019,64324,79084,114049,328,7374,56915	PARP1,AHCY,AMT,ATRX,BRCA1,CTNNB1,DNMT1,EEF1A1,FBL,ETFB,EZH2,PRMT1,HSPA8,JARID2,MAT2A,SMARCB1,SNRPD3,EED,ASH2L,TRIM28,PRMT5,CTCF,BAZ2A,MTF2,SUZ12,MAT2B,NSUN2,MEPCE,CIAPIN1,NSD1,WDR77,BUD23,APEX1,UNG,EXOSC5
11_Member	GO Biological Processes	GO:0032259	methylation	-5.27313	-2.57972	32/97	142,191,275,546,672,1499,1786,1915,2091,2109,2146,3276,3312,3720,4144,6598,6634,8726,9070,10155,10419,10664,11176,22823,23512,27430,54888,56257,57019,64324,79084,114049	PARP1,AHCY,AMT,ATRX,BRCA1,CTNNB1,DNMT1,EEF1A1,FBL,ETFB,EZH2,PRMT1,HSPA8,JARID2,MAT2A,SMARCB1,SNRPD3,EED,ASH2L,TRIM28,PRMT5,CTCF,BAZ2A,MTF2,SUZ12,MAT2B,NSUN2,MEPCE,CIAPIN1,NSD1,WDR77,BUD23
11_Member	GO Biological Processes	GO:0043414	macromolecule methylation	-4.10467	-1.80435	27/86	142,546,672,1499,1786,1915,2091,2109,2146,3276,3312,3720,6598,6634,8726,9070,10155,10419,10664,11176,22823,23512,54888,56257,64324,79084,114049	PARP1,ATRX,BRCA1,CTNNB1,DNMT1,EEF1A1,FBL,ETFB,EZH2,PRMT1,HSPA8,JARID2,SMARCB1,SNRPD3,EED,ASH2L,TRIM28,PRMT5,CTCF,BAZ2A,MTF2,SUZ12,NSUN2,MEPCE,NSD1,WDR77,BUD23
11_Member	GO Biological Processes	GO:0006479	protein methylation	-3.71576	-1.50348	21/63	546,672,1499,1786,1915,2091,2109,2146,3276,3312,3720,6598,6634,8726,9070,10419,10664,22823,23512,64324,79084	ATRX,BRCA1,CTNNB1,DNMT1,EEF1A1,FBL,ETFB,EZH2,PRMT1,HSPA8,JARID2,SMARCB1,SNRPD3,EED,ASH2L,PRMT5,CTCF,MTF2,SUZ12,NSD1,WDR77
11_Member	GO Biological Processes	GO:0008213	protein alkylation	-3.71576	-1.50348	21/63	546,672,1499,1786,1915,2091,2109,2146,3276,3312,3720,6598,6634,8726,9070,10419,10664,22823,23512,64324,79084	ATRX,BRCA1,CTNNB1,DNMT1,EEF1A1,FBL,ETFB,EZH2,PRMT1,HSPA8,JARID2,SMARCB1,SNRPD3,EED,ASH2L,PRMT5,CTCF,MTF2,SUZ12,NSD1,WDR77
11_Member	GO Biological Processes	GO:0006304	DNA modification	-3.28764	-1.18835	12/29	142,328,546,672,1786,2146,7374,10155,10419,10664,11176,56915	PARP1,APEX1,ATRX,BRCA1,DNMT1,EZH2,UNG,TRIM28,PRMT5,CTCF,BAZ2A,EXOSC5
11_Member	GO Biological Processes	GO:0016571	histone methylation	-3.06856	-1.03633	16/47	546,672,1499,1786,2091,2146,3276,3720,6598,8726,9070,10419,10664,22823,23512,64324	ATRX,BRCA1,CTNNB1,DNMT1,FBL,EZH2,PRMT1,JARID2,SMARCB1,EED,ASH2L,PRMT5,CTCF,MTF2,SUZ12,NSD1
11_Member	GO Biological Processes	GO:0044728	DNA methylation or demethylation	-2.68591	-0.778617	10/25	142,328,546,672,1786,2146,10155,10419,10664,11176	PARP1,APEX1,ATRX,BRCA1,DNMT1,EZH2,TRIM28,PRMT5,CTCF,BAZ2A
11_Member	GO Biological Processes	GO:0006305	DNA alkylation	-2.54171	-0.701927	9/22	142,546,672,1786,2146,10155,10419,10664,11176	PARP1,ATRX,BRCA1,DNMT1,EZH2,TRIM28,PRMT5,CTCF,BAZ2A
11_Member	GO Biological Processes	GO:0006306	DNA methylation	-2.54171	-0.701927	9/22	142,546,672,1786,2146,10155,10419,10664,11176	PARP1,ATRX,BRCA1,DNMT1,EZH2,TRIM28,PRMT5,CTCF,BAZ2A
12_Summary	GO Biological Processes	GO:0018205	peptidyl-lysine modification	-5.19068	-2.52935	41/139	86,546,672,1491,1499,1786,1984,2033,2146,2648,3054,3720,5111,6418,6598,6880,7153,7341,8520,8607,8726,9063,9070,9631,9643,9688,10054,10155,10210,10664,11315,22823,25942,54552,55746,59343,64324,79023,83746,84289,348995,142,5885,6117,7157,51602	ACTL6A,ATRX,BRCA1,CTH,CTNNB1,DNMT1,EIF5A,EP300,EZH2,KAT2A,HCFC1,JARID2,PCNA,SET,SMARCB1,TAF9,TOP2A,SUMO1,HAT1,RUVBL1,EED,PIAS2,ASH2L,NUP155,MORF4L2,NUP93,UBA2,TRIM28,TOPORS,CTCF,PARK7,MTF2,SIN3A,GNL3L,NUP133,SENP2,NSD1,NUP37,L3MBTL2,ING5,NUP43,PARP1,RAD21,RPA1,TP53,NOP58
12_Member	GO Biological Processes	GO:0018205	peptidyl-lysine modification	-5.19068	-2.52935	41/139	86,546,672,1491,1499,1786,1984,2033,2146,2648,3054,3720,5111,6418,6598,6880,7153,7341,8520,8607,8726,9063,9070,9631,9643,9688,10054,10155,10210,10664,11315,22823,25942,54552,55746,59343,64324,79023,83746,84289,348995	ACTL6A,ATRX,BRCA1,CTH,CTNNB1,DNMT1,EIF5A,EP300,EZH2,KAT2A,HCFC1,JARID2,PCNA,SET,SMARCB1,TAF9,TOP2A,SUMO1,HAT1,RUVBL1,EED,PIAS2,ASH2L,NUP155,MORF4L2,NUP93,UBA2,TRIM28,TOPORS,CTCF,PARK7,MTF2,SIN3A,GNL3L,NUP133,SENP2,NSD1,NUP37,L3MBTL2,ING5,NUP43
12_Member	GO Biological Processes	GO:0016925	protein sumoylation	-3.10828	-1.06539	17/51	1499,5111,7153,7341,9063,9631,9688,10054,10155,10210,11315,54552,55746,59343,79023,83746,348995	CTNNB1,PCNA,TOP2A,SUMO1,PIAS2,NUP155,NUP93,UBA2,TRIM28,TOPORS,PARK7,GNL3L,NUP133,SENP2,NUP37,L3MBTL2,NUP43
12_Member	Reactome Gene Sets	R-HSA-2990846	SUMOylation	-2.66216	-0.769582	18/60	142,672,5111,5885,6117,7153,7157,7341,9063,9631,9688,10054,51602,55746,59343,79023,83746,348995	PARP1,BRCA1,PCNA,RAD21,RPA1,TOP2A,TP53,SUMO1,PIAS2,NUP155,NUP93,UBA2,NOP58,NUP133,SENP2,NUP37,L3MBTL2,NUP43
12_Member	Reactome Gene Sets	R-HSA-3108232	SUMO E3 ligases SUMOylate target proteins	-2.11332	-0.411379	16/57	142,672,5111,5885,6117,7153,7157,7341,9063,9631,9688,51602,55746,79023,83746,348995	PARP1,BRCA1,PCNA,RAD21,RPA1,TOP2A,TP53,SUMO1,PIAS2,NUP155,NUP93,NOP58,NUP133,NUP37,L3MBTL2,NUP43
13_Summary	GO Biological Processes	GO:0019042	viral latency	-4.95347	-2.41083	6/6	3054,3159,5478,7520,8815,64710	HCFC1,HMGA1,PPIA,XRCC5,BANF1,NUCKS1
13_Member	GO Biological Processes	GO:0019042	viral latency	-4.95347	-2.41083	6/6	3054,3159,5478,7520,8815,64710	HCFC1,HMGA1,PPIA,XRCC5,BANF1,NUCKS1
13_Member	GO Biological Processes	GO:0019043	establishment of viral latency	-3.2995	-1.18967	4/4	3159,5478,7520,8815	HMGA1,PPIA,XRCC5,BANF1
13_Member	GO Biological Processes	GO:0075713	establishment of integrated proviral latency	-3.2995	-1.18967	4/4	3159,5478,7520,8815	HMGA1,PPIA,XRCC5,BANF1
13_Member	Reactome Gene Sets	R-HSA-162592	Integration of provirus	-2.65568	-0.769582	4/5	3159,5478,7520,8815	HMGA1,PPIA,XRCC5,BANF1
13_Member	Reactome Gene Sets	R-HSA-164843	2-LTR circle formation	-2.47358	-0.661616	3/3	3159,7520,8815	HMGA1,XRCC5,BANF1
13_Member	Reactome Gene Sets	R-HSA-180689	APOBEC3G mediated resistance to HIV-1 infection	-2.47358	-0.661616	3/3	3159,5478,8815	HMGA1,PPIA,BANF1
14_Summary	GO Biological Processes	GO:0007063	regulation of sister chromatid cohesion	-4.83294	-2.32359	9/13	546,699,1499,5885,6421,9700,10664,23063,113130,472,701,891,1457,1894,7756,23369,55920,3835,3837,7153,9055,9918,23212,23244,25836,55055,55746,79023,81620,348995,26271,54998,1452,3070,3925,4605,5901,5902,6152,6993,8607,8914,10419,25847,27338,51530,54888,54962,201161,221150,672,56916,157570	ATRX,BUB1,CTNNB1,RAD21,SFPQ,ESPL1,CTCF,WAPL,CDCA5,ATM,BUB1B,CCNB1,CSNK2A1,ECT2,ZNF207,PUM2,RCC2,KIF22,KPNB1,TOP2A,PRC1,NCAPD2,RRS1,PDS5A,NIPBL,ZWILCH,NUP133,NUP37,CDT1,NUP43,FBXO5,AURKAIP1,CSNK1A1,HELLS,STMN1,MYBL2,RAN,RANBP1,RPL24,DYNLT1,RUVBL1,TIMELESS,PRMT5,ANAPC13,UBE2S,ZC3HC1,NSUN2,TIPIN,CENPV,SKA3,BRCA1,SMARCAD1,ESCO2
14_Member	GO Biological Processes	GO:0007063	regulation of sister chromatid cohesion	-4.83294	-2.32359	9/13	546,699,1499,5885,6421,9700,10664,23063,113130	ATRX,BUB1,CTNNB1,RAD21,SFPQ,ESPL1,CTCF,WAPL,CDCA5
14_Member	GO Biological Processes	GO:0051983	regulation of chromosome segregation	-4.14412	-1.82891	17/43	472,546,699,701,891,1457,1499,1894,5885,6421,7756,9700,10664,23063,23369,55920,113130	ATM,ATRX,BUB1,BUB1B,CCNB1,CSNK2A1,CTNNB1,ECT2,RAD21,SFPQ,ZNF207,ESPL1,CTCF,WAPL,PUM2,RCC2,CDCA5
14_Member	GO Biological Processes	GO:0033045	regulation of sister chromatid segregation	-3.72554	-1.50521	14/34	472,546,699,701,891,1457,1499,5885,6421,7756,9700,10664,23063,113130	ATM,ATRX,BUB1,BUB1B,CCNB1,CSNK2A1,CTNNB1,RAD21,SFPQ,ZNF207,ESPL1,CTCF,WAPL,CDCA5
14_Member	GO Biological Processes	GO:0051985	negative regulation of chromosome segregation	-3.0901	-1.05258	9/19	472,546,699,701,891,1457,7756,9700,23063	ATM,ATRX,BUB1,BUB1B,CCNB1,CSNK2A1,ZNF207,ESPL1,WAPL
14_Member	GO Biological Processes	GO:0033046	negative regulation of sister chromatid segregation	-3.0901	-1.05258	9/19	472,546,699,701,891,1457,7756,9700,23063	ATM,ATRX,BUB1,BUB1B,CCNB1,CSNK2A1,ZNF207,ESPL1,WAPL
14_Member	GO Biological Processes	GO:0000819	sister chromatid segregation	-2.85889	-0.899209	28/106	472,546,699,701,891,1457,1499,3835,3837,5885,6421,7153,7756,9055,9700,9918,10664,23063,23212,23244,25836,55055,55746,55920,79023,81620,113130,348995	ATM,ATRX,BUB1,BUB1B,CCNB1,CSNK2A1,CTNNB1,KIF22,KPNB1,RAD21,SFPQ,TOP2A,ZNF207,PRC1,ESPL1,NCAPD2,CTCF,WAPL,RRS1,PDS5A,NIPBL,ZWILCH,NUP133,RCC2,NUP37,CDT1,CDCA5,NUP43
14_Member	GO Biological Processes	GO:0051784	negative regulation of nuclear division	-2.70938	-0.78805	9/21	472,546,699,701,891,1457,7756,26271,54998	ATM,ATRX,BUB1,BUB1B,CCNB1,CSNK2A1,ZNF207,FBXO5,AURKAIP1
14_Member	GO Biological Processes	GO:0007067	mitotic nuclear division	-2.62531	-0.744813	43/189	472,546,699,701,891,1452,1457,3070,3835,3837,3925,4605,5885,5901,5902,6152,6993,7756,8607,8914,9055,9700,9918,10419,23063,23212,23244,25836,25847,26271,27338,51530,54888,54962,54998,55055,55920,79023,81620,113130,201161,221150,348995	ATM,ATRX,BUB1,BUB1B,CCNB1,CSNK1A1,CSNK2A1,HELLS,KIF22,KPNB1,STMN1,MYBL2,RAD21,RAN,RANBP1,RPL24,DYNLT1,ZNF207,RUVBL1,TIMELESS,PRC1,ESPL1,NCAPD2,PRMT5,WAPL,RRS1,PDS5A,NIPBL,ANAPC13,FBXO5,UBE2S,ZC3HC1,NSUN2,TIPIN,AURKAIP1,ZWILCH,RCC2,NUP37,CDT1,CDCA5,CENPV,SKA3,NUP43
14_Member	GO Biological Processes	GO:0007062	sister chromatid cohesion	-2.57372	-0.705407	18/61	546,699,701,1499,3835,5885,6421,9700,10664,23063,23244,25836,55055,55746,55920,79023,113130,348995	ATRX,BUB1,BUB1B,CTNNB1,KIF22,RAD21,SFPQ,ESPL1,CTCF,WAPL,PDS5A,NIPBL,ZWILCH,NUP133,RCC2,NUP37,CDCA5,NUP43
14_Member	GO Biological Processes	GO:0007059	chromosome segregation	-2.50172	-0.666985	34/143	472,546,672,699,701,891,1457,1499,1894,3835,3837,5885,6421,7153,7756,9055,9700,9918,10664,23063,23212,23244,23369,25836,55055,55746,55920,56916,79023,81620,113130,157570,221150,348995	ATM,ATRX,BRCA1,BUB1,BUB1B,CCNB1,CSNK2A1,CTNNB1,ECT2,KIF22,KPNB1,RAD21,SFPQ,TOP2A,ZNF207,PRC1,ESPL1,NCAPD2,CTCF,WAPL,RRS1,PDS5A,PUM2,NIPBL,ZWILCH,NUP133,RCC2,SMARCAD1,NUP37,CDT1,CDCA5,ESCO2,SKA3,NUP43
14_Member	GO Biological Processes	GO:0098813	nuclear chromosome segregation	-2.42779	-0.62368	29/118	472,546,699,701,891,1457,1499,1894,3835,3837,5885,6421,7153,7756,9055,9700,9918,10664,23063,23212,23244,25836,55055,55746,55920,79023,81620,113130,348995	ATM,ATRX,BUB1,BUB1B,CCNB1,CSNK2A1,CTNNB1,ECT2,KIF22,KPNB1,RAD21,SFPQ,TOP2A,ZNF207,PRC1,ESPL1,NCAPD2,CTCF,WAPL,RRS1,PDS5A,NIPBL,ZWILCH,NUP133,RCC2,NUP37,CDT1,CDCA5,NUP43
14_Member	GO Biological Processes	GO:0045839	negative regulation of mitotic nuclear division	-2.39966	-0.60783	8/19	472,546,699,701,891,1457,7756,54998	ATM,ATRX,BUB1,BUB1B,CCNB1,CSNK2A1,ZNF207,AURKAIP1
14_Member	GO Biological Processes	GO:0070601	centromeric sister chromatid cohesion	-2.23339	-0.513878	4/6	699,701,1499,10664	BUB1,BUB1B,CTNNB1,CTCF
14_Member	GO Biological Processes	GO:0033048	negative regulation of mitotic sister chromatid segregation	-2.08974	-0.397537	7/17	472,546,699,701,891,1457,7756	ATM,ATRX,BUB1,BUB1B,CCNB1,CSNK2A1,ZNF207
15_Summary	GO Biological Processes	GO:0048511	rhythmic process	-4.66664	-2.21627	28/85	191,472,1019,1457,1655,1660,2033,2146,3184,3191,3192,4841,5111,5500,6421,6647,6667,7071,7153,7157,8242,8914,9611,9967,10399,10419,10514,25942	AHCY,ATM,CDK4,CSNK2A1,DDX5,DHX9,EP300,EZH2,HNRNPD,HNRNPL,HNRNPU,NONO,PCNA,PPP1CB,SFPQ,SOD1,SP1,KLF10,TOP2A,TP53,KDM5C,TIMELESS,NCOR1,THRAP3,RACK1,PRMT5,MYBBP1A,SIN3A
15_Member	GO Biological Processes	GO:0048511	rhythmic process	-4.66664	-2.21627	28/85	191,472,1019,1457,1655,1660,2033,2146,3184,3191,3192,4841,5111,5500,6421,6647,6667,7071,7153,7157,8242,8914,9611,9967,10399,10419,10514,25942	AHCY,ATM,CDK4,CSNK2A1,DDX5,DHX9,EP300,EZH2,HNRNPD,HNRNPL,HNRNPU,NONO,PCNA,PPP1CB,SFPQ,SOD1,SP1,KLF10,TOP2A,TP53,KDM5C,TIMELESS,NCOR1,THRAP3,RACK1,PRMT5,MYBBP1A,SIN3A
15_Member	GO Biological Processes	GO:0007623	circadian rhythm	-3.52465	-1.3613	19/56	191,1019,2033,2146,3184,3191,3192,4841,5500,6421,7071,7153,7157,8914,9611,9967,10419,10514,25942	AHCY,CDK4,EP300,EZH2,HNRNPD,HNRNPL,HNRNPU,NONO,PPP1CB,SFPQ,KLF10,TOP2A,TP53,TIMELESS,NCOR1,THRAP3,PRMT5,MYBBP1A,SIN3A
15_Member	GO Biological Processes	GO:0042752	regulation of circadian rhythm	-3.32832	-1.20571	11/25	2146,3184,4841,5500,6421,7071,7153,7157,8914,9967,25942	EZH2,HNRNPD,NONO,PPP1CB,SFPQ,KLF10,TOP2A,TP53,TIMELESS,THRAP3,SIN3A
16_Summary	GO Biological Processes	GO:0034502	protein localization to chromosome	-4.19645	-1.85522	15/35	546,701,1736,2146,5885,6117,6118,10664,10694,23063,54552,55920,113130,157570,222229,23244	ATRX,BUB1B,DKC1,EZH2,RAD21,RPA1,RPA2,CTCF,CCT8,WAPL,GNL3L,RCC2,CDCA5,ESCO2,LRWD1,PDS5A
16_Member	GO Biological Processes	GO:0034502	protein localization to chromosome	-4.19645	-1.85522	15/35	546,701,1736,2146,5885,6117,6118,10664,10694,23063,54552,55920,113130,157570,222229	ATRX,BUB1B,DKC1,EZH2,RAD21,RPA1,RPA2,CTCF,CCT8,WAPL,GNL3L,RCC2,CDCA5,ESCO2,LRWD1
16_Member	GO Biological Processes	GO:0071168	protein localization to chromatin	-3.20614	-1.13827	6/9	2146,5885,23063,113130,157570,222229	EZH2,RAD21,WAPL,CDCA5,ESCO2,LRWD1
16_Member	Reactome Gene Sets	R-HSA-2468052	Establishment of Sister Chromatid Cohesion	-2.54975	-0.701927	5/8	5885,23063,23244,113130,157570	RAD21,WAPL,PDS5A,CDCA5,ESCO2
17_Summary	GO Biological Processes	GO:0034660	ncRNA metabolic process	-4.06094	-1.77027	65/279	16,705,833,1025,1615,1736,2091,2475,3181,3735,4141,4691,4809,5430,5439,5440,6122,6125,6133,6138,6143,6144,6152,6156,6157,6158,6167,6181,6203,6208,6598,6667,6880,7407,8565,9045,10360,10528,10607,10813,10927,10969,11224,23195,23212,25926,27043,27340,51520,51593,51602,54555,54853,54881,54888,54913,55651,55813,56257,56915,65083,65123,84365,92105,114049,14,472,3320,3326,4869,4931,5901,6426,6633,6634,6…	AARS,BYSL,CARS,CDK9,DARS,DKC1,FBL,MTOR,HNRNPA2B1,KARS,MARS,NCL,SNU13,POLR2A,POLR2J,POLR2K,RPL3,RPL5,RPL9,RPL15,RPL19,RPL21,RPL24,RPL30,RPL27A,RPL28,RPL37,RPLP2,RPS9,RPS14,SMARCB1,SP1,TAF9,VARS,YARS,RPL14,NPM3,NOP56,TBL3,UTP14A,SPIN1,EBNA1BP2,RPL35,MDN1,RRS1,NOL11,PELP1,UTP20,LARS,SRRT,NOP58,DDX49,WDR55,TEX10,NSUN2,RPP25,NHP2,UTP6,MEPCE,EXOSC5,NOL6,INTS3,NIFK,INTS4,BUD23,AAMP,ATM,HSP90AA1,HSP90AB1…
17_Member	GO Biological Processes	GO:0034660	ncRNA metabolic process	-4.06094	-1.77027	65/279	16,705,833,1025,1615,1736,2091,2475,3181,3735,4141,4691,4809,5430,5439,5440,6122,6125,6133,6138,6143,6144,6152,6156,6157,6158,6167,6181,6203,6208,6598,6667,6880,7407,8565,9045,10360,10528,10607,10813,10927,10969,11224,23195,23212,25926,27043,27340,51520,51593,51602,54555,54853,54881,54888,54913,55651,55813,56257,56915,65083,65123,84365,92105,114049	AARS,BYSL,CARS,CDK9,DARS,DKC1,FBL,MTOR,HNRNPA2B1,KARS,MARS,NCL,SNU13,POLR2A,POLR2J,POLR2K,RPL3,RPL5,RPL9,RPL15,RPL19,RPL21,RPL24,RPL30,RPL27A,RPL28,RPL37,RPLP2,RPS9,RPS14,SMARCB1,SP1,TAF9,VARS,YARS,RPL14,NPM3,NOP56,TBL3,UTP14A,SPIN1,EBNA1BP2,RPL35,MDN1,RRS1,NOL11,PELP1,UTP20,LARS,SRRT,NOP58,DDX49,WDR55,TEX10,NSUN2,RPP25,NHP2,UTP6,MEPCE,EXOSC5,NOL6,INTS3,NIFK,INTS4,BUD23
17_Member	GO Biological Processes	GO:0022613	ribonucleoprotein complex biogenesis	-3.67469	-1.4742	63/276	14,472,705,1736,2091,3320,3326,4809,4869,4931,5901,6122,6125,6133,6138,6143,6144,6152,6156,6157,6158,6167,6181,6203,6208,6426,6633,6634,6636,6880,7919,9045,10360,10419,10528,10594,10607,10772,10813,10969,11224,23195,23212,23369,25804,25926,26065,27043,27340,51187,51602,54552,54555,54663,54853,54881,54913,55651,55813,56915,65083,79084,114049	AAMP,ATM,BYSL,DKC1,FBL,HSP90AA1,HSP90AB1,SNU13,NPM1,NVL,RAN,RPL3,RPL5,RPL9,RPL15,RPL19,RPL21,RPL24,RPL30,RPL27A,RPL28,RPL37,RPLP2,RPS9,RPS14,SRSF1,SNRPD2,SNRPD3,SNRPF,TAF9,DDX39B,RPL14,NPM3,PRMT5,NOP56,PRPF8,TBL3,SRSF10,UTP14A,EBNA1BP2,RPL35,MDN1,RRS1,PUM2,LSM4,NOL11,LSM14A,PELP1,UTP20,RSL24D1,NOP58,GNL3L,DDX49,WDR74,WDR55,TEX10,RPP25,NHP2,UTP6,EXOSC5,NOL6,WDR77,BUD23
17_Member	KEGG Pathway	hsa03008	Ribosome biogenesis in eukaryotes	-3.37288	-1.24702	18/53	1457,1736,2091,4809,4931,5901,6949,10482,10528,10607,10813,23195,51602,54552,54913,55651,55813,65083	CSNK2A1,DKC1,FBL,SNU13,NVL,RAN,TCOF1,NXF1,NOP56,TBL3,UTP14A,MDN1,NOP58,GNL3L,RPP25,NHP2,UTP6,NOL6
17_Member	KEGG Pathway	ko03008	Ribosome biogenesis in eukaryotes	-3.37288	-1.24702	18/53	1457,1736,2091,4809,4931,5901,6949,10482,10528,10607,10813,23195,51602,54552,54913,55651,55813,65083	CSNK2A1,DKC1,FBL,SNU13,NVL,RAN,TCOF1,NXF1,NOP56,TBL3,UTP14A,MDN1,NOP58,GNL3L,RPP25,NHP2,UTP6,NOL6
17_Member	GO Biological Processes	GO:0016072	rRNA metabolic process	-3.11059	-1.06539	45/190	705,1736,2091,2475,4691,4809,6122,6125,6133,6138,6143,6144,6152,6156,6157,6158,6167,6181,6203,6208,6598,9045,10360,10528,10607,10813,10927,10969,11224,23195,23212,25926,27043,27340,51602,54555,54853,54881,54913,55651,55813,56915,65083,84365,114049	BYSL,DKC1,FBL,MTOR,NCL,SNU13,RPL3,RPL5,RPL9,RPL15,RPL19,RPL21,RPL24,RPL30,RPL27A,RPL28,RPL37,RPLP2,RPS9,RPS14,SMARCB1,RPL14,NPM3,NOP56,TBL3,UTP14A,SPIN1,EBNA1BP2,RPL35,MDN1,RRS1,NOL11,PELP1,UTP20,NOP58,DDX49,WDR55,TEX10,RPP25,NHP2,UTP6,EXOSC5,NOL6,NIFK,BUD23
17_Member	GO Biological Processes	GO:0042254	ribosome biogenesis	-2.85166	-0.894243	47/206	14,705,1736,2091,4809,4869,4931,5901,6122,6125,6133,6138,6143,6144,6152,6156,6157,6158,6167,6181,6203,6208,9045,10360,10528,10607,10813,10969,11224,23195,23212,25926,27043,27340,51187,51602,54552,54555,54663,54853,54881,54913,55651,55813,56915,65083,114049	AAMP,BYSL,DKC1,FBL,SNU13,NPM1,NVL,RAN,RPL3,RPL5,RPL9,RPL15,RPL19,RPL21,RPL24,RPL30,RPL27A,RPL28,RPL37,RPLP2,RPS9,RPS14,RPL14,NPM3,NOP56,TBL3,UTP14A,EBNA1BP2,RPL35,MDN1,RRS1,NOL11,PELP1,UTP20,RSL24D1,NOP58,GNL3L,DDX49,WDR74,WDR55,TEX10,RPP25,NHP2,UTP6,EXOSC5,NOL6,BUD23
17_Member	Reactome Gene Sets	R-HSA-6790901	rRNA modification in the nucleus and cytosol	-2.84729	-0.894243	16/49	1736,2091,4809,6203,6208,10528,10607,10813,25926,27340,51602,54555,55651,55813,65083,114049	DKC1,FBL,SNU13,RPS9,RPS14,NOP56,TBL3,UTP14A,NOL11,UTP20,NOP58,DDX49,NHP2,UTP6,NOL6,BUD23
17_Member	Reactome Gene Sets	R-HSA-8868773	rRNA processing in the nucleus and cytosol	-2.67917	-0.773855	35/145	705,1736,2091,4809,6122,6125,6133,6138,6143,6144,6152,6156,6157,6158,6167,6181,6203,6208,9045,10528,10607,10813,11224,25926,27043,27340,51602,54555,54881,54913,55651,55813,56915,65083,114049	BYSL,DKC1,FBL,SNU13,RPL3,RPL5,RPL9,RPL15,RPL19,RPL21,RPL24,RPL30,RPL27A,RPL28,RPL37,RPLP2,RPS9,RPS14,RPL14,NOP56,TBL3,UTP14A,RPL35,NOL11,PELP1,UTP20,NOP58,DDX49,TEX10,RPP25,NHP2,UTP6,EXOSC5,NOL6,BUD23
17_Member	Reactome Gene Sets	R-HSA-72312	rRNA processing	-2.5713	-0.705407	35/147	705,1736,2091,4809,6122,6125,6133,6138,6143,6144,6152,6156,6157,6158,6167,6181,6203,6208,9045,10528,10607,10813,11224,25926,27043,27340,51602,54555,54881,54913,55651,55813,56915,65083,114049	BYSL,DKC1,FBL,SNU13,RPL3,RPL5,RPL9,RPL15,RPL19,RPL21,RPL24,RPL30,RPL27A,RPL28,RPL37,RPLP2,RPS9,RPS14,RPL14,NOP56,TBL3,UTP14A,RPL35,NOL11,PELP1,UTP20,NOP58,DDX49,TEX10,RPP25,NHP2,UTP6,EXOSC5,NOL6,BUD23
17_Member	GO Biological Processes	GO:0006364	rRNA processing	-2.46784	-0.657462	40/176	705,1736,2091,4809,6122,6125,6133,6138,6143,6144,6152,6156,6157,6158,6167,6181,6203,6208,9045,10360,10528,10607,10813,10969,11224,23195,23212,25926,27043,27340,51602,54555,54853,54881,54913,55651,55813,56915,65083,114049	BYSL,DKC1,FBL,SNU13,RPL3,RPL5,RPL9,RPL15,RPL19,RPL21,RPL24,RPL30,RPL27A,RPL28,RPL37,RPLP2,RPS9,RPS14,RPL14,NPM3,NOP56,TBL3,UTP14A,EBNA1BP2,RPL35,MDN1,RRS1,NOL11,PELP1,UTP20,NOP58,DDX49,WDR55,TEX10,RPP25,NHP2,UTP6,EXOSC5,NOL6,BUD23
17_Member	Reactome Gene Sets	R-HSA-6791226	Major pathway of rRNA processing in the nucleolus and cytosol	-2.2595	-0.513878	32/137	705,2091,4809,6122,6125,6133,6138,6143,6144,6152,6156,6157,6158,6167,6181,6203,6208,9045,10528,10607,10813,11224,25926,27043,27340,51602,54555,54881,54913,55813,56915,65083	BYSL,FBL,SNU13,RPL3,RPL5,RPL9,RPL15,RPL19,RPL21,RPL24,RPL30,RPL27A,RPL28,RPL37,RPLP2,RPS9,RPS14,RPL14,NOP56,TBL3,UTP14A,RPL35,NOL11,PELP1,UTP20,NOP58,DDX49,TEX10,RPP25,UTP6,EXOSC5,NOL6
18_Summary	Reactome Gene Sets	R-HSA-5619507	Activation of HOX genes during differentiation	-3.85348	-1.61237	17/45	2033,2146,3012,3014,3015,3020,5430,5439,5440,5928,8339,8726,9063,9070,9611,10664,23512,1786,3720,22823,3070,3159,8520,9643,10155,11176,25942,672,1499,2648,3181,5901,7913,9533,10514,23369,51593,1108,64426,472,1019,6117,6118,4001,5885,8607,123169,7157,9448,9631,9688,10526,55746,79023,348995,3320,4849	EP300,EZH2,HIST1H2AE,H2AFX,H2AFZ,H3F3A,POLR2A,POLR2J,POLR2K,RBBP4,HIST1H2BG,EED,PIAS2,ASH2L,NCOR1,CTCF,SUZ12,DNMT1,JARID2,MTF2,HELLS,HMGA1,HAT1,MORF4L2,TRIM28,BAZ2A,SIN3A,BRCA1,CTNNB1,KAT2A,HNRNPA2B1,RAN,DEK,POLR1C,MYBBP1A,PUM2,SRRT,CHD4,SUDS3,ATM,CDK4,RPA1,RPA2,LMNB1,RAD21,RUVBL1,LEO1,TP53,MAP4K4,NUP155,NUP93,IPO8,NUP133,NUP37,NUP43,HSP90AA1,CNOT3
18_Member	Reactome Gene Sets	R-HSA-5619507	Activation of HOX genes during differentiation	-3.85348	-1.61237	17/45	2033,2146,3012,3014,3015,3020,5430,5439,5440,5928,8339,8726,9063,9070,9611,10664,23512	EP300,EZH2,HIST1H2AE,H2AFX,H2AFZ,H3F3A,POLR2A,POLR2J,POLR2K,RBBP4,HIST1H2BG,EED,PIAS2,ASH2L,NCOR1,CTCF,SUZ12
18_Member	Reactome Gene Sets	R-HSA-5617472	Activation of anterior HOX genes in hindbrain development during early embryogenesis	-3.85348	-1.61237	17/45	2033,2146,3012,3014,3015,3020,5430,5439,5440,5928,8339,8726,9063,9070,9611,10664,23512	EP300,EZH2,HIST1H2AE,H2AFX,H2AFZ,H3F3A,POLR2A,POLR2J,POLR2K,RBBP4,HIST1H2BG,EED,PIAS2,ASH2L,NCOR1,CTCF,SUZ12
18_Member	Reactome Gene Sets	R-HSA-212300	PRC2 methylates histones and DNA	-3.6376	-1.44096	12/27	1786,2146,3012,3014,3015,3020,3720,5928,8339,8726,22823,23512	DNMT1,EZH2,HIST1H2AE,H2AFX,H2AFZ,H3F3A,JARID2,RBBP4,HIST1H2BG,EED,MTF2,SUZ12
18_Member	GO Biological Processes	GO:0045814	negative regulation of gene expression, epigenetic	-3.6101	-1.42485	18/51	1786,2146,3012,3014,3015,3020,3070,3159,3720,5928,8520,8726,9643,10155,11176,22823,23512,25942	DNMT1,EZH2,HIST1H2AE,H2AFX,H2AFZ,H3F3A,HELLS,HMGA1,JARID2,RBBP4,HAT1,EED,MORF4L2,TRIM28,BAZ2A,MTF2,SUZ12,SIN3A
18_Member	GO Biological Processes	GO:0040029	regulation of gene expression, epigenetic	-3.2025	-1.13748	32/121	672,1499,1786,2033,2146,2648,3012,3014,3015,3020,3070,3159,3181,3720,5440,5901,5928,7913,8520,8726,9533,9611,9643,10155,10514,10664,11176,22823,23369,23512,25942,51593	BRCA1,CTNNB1,DNMT1,EP300,EZH2,KAT2A,HIST1H2AE,H2AFX,H2AFZ,H3F3A,HELLS,HMGA1,HNRNPA2B1,JARID2,POLR2K,RAN,RBBP4,DEK,HAT1,EED,POLR1C,NCOR1,MORF4L2,TRIM28,MYBBP1A,CTCF,BAZ2A,MTF2,PUM2,SUZ12,SIN3A,SRRT
18_Member	Reactome Gene Sets	R-HSA-212165	Epigenetic regulation of gene expression	-3.16804	-1.10866	22/73	1108,1786,2033,2146,2648,3012,3014,3015,3020,3720,5440,5928,7913,8339,8726,9533,10514,11176,22823,23512,25942,64426	CHD4,DNMT1,EP300,EZH2,KAT2A,HIST1H2AE,H2AFX,H2AFZ,H3F3A,JARID2,POLR2K,RBBP4,DEK,HIST1H2BG,EED,POLR1C,MYBBP1A,BAZ2A,MTF2,SUZ12,SIN3A,SUDS3
18_Member	Reactome Gene Sets	R-HSA-912446	Meiotic recombination	-3.01893	-0.999663	10/23	472,672,1019,3012,3014,3015,3020,6117,6118,8339	ATM,BRCA1,CDK4,HIST1H2AE,H2AFX,H2AFZ,H3F3A,RPA1,RPA2,HIST1H2BG
18_Member	Reactome Gene Sets	R-HSA-1500620	Meiosis	-2.70195	-0.784678	12/33	472,672,1019,3012,3014,3015,3020,4001,5885,6117,6118,8339	ATM,BRCA1,CDK4,HIST1H2AE,H2AFX,H2AFZ,H3F3A,LMNB1,RAD21,RPA1,RPA2,HIST1H2BG
18_Member	Reactome Gene Sets	R-HSA-201722	Formation of the beta-catenin:TCF transactivating complex	-2.68591	-0.778617	10/25	1499,2033,3012,3014,3015,3020,8339,8607,9070,123169	CTNNB1,EP300,HIST1H2AE,H2AFX,H2AFZ,H3F3A,HIST1H2BG,RUVBL1,ASH2L,LEO1
18_Member	Reactome Gene Sets	R-HSA-2559580	Oxidative Stress Induced Senescence	-2.575	-0.705407	12/34	1019,2146,3012,3014,3015,3020,5928,7157,8339,8726,9448,23512	CDK4,EZH2,HIST1H2AE,H2AFX,H2AFZ,H3F3A,RBBP4,TP53,HIST1H2BG,EED,MAP4K4,SUZ12
18_Member	Reactome Gene Sets	R-HSA-5578749	Transcriptional regulation by small RNAs	-2.1285	-0.4241	15/52	3012,3014,3015,3020,5430,5439,5440,5901,8339,9631,9688,10526,55746,79023,348995	HIST1H2AE,H2AFX,H2AFZ,H3F3A,POLR2A,POLR2J,POLR2K,RAN,HIST1H2BG,NUP155,NUP93,IPO8,NUP133,NUP37,NUP43
18_Member	Reactome Gene Sets	R-HSA-211000	Gene Silencing by RNA	-2.03587	-0.346064	16/58	3012,3014,3015,3020,3320,5430,5439,5440,5901,8339,9631,9688,10526,55746,79023,348995	HIST1H2AE,H2AFX,H2AFZ,H3F3A,HSP90AA1,POLR2A,POLR2J,POLR2K,RAN,HIST1H2BG,NUP155,NUP93,IPO8,NUP133,NUP37,NUP43
18_Member	GO Biological Processes	GO:0016458	gene silencing	-2.01502	-0.330677	27/115	1786,3012,3014,3015,3020,3070,3159,3181,4849,5430,5439,5440,5901,8520,9611,9631,9643,9688,10155,10526,11176,23369,25942,51593,55746,79023,348995	DNMT1,HIST1H2AE,H2AFX,H2AFZ,H3F3A,HELLS,HMGA1,HNRNPA2B1,CNOT3,POLR2A,POLR2J,POLR2K,RAN,HAT1,NCOR1,NUP155,MORF4L2,NUP93,TRIM28,IPO8,BAZ2A,PUM2,SIN3A,SRRT,NUP133,NUP37,NUP43
19_Summary	GO Biological Processes	GO:0080135	regulation of cellular response to stress	-3.56868	-1.39085	50/208	142,328,472,672,1025,1499,1655,2033,2288,2475,3014,3156,3159,3276,3312,3320,3326,4841,4869,5052,5111,5531,6117,6118,6421,6647,6696,6880,7531,7913,7919,8531,8914,9320,9448,9611,9631,9688,10131,10155,10399,11315,23788,29108,51501,55746,59343,63979,79023,348995,1019,1915,2077,2146,3012,3015,3020,4001,5684,5687,5692,5694,5707,5718,5928,6667,7157,7323,7979,8339,8408,8453,8726,10197,10670,23198,23512,6…	PARP1,APEX1,ATM,BRCA1,CDK9,CTNNB1,DDX5,EP300,FKBP4,MTOR,H2AFX,HMGCR,HMGA1,PRMT1,HSPA8,HSP90AA1,HSP90AB1,NONO,NPM1,PRDX1,PCNA,PPP4C,RPA1,RPA2,SFPQ,SOD1,SPP1,TAF9,YWHAE,DEK,DDX39B,YBX3,TIMELESS,TRIP12,MAP4K4,NCOR1,NUP155,NUP93,TRAP1,TRIM28,RACK1,PARK7,MTCH2,PYCARD,HIKESHI,NUP133,SENP2,FIGNL1,NUP37,NUP43,CDK4,EEF1A1,ERF,EZH2,HIST1H2AE,H2AFZ,H3F3A,LMNB1,PSMA3,PSMA6,PSMB4,PSMB6,PSMD1,PSMD12,RBBP4,SP1,…
19_Member	GO Biological Processes	GO:0080135	regulation of cellular response to stress	-3.56868	-1.39085	50/208	142,328,472,672,1025,1499,1655,2033,2288,2475,3014,3156,3159,3276,3312,3320,3326,4841,4869,5052,5111,5531,6117,6118,6421,6647,6696,6880,7531,7913,7919,8531,8914,9320,9448,9611,9631,9688,10131,10155,10399,11315,23788,29108,51501,55746,59343,63979,79023,348995	PARP1,APEX1,ATM,BRCA1,CDK9,CTNNB1,DDX5,EP300,FKBP4,MTOR,H2AFX,HMGCR,HMGA1,PRMT1,HSPA8,HSP90AA1,HSP90AB1,NONO,NPM1,PRDX1,PCNA,PPP4C,RPA1,RPA2,SFPQ,SOD1,SPP1,TAF9,YWHAE,DEK,DDX39B,YBX3,TIMELESS,TRIP12,MAP4K4,NCOR1,NUP155,NUP93,TRAP1,TRIM28,RACK1,PARK7,MTCH2,PYCARD,HIKESHI,NUP133,SENP2,FIGNL1,NUP37,NUP43
19_Member	Reactome Gene Sets	R-HSA-2262752	Cellular responses to stress	-3.51476	-1.35495	50/209	472,1019,1915,2033,2077,2146,2288,2475,3012,3014,3015,3020,3159,3312,3320,3326,4001,5052,5684,5687,5692,5694,5707,5718,5928,6117,6118,6647,6667,7157,7323,7531,7979,8339,8408,8453,8726,9448,9631,9688,10197,10670,23198,23512,51501,55746,60673,79023,91582,348995	ATM,CDK4,EEF1A1,EP300,ERF,EZH2,FKBP4,MTOR,HIST1H2AE,H2AFX,H2AFZ,H3F3A,HMGA1,HSPA8,HSP90AA1,HSP90AB1,LMNB1,PRDX1,PSMA3,PSMA6,PSMB4,PSMB6,PSMD1,PSMD12,RBBP4,RPA1,RPA2,SOD1,SP1,TP53,UBE2D3,YWHAE,SEM1,HIST1H2BG,ULK1,CUL2,EED,MAP4K4,NUP155,NUP93,PSME3,RRAGA,PSME4,SUZ12,HIKESHI,NUP133,ATG101,NUP37,RPS19BP1,NUP43
19_Member	Reactome Gene Sets	R-HSA-3371511	HSF1 activation	-2.86681	-0.902658	6/10	1915,3320,3326,6117,6118,7531	EEF1A1,HSP90AA1,HSP90AB1,RPA1,RPA2,YWHAE
19_Member	Reactome Gene Sets	R-HSA-3371556	Cellular response to heat stress	-2.7536	-0.819857	18/59	472,1915,2033,2288,2475,3312,3320,3326,6117,6118,7531,9631,9688,51501,55746,79023,91582,348995	ATM,EEF1A1,EP300,FKBP4,MTOR,HSPA8,HSP90AA1,HSP90AB1,RPA1,RPA2,YWHAE,NUP155,NUP93,HIKESHI,NUP133,NUP37,RPS19BP1,NUP43
19_Member	Reactome Gene Sets	R-HSA-3371571	HSF1-dependent transactivation	-2.58281	-0.707847	6/11	2033,2288,2475,3312,3320,3326	EP300,FKBP4,MTOR,HSPA8,HSP90AA1,HSP90AB1
19_Member	GO Biological Processes	GO:1900034	regulation of cellular response to heat	-2.54597	-0.701927	16/52	472,2033,2288,2475,3312,3320,3326,6117,6118,7531,9631,9688,51501,55746,79023,348995	ATM,EP300,FKBP4,MTOR,HSPA8,HSP90AA1,HSP90AB1,RPA1,RPA2,YWHAE,NUP155,NUP93,HIKESHI,NUP133,NUP37,NUP43
19_Member	GO Biological Processes	GO:0034605	cellular response to heat	-2.48816	-0.661616	18/62	472,2033,2288,2475,3312,3320,3326,6117,6118,7341,7531,9631,9688,51501,55746,79023,81570,348995	ATM,EP300,FKBP4,MTOR,HSPA8,HSP90AA1,HSP90AB1,RPA1,RPA2,SUMO1,YWHAE,NUP155,NUP93,HIKESHI,NUP133,NUP37,CLPB,NUP43
19_Member	Reactome Gene Sets	R-HSA-3371568	Attenuation phase	-2.25435	-0.513878	5/9	2033,2288,3312,3320,3326	EP300,FKBP4,HSPA8,HSP90AA1,HSP90AB1
19_Member	GO Biological Processes	GO:0009266	response to temperature stimulus	-2.1019	-0.403637	20/77	472,2033,2288,2475,3312,3320,3326,6117,6118,6647,7341,7531,8531,9631,9688,51501,55746,79023,81570,348995	ATM,EP300,FKBP4,MTOR,HSPA8,HSP90AA1,HSP90AB1,RPA1,RPA2,SOD1,SUMO1,YWHAE,YBX3,NUP155,NUP93,HIKESHI,NUP133,NUP37,CLPB,NUP43
19_Member	GO Biological Processes	GO:0009408	response to heat	-2.09927	-0.402226	19/72	472,2033,2288,2475,3312,3320,3326,6117,6118,6647,7341,7531,9631,9688,51501,55746,79023,81570,348995	ATM,EP300,FKBP4,MTOR,HSPA8,HSP90AA1,HSP90AB1,RPA1,RPA2,SOD1,SUMO1,YWHAE,NUP155,NUP93,HIKESHI,NUP133,NUP37,CLPB,NUP43
20_Summary	GO Biological Processes	GO:0008340	determination of adult lifespan	-3.40549	-1.27305	5/6	472,2956,4436,7157,29842,4726,142,3192,7520,9320,10155,23063,23244,51053,54552,54962,6742,7374	ATM,MSH6,MSH2,TP53,TFCP2L1,NDUFS6,PARP1,HNRNPU,XRCC5,TRIP12,TRIM28,WAPL,PDS5A,GMNN,GNL3L,TIPIN,SSBP1,UNG
20_Member	GO Biological Processes	GO:0008340	determination of adult lifespan	-3.40549	-1.27305	5/6	472,2956,4436,7157,29842	ATM,MSH6,MSH2,TP53,TFCP2L1
20_Member	GO Biological Processes	GO:0010259	multicellular organism aging	-2.86681	-0.902658	6/10	472,2956,4436,4726,7157,29842	ATM,MSH6,MSH2,NDUFS6,TP53,TFCP2L1
20_Member	GO Biological Processes	GO:0051053	negative regulation of DNA metabolic process	-2.76275	-0.822672	14/41	142,472,2956,3192,4436,7157,7520,9320,10155,23063,23244,51053,54552,54962	PARP1,ATM,MSH6,HNRNPU,MSH2,TP53,XRCC5,TRIP12,TRIM28,WAPL,PDS5A,GMNN,GNL3L,TIPIN
20_Member	GO Biological Processes	GO:0051095	regulation of helicase activity	-2.65568	-0.769582	4/5	2956,4436,6742,7157	MSH6,MSH2,SSBP1,TP53
20_Member	GO Biological Processes	GO:0051096	positive regulation of helicase activity	-2.47358	-0.661616	3/3	2956,4436,6742	MSH6,MSH2,SSBP1
20_Member	GO Biological Processes	GO:0002566	somatic diversification of immune receptors via somatic mutation	-2.47358	-0.661616	3/3	2956,4436,7374	MSH6,MSH2,UNG
20_Member	GO Biological Processes	GO:0016446	somatic hypermutation of immunoglobulin genes	-2.47358	-0.661616	3/3	2956,4436,7374	MSH6,MSH2,UNG

## Sheet: Cluster 6
GroupID	Category	Term	Description	LogP	Log(q-value)	InTerm_InList	Genes	Symbols
1_Summary	GO Biological Processes	GO:0006396	RNA processing	-34.6942	-30.4445	198/453	677,708,891,1207,1479,1655,1660,1665,1736,2071,2091,3181,3184,3185,3190,3192,3312,3692,3735,4670,4736,4839,4904,5036,5094,5356,5430,5431,5437,5546,6122,6124,6128,6129,6130,6132,6134,6135,6136,6137,6138,6139,6141,6144,6146,6152,6154,6155,6156,6157,6158,6160,6161,6175,6181,6187,6188,6192,6193,6194,6201,6203,6205,6206,6207,6208,6210,6217,6218,6222,6224,6227,6228,6229,6230,6231,6233,6235,6421,6426,64…	ZFP36L1,C1QBP,CCNB1,CLNS1A,CSTF3,DDX5,DHX9,DHX15,DKC1,ERCC3,FBL,HNRNPA2B1,HNRNPD,HNRNPF,HNRNPK,HNRNPU,HSPA8,EIF6,KARS,HNRNPM,RPL10A,NOP2,YBX1,PA2G4,PCBP2,PLRG1,POLR2A,POLR2B,POLR2H,PRCC,RPL3,RPL4,RPL6,RPL7,RPL7A,RPL8,RPL10,RPL11,RPL12,RPL13,RPL15,RPL17,RPL18,RPL21,RPL22,RPL24,RPL26,RPL27,RPL30,RPL27A,RPL28,RPL31,RPL32,RPLP0,RPLP2,RPS2,RPS3,RPS4Y1,RPS5,RPS6,RPS7,RPS9,RPS11,RPS12,RPS13,RPS14,RPS15A…
1_Member	GO Biological Processes	GO:0006396	RNA processing	-34.6942	-30.4445	198/453	677,708,891,1207,1479,1655,1660,1665,1736,2071,2091,3181,3184,3185,3190,3192,3312,3692,3735,4670,4736,4839,4904,5036,5094,5356,5430,5431,5437,5546,6122,6124,6128,6129,6130,6132,6134,6135,6136,6137,6138,6139,6141,6144,6146,6152,6154,6155,6156,6157,6158,6160,6161,6175,6181,6187,6188,6192,6193,6194,6201,6203,6205,6206,6207,6208,6210,6217,6218,6222,6224,6227,6228,6229,6230,6231,6233,6235,6421,6426,64…	ZFP36L1,C1QBP,CCNB1,CLNS1A,CSTF3,DDX5,DHX9,DHX15,DKC1,ERCC3,FBL,HNRNPA2B1,HNRNPD,HNRNPF,HNRNPK,HNRNPU,HSPA8,EIF6,KARS,HNRNPM,RPL10A,NOP2,YBX1,PA2G4,PCBP2,PLRG1,POLR2A,POLR2B,POLR2H,PRCC,RPL3,RPL4,RPL6,RPL7,RPL7A,RPL8,RPL10,RPL11,RPL12,RPL13,RPL15,RPL17,RPL18,RPL21,RPL22,RPL24,RPL26,RPL27,RPL30,RPL27A,RPL28,RPL31,RPL32,RPLP0,RPLP2,RPS2,RPS3,RPS4Y1,RPS5,RPS6,RPS7,RPS9,RPS11,RPS12,RPS13,RPS14,RPS15A…
1_Member	GO Biological Processes	GO:0016071	mRNA metabolic process	-25.8524	-22.6441	156/361	677,708,891,1207,1479,1655,1660,1665,1736,1973,1975,2071,2107,3181,3184,3185,3190,3192,3312,3646,4670,4736,4904,5094,5356,5430,5431,5437,5460,5546,5976,6122,6124,6128,6129,6130,6132,6134,6135,6136,6137,6138,6139,6141,6144,6146,6152,6154,6155,6156,6157,6158,6160,6161,6175,6181,6187,6188,6192,6193,6194,6201,6203,6205,6206,6207,6208,6210,6217,6218,6222,6224,6227,6228,6229,6230,6231,6233,6235,6421,64…	ZFP36L1,C1QBP,CCNB1,CLNS1A,CSTF3,DDX5,DHX9,DHX15,DKC1,EIF4A1,EIF4B,ERCC3,ETF1,HNRNPA2B1,HNRNPD,HNRNPF,HNRNPK,HNRNPU,HSPA8,EIF3E,HNRNPM,RPL10A,YBX1,PCBP2,PLRG1,POLR2A,POLR2B,POLR2H,POU5F1,PRCC,UPF1,RPL3,RPL4,RPL6,RPL7,RPL7A,RPL8,RPL10,RPL11,RPL12,RPL13,RPL15,RPL17,RPL18,RPL21,RPL22,RPL24,RPL26,RPL27,RPL30,RPL27A,RPL28,RPL31,RPL32,RPLP0,RPLP2,RPS2,RPS3,RPS4Y1,RPS5,RPS6,RPS7,RPS9,RPS11,RPS12,RPS13,R…
1_Member	GO Biological Processes	GO:0006397	mRNA processing	-10.2501	-7.8329	89/236	677,708,891,1207,1479,1655,1660,1665,2071,3181,3184,3185,3190,3192,3312,4670,4904,5094,5356,5430,5431,5437,5546,6421,6426,6427,6428,6429,6431,6434,6625,6627,6629,6732,6827,6829,6830,8106,8449,8487,8563,8731,8882,9092,9343,9416,9584,9716,9733,9775,9879,9939,9967,10262,10291,10419,10492,10713,10914,10946,10992,11030,11218,11319,11338,22913,22984,23020,23450,23517,26121,26986,27258,27339,29101,29894…	ZFP36L1,C1QBP,CCNB1,CLNS1A,CSTF3,DDX5,DHX9,DHX15,ERCC3,HNRNPA2B1,HNRNPD,HNRNPF,HNRNPK,HNRNPU,HSPA8,HNRNPM,YBX1,PCBP2,PLRG1,POLR2A,POLR2B,POLR2H,PRCC,SFPQ,SRSF1,SRSF2,SRSF3,SRSF4,SRSF6,TRA2B,SNRNP70,SNRPA1,SNRPB2,SRPK1,SUPT4H1,SUPT5H,SUPT6H,PABPN1,DHX16,GEMIN2,THOC5,RNMT,ZPR1,SART1,EFTUD2,DDX23,RBM39,AQR,SART3,EIF4A3,DDX46,RBM8A,THRAP3,SF3B4,SF3A1,PRMT5,SYNCRIP,USP39,PAPOLA,SF3A3,SF3B2,RBPMS,DDX20…
1_Member	Reactome Gene Sets	R-HSA-72203	Processing of Capped Intron-Containing Pre-mRNA	-10.0597	-7.64887	67/160	1479,1655,1660,1665,3181,3184,3185,3190,3192,3312,4670,4904,5094,5356,5430,5431,5437,5546,6426,6427,6428,6429,6431,6434,6625,6627,6629,8021,8106,8449,8480,8563,9092,9343,9416,9716,9775,9879,9939,9972,10262,10291,10482,10713,10914,10946,10992,11338,23020,23279,23450,23517,23636,26121,27258,27339,29107,29894,51639,51692,56259,56949,79902,81929,84271,84324,129401	CSTF3,DDX5,DHX9,DHX15,HNRNPA2B1,HNRNPD,HNRNPF,HNRNPK,HNRNPU,HSPA8,HNRNPM,YBX1,PCBP2,PLRG1,POLR2A,POLR2B,POLR2H,PRCC,SRSF1,SRSF2,SRSF3,SRSF4,SRSF6,TRA2B,SNRNP70,SNRPA1,SNRPB2,NUP214,PABPN1,DHX16,RAE1,THOC5,SART1,EFTUD2,DDX23,AQR,EIF4A3,DDX46,RBM8A,NUP153,SF3B4,SF3A1,NXF1,USP39,PAPOLA,SF3A3,SF3B2,U2AF2,SNRNP200,NUP160,SF3B3,SKIV2L2,NUP62,PRPF31,LSM3,PRPF19,NXT1,CPSF1,SF3B6,CPSF3,CTNNBL1,XAB2,NUP85,…
1_Member	Reactome Gene Sets	R-HSA-72163	mRNA Splicing - Major Pathway	-9.08311	-6.71989	54/123	1479,1655,1660,1665,3181,3184,3185,3190,3192,3312,4670,4904,5094,5356,5430,5431,5437,5546,6426,6427,6428,6429,6431,6434,6625,6627,6629,8106,8449,9092,9343,9416,9716,9775,9879,9939,10262,10291,10713,10914,10946,10992,11338,23020,23450,23517,26121,27258,27339,29894,51639,51692,56259,56949	CSTF3,DDX5,DHX9,DHX15,HNRNPA2B1,HNRNPD,HNRNPF,HNRNPK,HNRNPU,HSPA8,HNRNPM,YBX1,PCBP2,PLRG1,POLR2A,POLR2B,POLR2H,PRCC,SRSF1,SRSF2,SRSF3,SRSF4,SRSF6,TRA2B,SNRNP70,SNRPA1,SNRPB2,PABPN1,DHX16,SART1,EFTUD2,DDX23,AQR,EIF4A3,DDX46,RBM8A,SF3B4,SF3A1,USP39,PAPOLA,SF3A3,SF3B2,U2AF2,SNRNP200,SF3B3,SKIV2L2,PRPF31,LSM3,PRPF19,CPSF1,SF3B6,CPSF3,CTNNBL1,XAB2
1_Member	GO Biological Processes	GO:0000398	mRNA splicing, via spliceosome	-8.90007	-6.54799	70/179	708,1207,1479,1655,1660,1665,3181,3184,3185,3190,3192,3312,4670,4904,5094,5356,5430,5431,5437,5546,6421,6426,6427,6428,6429,6431,6434,6625,6627,6629,6732,8106,8449,8487,9092,9343,9416,9716,9733,9775,9879,9939,9967,10262,10291,10419,10492,10713,10914,10946,10992,11030,11218,11338,22913,23020,23450,23517,26121,26986,27258,27339,29894,50628,51639,51692,55692,56259,56949,79171	C1QBP,CLNS1A,CSTF3,DDX5,DHX9,DHX15,HNRNPA2B1,HNRNPD,HNRNPF,HNRNPK,HNRNPU,HSPA8,HNRNPM,YBX1,PCBP2,PLRG1,POLR2A,POLR2B,POLR2H,PRCC,SFPQ,SRSF1,SRSF2,SRSF3,SRSF4,SRSF6,TRA2B,SNRNP70,SNRPA1,SNRPB2,SRPK1,PABPN1,DHX16,GEMIN2,SART1,EFTUD2,DDX23,AQR,SART3,EIF4A3,DDX46,RBM8A,THRAP3,SF3B4,SF3A1,PRMT5,SYNCRIP,USP39,PAPOLA,SF3A3,SF3B2,RBPMS,DDX20,U2AF2,RALY,SNRNP200,SF3B3,SKIV2L2,PRPF31,PABPC1,LSM3,PRPF19,CPS…
1_Member	GO Biological Processes	GO:0000377	RNA splicing, via transesterification reactions with bulged adenosine as nucleophile	-8.90007	-6.54799	70/179	708,1207,1479,1655,1660,1665,3181,3184,3185,3190,3192,3312,4670,4904,5094,5356,5430,5431,5437,5546,6421,6426,6427,6428,6429,6431,6434,6625,6627,6629,6732,8106,8449,8487,9092,9343,9416,9716,9733,9775,9879,9939,9967,10262,10291,10419,10492,10713,10914,10946,10992,11030,11218,11338,22913,23020,23450,23517,26121,26986,27258,27339,29894,50628,51639,51692,55692,56259,56949,79171	C1QBP,CLNS1A,CSTF3,DDX5,DHX9,DHX15,HNRNPA2B1,HNRNPD,HNRNPF,HNRNPK,HNRNPU,HSPA8,HNRNPM,YBX1,PCBP2,PLRG1,POLR2A,POLR2B,POLR2H,PRCC,SFPQ,SRSF1,SRSF2,SRSF3,SRSF4,SRSF6,TRA2B,SNRNP70,SNRPA1,SNRPB2,SRPK1,PABPN1,DHX16,GEMIN2,SART1,EFTUD2,DDX23,AQR,SART3,EIF4A3,DDX46,RBM8A,THRAP3,SF3B4,SF3A1,PRMT5,SYNCRIP,USP39,PAPOLA,SF3A3,SF3B2,RBPMS,DDX20,U2AF2,RALY,SNRNP200,SF3B3,SKIV2L2,PRPF31,PABPC1,LSM3,PRPF19,CPS…
1_Member	GO Biological Processes	GO:0008380	RNA splicing	-8.86077	-6.51414	81/219	708,1207,1479,1655,1660,1665,3181,3184,3185,3190,3192,3312,4670,4904,5094,5356,5430,5431,5437,5546,6207,6231,6421,6426,6427,6428,6429,6431,6434,6625,6627,6629,6732,6830,8106,8449,8487,8563,8882,9092,9343,9416,9584,9716,9733,9775,9879,9939,9967,10262,10291,10419,10492,10713,10914,10946,10992,11030,11218,11319,11338,22913,23020,23450,23517,26121,26986,27258,27339,29894,50628,51637,51639,51692,51755…	C1QBP,CLNS1A,CSTF3,DDX5,DHX9,DHX15,HNRNPA2B1,HNRNPD,HNRNPF,HNRNPK,HNRNPU,HSPA8,HNRNPM,YBX1,PCBP2,PLRG1,POLR2A,POLR2B,POLR2H,PRCC,RPS13,RPS26,SFPQ,SRSF1,SRSF2,SRSF3,SRSF4,SRSF6,TRA2B,SNRNP70,SNRPA1,SNRPB2,SRPK1,SUPT6H,PABPN1,DHX16,GEMIN2,THOC5,ZPR1,SART1,EFTUD2,DDX23,RBM39,AQR,SART3,EIF4A3,DDX46,RBM8A,THRAP3,SF3B4,SF3A1,PRMT5,SYNCRIP,USP39,PAPOLA,SF3A3,SF3B2,RBPMS,DDX20,ECD,U2AF2,RALY,SNRNP200,SF3…
1_Member	Reactome Gene Sets	R-HSA-72172	mRNA Splicing	-8.7689	-6.42767	54/125	1479,1655,1660,1665,3181,3184,3185,3190,3192,3312,4670,4904,5094,5356,5430,5431,5437,5546,6426,6427,6428,6429,6431,6434,6625,6627,6629,8106,8449,9092,9343,9416,9716,9775,9879,9939,10262,10291,10713,10914,10946,10992,11338,23020,23450,23517,26121,27258,27339,29894,51639,51692,56259,56949	CSTF3,DDX5,DHX9,DHX15,HNRNPA2B1,HNRNPD,HNRNPF,HNRNPK,HNRNPU,HSPA8,HNRNPM,YBX1,PCBP2,PLRG1,POLR2A,POLR2B,POLR2H,PRCC,SRSF1,SRSF2,SRSF3,SRSF4,SRSF6,TRA2B,SNRNP70,SNRPA1,SNRPB2,PABPN1,DHX16,SART1,EFTUD2,DDX23,AQR,EIF4A3,DDX46,RBM8A,SF3B4,SF3A1,USP39,PAPOLA,SF3A3,SF3B2,U2AF2,SNRNP200,SF3B3,SKIV2L2,PRPF31,LSM3,PRPF19,CPSF1,SF3B6,CPSF3,CTNNBL1,XAB2
1_Member	GO Biological Processes	GO:0000375	RNA splicing, via transesterification reactions	-8.6527	-6.32207	70/181	708,1207,1479,1655,1660,1665,3181,3184,3185,3190,3192,3312,4670,4904,5094,5356,5430,5431,5437,5546,6421,6426,6427,6428,6429,6431,6434,6625,6627,6629,6732,8106,8449,8487,9092,9343,9416,9716,9733,9775,9879,9939,9967,10262,10291,10419,10492,10713,10914,10946,10992,11030,11218,11338,22913,23020,23450,23517,26121,26986,27258,27339,29894,50628,51639,51692,55692,56259,56949,79171	C1QBP,CLNS1A,CSTF3,DDX5,DHX9,DHX15,HNRNPA2B1,HNRNPD,HNRNPF,HNRNPK,HNRNPU,HSPA8,HNRNPM,YBX1,PCBP2,PLRG1,POLR2A,POLR2B,POLR2H,PRCC,SFPQ,SRSF1,SRSF2,SRSF3,SRSF4,SRSF6,TRA2B,SNRNP70,SNRPA1,SNRPB2,SRPK1,PABPN1,DHX16,GEMIN2,SART1,EFTUD2,DDX23,AQR,SART3,EIF4A3,DDX46,RBM8A,THRAP3,SF3B4,SF3A1,PRMT5,SYNCRIP,USP39,PAPOLA,SF3A3,SF3B2,RBPMS,DDX20,U2AF2,RALY,SNRNP200,SF3B3,SKIV2L2,PRPF31,PABPC1,LSM3,PRPF19,CPS…
1_Member	KEGG Pathway	ko03040	Spliceosome	-7.71388	-5.43729	40/86	1655,1665,3190,3192,3312,4670,5356,6426,6427,6428,6429,6431,6434,6625,6627,6629,8449,9092,9343,9416,9716,9775,9879,9939,10262,10291,10713,10946,10992,11338,23020,23450,26121,27258,27339,51639,56259,56949,144983,100534599	DDX5,DHX15,HNRNPK,HNRNPU,HSPA8,HNRNPM,PLRG1,SRSF1,SRSF2,SRSF3,SRSF4,SRSF6,TRA2B,SNRNP70,SNRPA1,SNRPB2,DHX16,SART1,EFTUD2,DDX23,AQR,EIF4A3,DDX46,RBM8A,SF3B4,SF3A1,USP39,SF3A3,SF3B2,U2AF2,SNRNP200,SF3B3,PRPF31,LSM3,PRPF19,SF3B6,CTNNBL1,XAB2,HNRNPA1L2,ISY1-RAB43
1_Member	KEGG Pathway	hsa03040	Spliceosome	-7.71388	-5.43729	40/86	1655,1665,3190,3192,3312,4670,5356,6426,6427,6428,6429,6431,6434,6625,6627,6629,8449,9092,9343,9416,9716,9775,9879,9939,10262,10291,10713,10946,10992,11338,23020,23450,26121,27258,27339,51639,56259,56949,144983,100534599	DDX5,DHX15,HNRNPK,HNRNPU,HSPA8,HNRNPM,PLRG1,SRSF1,SRSF2,SRSF3,SRSF4,SRSF6,TRA2B,SNRNP70,SNRPA1,SNRPB2,DHX16,SART1,EFTUD2,DDX23,AQR,EIF4A3,DDX46,RBM8A,SF3B4,SF3A1,USP39,SF3A3,SF3B2,U2AF2,SNRNP200,SF3B3,PRPF31,LSM3,PRPF19,SF3B6,CTNNBL1,XAB2,HNRNPA1L2,ISY1-RAB43
2_Summary	GO Biological Processes	GO:0006364	rRNA processing	-31.7641	-27.8154	105/176	1736,2091,3692,4736,4839,5036,6122,6124,6128,6129,6130,6132,6134,6135,6136,6137,6138,6139,6141,6144,6146,6152,6154,6155,6156,6157,6158,6160,6161,6175,6181,6187,6188,6192,6193,6194,6201,6203,6205,6206,6207,6208,6210,6217,6218,6222,6224,6227,6228,6229,6230,6231,6233,6235,8602,9092,9136,9188,9277,9775,10171,10436,10528,10969,11103,22894,22984,23076,23160,23246,23404,23517,23521,23560,26156,28987,506…	DKC1,FBL,EIF6,RPL10A,NOP2,PA2G4,RPL3,RPL4,RPL6,RPL7,RPL7A,RPL8,RPL10,RPL11,RPL12,RPL13,RPL15,RPL17,RPL18,RPL21,RPL22,RPL24,RPL26,RPL27,RPL30,RPL27A,RPL28,RPL31,RPL32,RPLP0,RPLP2,RPS2,RPS3,RPS4Y1,RPS5,RPS6,RPS7,RPS9,RPS11,RPS12,RPS13,RPS14,RPS15A,RPS16,RPS17,RPS18,RPS20,RPS21,RPS23,RPS24,RPS25,RPS26,RPS27A,RPS29,NOP14,SART1,RRP9,DDX21,WDR46,EIF4A3,RCL1,EMG1,NOP56,EBNA1BP2,KRR1,DIS3,PDCD11,RRP1B,WD…
2_Member	GO Biological Processes	GO:0006364	rRNA processing	-31.7641	-27.8154	105/176	1736,2091,3692,4736,4839,5036,6122,6124,6128,6129,6130,6132,6134,6135,6136,6137,6138,6139,6141,6144,6146,6152,6154,6155,6156,6157,6158,6160,6161,6175,6181,6187,6188,6192,6193,6194,6201,6203,6205,6206,6207,6208,6210,6217,6218,6222,6224,6227,6228,6229,6230,6231,6233,6235,8602,9092,9136,9188,9277,9775,10171,10436,10528,10969,11103,22894,22984,23076,23160,23246,23404,23517,23521,23560,26156,28987,506…	DKC1,FBL,EIF6,RPL10A,NOP2,PA2G4,RPL3,RPL4,RPL6,RPL7,RPL7A,RPL8,RPL10,RPL11,RPL12,RPL13,RPL15,RPL17,RPL18,RPL21,RPL22,RPL24,RPL26,RPL27,RPL30,RPL27A,RPL28,RPL31,RPL32,RPLP0,RPLP2,RPS2,RPS3,RPS4Y1,RPS5,RPS6,RPS7,RPS9,RPS11,RPS12,RPS13,RPS14,RPS15A,RPS16,RPS17,RPS18,RPS20,RPS21,RPS23,RPS24,RPS25,RPS26,RPS27A,RPS29,NOP14,SART1,RRP9,DDX21,WDR46,EIF4A3,RCL1,EMG1,NOP56,EBNA1BP2,KRR1,DIS3,PDCD11,RRP1B,WD…
2_Member	GO Biological Processes	GO:0042254	ribosome biogenesis	-31.115	-27.3424	115/206	14,708,1654,1736,2091,3692,4736,4839,4869,5036,5901,6122,6124,6128,6129,6130,6132,6134,6135,6136,6137,6138,6139,6141,6144,6146,6152,6154,6155,6156,6157,6158,6160,6161,6175,6181,6187,6188,6192,6193,6194,6201,6203,6205,6206,6207,6208,6210,6217,6218,6222,6224,6227,6228,6229,6230,6231,6233,6235,8602,9092,9136,9188,9277,9775,10171,10436,10528,10969,11103,22894,22984,23076,23160,23246,23404,23517,23521…	AAMP,C1QBP,DDX3X,DKC1,FBL,EIF6,RPL10A,NOP2,NPM1,PA2G4,RAN,RPL3,RPL4,RPL6,RPL7,RPL7A,RPL8,RPL10,RPL11,RPL12,RPL13,RPL15,RPL17,RPL18,RPL21,RPL22,RPL24,RPL26,RPL27,RPL30,RPL27A,RPL28,RPL31,RPL32,RPLP0,RPLP2,RPS2,RPS3,RPS4Y1,RPS5,RPS6,RPS7,RPS9,RPS11,RPS12,RPS13,RPS14,RPS15A,RPS16,RPS17,RPS18,RPS20,RPS21,RPS23,RPS24,RPS25,RPS26,RPS27A,RPS29,NOP14,SART1,RRP9,DDX21,WDR46,EIF4A3,RCL1,EMG1,NOP56,EBNA1BP2…
2_Member	GO Biological Processes	GO:0016072	rRNA metabolic process	-30.0827	-26.5317	108/190	1736,2091,3692,4691,4736,4839,5036,6122,6124,6128,6129,6130,6132,6134,6135,6136,6137,6138,6139,6141,6144,6146,6152,6154,6155,6156,6157,6158,6160,6161,6175,6181,6187,6188,6192,6193,6194,6201,6203,6205,6206,6207,6208,6210,6217,6218,6222,6224,6227,6228,6229,6230,6231,6233,6235,8602,9092,9136,9188,9277,9775,10171,10436,10528,10969,11103,22894,22984,23076,23160,23246,23404,23517,23521,23560,26156,2898…	DKC1,FBL,EIF6,NCL,RPL10A,NOP2,PA2G4,RPL3,RPL4,RPL6,RPL7,RPL7A,RPL8,RPL10,RPL11,RPL12,RPL13,RPL15,RPL17,RPL18,RPL21,RPL22,RPL24,RPL26,RPL27,RPL30,RPL27A,RPL28,RPL31,RPL32,RPLP0,RPLP2,RPS2,RPS3,RPS4Y1,RPS5,RPS6,RPS7,RPS9,RPS11,RPS12,RPS13,RPS14,RPS15A,RPS16,RPS17,RPS18,RPS20,RPS21,RPS23,RPS24,RPS25,RPS26,RPS27A,RPS29,NOP14,SART1,RRP9,DDX21,WDR46,EIF4A3,RCL1,EMG1,NOP56,EBNA1BP2,KRR1,DIS3,PDCD11,RRP1…
2_Member	GO Biological Processes	GO:0022613	ribonucleoprotein complex biogenesis	-30.0825	-26.5317	137/276	14,708,1207,1654,1736,1975,2091,3326,3692,4736,4839,4869,5036,5901,6122,6124,6128,6129,6130,6132,6134,6135,6136,6137,6138,6139,6141,6144,6146,6152,6154,6155,6156,6157,6158,6160,6161,6175,6181,6187,6188,6192,6193,6194,6201,6203,6205,6206,6207,6208,6210,6217,6218,6222,6224,6227,6228,6229,6230,6231,6233,6235,6426,6431,6732,8487,8562,8602,9092,9136,9188,9277,9416,9733,9775,10171,10291,10419,10436,105…	AAMP,C1QBP,CLNS1A,DDX3X,DKC1,EIF4B,FBL,HSP90AB1,EIF6,RPL10A,NOP2,NPM1,PA2G4,RAN,RPL3,RPL4,RPL6,RPL7,RPL7A,RPL8,RPL10,RPL11,RPL12,RPL13,RPL15,RPL17,RPL18,RPL21,RPL22,RPL24,RPL26,RPL27,RPL30,RPL27A,RPL28,RPL31,RPL32,RPLP0,RPLP2,RPS2,RPS3,RPS4Y1,RPS5,RPS6,RPS7,RPS9,RPS11,RPS12,RPS13,RPS14,RPS15A,RPS16,RPS17,RPS18,RPS20,RPS21,RPS23,RPS24,RPS25,RPS26,RPS27A,RPS29,SRSF1,SRSF6,SRPK1,GEMIN2,DENR,NOP14,SA…
2_Member	GO Biological Processes	GO:0034470	ncRNA processing	-29.7765	-26.305	116/214	1736,2091,3181,3692,3735,4736,4839,5036,6122,6124,6128,6129,6130,6132,6134,6135,6136,6137,6138,6139,6141,6144,6146,6152,6154,6155,6156,6157,6158,6160,6161,6175,6181,6187,6188,6192,6193,6194,6201,6203,6205,6206,6207,6208,6210,6217,6218,6222,6224,6227,6228,6229,6230,6231,6233,6235,6741,8602,9092,9136,9188,9277,9775,10171,10436,10528,10969,11103,22894,22984,23076,23160,23246,23404,23517,23521,23560,…	DKC1,FBL,HNRNPA2B1,EIF6,KARS,RPL10A,NOP2,PA2G4,RPL3,RPL4,RPL6,RPL7,RPL7A,RPL8,RPL10,RPL11,RPL12,RPL13,RPL15,RPL17,RPL18,RPL21,RPL22,RPL24,RPL26,RPL27,RPL30,RPL27A,RPL28,RPL31,RPL32,RPLP0,RPLP2,RPS2,RPS3,RPS4Y1,RPS5,RPS6,RPS7,RPS9,RPS11,RPS12,RPS13,RPS14,RPS15A,RPS16,RPS17,RPS18,RPS20,RPS21,RPS23,RPS24,RPS25,RPS26,RPS27A,RPS29,SSB,NOP14,SART1,RRP9,DDX21,WDR46,EIF4A3,RCL1,EMG1,NOP56,EBNA1BP2,KRR1,D…
2_Member	Reactome Gene Sets	R-HSA-72312	rRNA processing	-27.4596	-24.055	89/147	1736,2091,2197,4736,4839,6122,6124,6128,6129,6130,6132,6134,6135,6136,6137,6138,6139,6141,6144,6146,6152,6154,6155,6156,6157,6158,6160,6161,6175,6181,6187,6188,6192,6193,6194,6201,6203,6205,6206,6207,6208,6210,6217,6218,6222,6224,6227,6228,6229,6230,6231,6233,6235,8602,9136,9277,10171,10436,10528,11102,11103,22984,23160,23246,23404,23517,23521,28987,51010,51096,51602,54881,55127,55226,55623,55720…	DKC1,FBL,FAU,RPL10A,NOP2,RPL3,RPL4,RPL6,RPL7,RPL7A,RPL8,RPL10,RPL11,RPL12,RPL13,RPL15,RPL17,RPL18,RPL21,RPL22,RPL24,RPL26,RPL27,RPL30,RPL27A,RPL28,RPL31,RPL32,RPLP0,RPLP2,RPS2,RPS3,RPS4Y1,RPS5,RPS6,RPS7,RPS9,RPS11,RPS12,RPS13,RPS14,RPS15A,RPS16,RPS17,RPS18,RPS20,RPS21,RPS23,RPS24,RPS25,RPS26,RPS27A,RPS29,NOP14,RRP9,WDR46,RCL1,EMG1,NOP56,RPP14,KRR1,PDCD11,WDR43,BOP1,EXOSC2,SKIV2L2,RPL13A,NOB1,EXOS…
2_Member	Reactome Gene Sets	R-HSA-8868773	rRNA processing in the nucleus and cytosol	-27.2537	-23.9071	88/145	1736,2091,2197,4736,4839,6122,6124,6128,6129,6130,6132,6134,6135,6136,6137,6138,6139,6141,6144,6146,6152,6154,6155,6156,6157,6158,6160,6161,6175,6181,6187,6188,6192,6193,6194,6201,6203,6205,6206,6207,6208,6210,6217,6218,6222,6224,6227,6228,6229,6230,6231,6233,6235,8602,9136,9277,10171,10436,10528,11102,11103,22984,23160,23246,23404,23517,23521,28987,51010,51096,51602,54881,55127,55226,55623,55720…	DKC1,FBL,FAU,RPL10A,NOP2,RPL3,RPL4,RPL6,RPL7,RPL7A,RPL8,RPL10,RPL11,RPL12,RPL13,RPL15,RPL17,RPL18,RPL21,RPL22,RPL24,RPL26,RPL27,RPL30,RPL27A,RPL28,RPL31,RPL32,RPLP0,RPLP2,RPS2,RPS3,RPS4Y1,RPS5,RPS6,RPS7,RPS9,RPS11,RPS12,RPS13,RPS14,RPS15A,RPS16,RPS17,RPS18,RPS20,RPS21,RPS23,RPS24,RPS25,RPS26,RPS27A,RPS29,NOP14,RRP9,WDR46,RCL1,EMG1,NOP56,RPP14,KRR1,PDCD11,WDR43,BOP1,EXOSC2,SKIV2L2,RPL13A,NOB1,EXOS…
2_Member	Reactome Gene Sets	R-HSA-6791226	Major pathway of rRNA processing in the nucleolus and cytosol	-26.4394	-23.1439	84/137	2091,2197,4736,6122,6124,6128,6129,6130,6132,6134,6135,6136,6137,6138,6139,6141,6144,6146,6152,6154,6155,6156,6157,6158,6160,6161,6175,6181,6187,6188,6192,6193,6194,6201,6203,6205,6206,6207,6208,6210,6217,6218,6222,6224,6227,6228,6229,6230,6231,6233,6235,8602,9136,9277,10171,10436,10528,11102,11103,22984,23160,23246,23404,23517,23521,28987,51010,51096,51602,54881,55127,55720,55813,56902,57050,574…	FBL,FAU,RPL10A,RPL3,RPL4,RPL6,RPL7,RPL7A,RPL8,RPL10,RPL11,RPL12,RPL13,RPL15,RPL17,RPL18,RPL21,RPL22,RPL24,RPL26,RPL27,RPL30,RPL27A,RPL28,RPL31,RPL32,RPLP0,RPLP2,RPS2,RPS3,RPS4Y1,RPS5,RPS6,RPS7,RPS9,RPS11,RPS12,RPS13,RPS14,RPS15A,RPS16,RPS17,RPS18,RPS20,RPS21,RPS23,RPS24,RPS25,RPS26,RPS27A,RPS29,NOP14,RRP9,WDR46,RCL1,EMG1,NOP56,RPP14,KRR1,PDCD11,WDR43,BOP1,EXOSC2,SKIV2L2,RPL13A,NOB1,EXOSC3,UTP18,N…
2_Member	GO Biological Processes	GO:0034660	ncRNA metabolic process	-26.2455	-22.9958	132/279	1736,2091,2193,2617,2957,3181,3692,3735,4677,4691,4736,4839,5036,5430,5431,5437,5917,6122,6124,6128,6129,6130,6132,6134,6135,6136,6137,6138,6139,6141,6144,6146,6152,6154,6155,6156,6157,6158,6160,6161,6175,6181,6187,6188,6192,6193,6194,6201,6203,6205,6206,6207,6208,6210,6217,6218,6222,6224,6227,6228,6229,6230,6231,6233,6235,6741,8602,9092,9136,9188,9255,9277,9775,10056,10171,10436,10528,10969,1110…	DKC1,FBL,FARSA,GARS,GTF2A1,HNRNPA2B1,EIF6,KARS,NARS,NCL,RPL10A,NOP2,PA2G4,POLR2A,POLR2B,POLR2H,RARS,RPL3,RPL4,RPL6,RPL7,RPL7A,RPL8,RPL10,RPL11,RPL12,RPL13,RPL15,RPL17,RPL18,RPL21,RPL22,RPL24,RPL26,RPL27,RPL30,RPL27A,RPL28,RPL31,RPL32,RPLP0,RPLP2,RPS2,RPS3,RPS4Y1,RPS5,RPS6,RPS7,RPS9,RPS11,RPS12,RPS13,RPS14,RPS15A,RPS16,RPS17,RPS18,RPS20,RPS21,RPS23,RPS24,RPS25,RPS26,RPS27A,RPS29,SSB,NOP14,SART1,RR…
2_Member	Reactome Gene Sets	R-HSA-72737	Cap-dependent Translation Initiation	-24.3126	-21.1769	67/100	1964,1965,1973,1975,2197,3646,4736,6122,6124,6128,6129,6130,6132,6134,6135,6136,6137,6138,6139,6141,6144,6146,6152,6154,6155,6156,6157,6158,6160,6161,6175,6181,6187,6188,6192,6193,6194,6201,6203,6205,6206,6207,6208,6210,6217,6218,6222,6224,6227,6228,6229,6230,6231,6233,6235,8663,8665,8667,8890,8892,8893,8894,10480,23521,26986,27335,51386	EIF1AX,EIF2S1,EIF4A1,EIF4B,FAU,EIF3E,RPL10A,RPL3,RPL4,RPL6,RPL7,RPL7A,RPL8,RPL10,RPL11,RPL12,RPL13,RPL15,RPL17,RPL18,RPL21,RPL22,RPL24,RPL26,RPL27,RPL30,RPL27A,RPL28,RPL31,RPL32,RPLP0,RPLP2,RPS2,RPS3,RPS4Y1,RPS5,RPS6,RPS7,RPS9,RPS11,RPS12,RPS13,RPS14,RPS15A,RPS16,RPS17,RPS18,RPS20,RPS21,RPS23,RPS24,RPS25,RPS26,RPS27A,RPS29,EIF3C,EIF3F,EIF3H,EIF2B4,EIF2B2,EIF2B5,EIF2S2,EIF3M,RPL13A,PABPC1,EIF3K,EI…
2_Member	Reactome Gene Sets	R-HSA-72613	Eukaryotic Translation Initiation	-24.3126	-21.1769	67/100	1964,1965,1973,1975,2197,3646,4736,6122,6124,6128,6129,6130,6132,6134,6135,6136,6137,6138,6139,6141,6144,6146,6152,6154,6155,6156,6157,6158,6160,6161,6175,6181,6187,6188,6192,6193,6194,6201,6203,6205,6206,6207,6208,6210,6217,6218,6222,6224,6227,6228,6229,6230,6231,6233,6235,8663,8665,8667,8890,8892,8893,8894,10480,23521,26986,27335,51386	EIF1AX,EIF2S1,EIF4A1,EIF4B,FAU,EIF3E,RPL10A,RPL3,RPL4,RPL6,RPL7,RPL7A,RPL8,RPL10,RPL11,RPL12,RPL13,RPL15,RPL17,RPL18,RPL21,RPL22,RPL24,RPL26,RPL27,RPL30,RPL27A,RPL28,RPL31,RPL32,RPLP0,RPLP2,RPS2,RPS3,RPS4Y1,RPS5,RPS6,RPS7,RPS9,RPS11,RPS12,RPS13,RPS14,RPS15A,RPS16,RPS17,RPS18,RPS20,RPS21,RPS23,RPS24,RPS25,RPS26,RPS27A,RPS29,EIF3C,EIF3F,EIF3H,EIF2B4,EIF2B2,EIF2B5,EIF2S2,EIF3M,RPL13A,PABPC1,EIF3K,EI…
2_Member	Reactome Gene Sets	R-HSA-156827	L13a-mediated translational silencing of Ceruloplasmin expression	-23.4243	-20.3207	64/95	1964,1965,1973,1975,2197,3646,4736,6122,6124,6128,6129,6130,6132,6134,6135,6136,6137,6138,6139,6141,6144,6146,6152,6154,6155,6156,6157,6158,6160,6161,6175,6181,6187,6188,6192,6193,6194,6201,6203,6205,6206,6207,6208,6210,6217,6218,6222,6224,6227,6228,6229,6230,6231,6233,6235,8663,8665,8667,8894,10480,23521,26986,27335,51386	EIF1AX,EIF2S1,EIF4A1,EIF4B,FAU,EIF3E,RPL10A,RPL3,RPL4,RPL6,RPL7,RPL7A,RPL8,RPL10,RPL11,RPL12,RPL13,RPL15,RPL17,RPL18,RPL21,RPL22,RPL24,RPL26,RPL27,RPL30,RPL27A,RPL28,RPL31,RPL32,RPLP0,RPLP2,RPS2,RPS3,RPS4Y1,RPS5,RPS6,RPS7,RPS9,RPS11,RPS12,RPS13,RPS14,RPS15A,RPS16,RPS17,RPS18,RPS20,RPS21,RPS23,RPS24,RPS25,RPS26,RPS27A,RPS29,EIF3C,EIF3F,EIF3H,EIF2S2,EIF3M,RPL13A,PABPC1,EIF3K,EIF3L
2_Member	Reactome Gene Sets	R-HSA-72689	Formation of a pool of free 40S subunits	-22.6412	-19.5675	59/85	1964,2197,3646,4736,6122,6124,6128,6129,6130,6132,6134,6135,6136,6137,6138,6139,6141,6144,6146,6152,6154,6155,6156,6157,6158,6160,6161,6175,6181,6187,6188,6192,6193,6194,6201,6203,6205,6206,6207,6208,6210,6217,6218,6222,6224,6227,6228,6229,6230,6231,6233,6235,8663,8665,8667,10480,23521,27335,51386	EIF1AX,FAU,EIF3E,RPL10A,RPL3,RPL4,RPL6,RPL7,RPL7A,RPL8,RPL10,RPL11,RPL12,RPL13,RPL15,RPL17,RPL18,RPL21,RPL22,RPL24,RPL26,RPL27,RPL30,RPL27A,RPL28,RPL31,RPL32,RPLP0,RPLP2,RPS2,RPS3,RPS4Y1,RPS5,RPS6,RPS7,RPS9,RPS11,RPS12,RPS13,RPS14,RPS15A,RPS16,RPS17,RPS18,RPS20,RPS21,RPS23,RPS24,RPS25,RPS26,RPS27A,RPS29,EIF3C,EIF3F,EIF3H,EIF3M,RPL13A,EIF3K,EIF3L
2_Member	Reactome Gene Sets	R-HSA-156842	Eukaryotic Translation Elongation	-22.536	-19.4904	55/76	1915,1933,1936,1937,2197,4736,6122,6124,6128,6129,6130,6132,6134,6135,6136,6137,6138,6139,6141,6144,6146,6152,6154,6155,6156,6157,6158,6160,6161,6175,6181,6187,6188,6192,6193,6194,6201,6203,6205,6206,6207,6208,6210,6217,6218,6222,6224,6227,6228,6229,6230,6231,6233,6235,23521	EEF1A1,EEF1B2,EEF1D,EEF1G,FAU,RPL10A,RPL3,RPL4,RPL6,RPL7,RPL7A,RPL8,RPL10,RPL11,RPL12,RPL13,RPL15,RPL17,RPL18,RPL21,RPL22,RPL24,RPL26,RPL27,RPL30,RPL27A,RPL28,RPL31,RPL32,RPLP0,RPLP2,RPS2,RPS3,RPS4Y1,RPS5,RPS6,RPS7,RPS9,RPS11,RPS12,RPS13,RPS14,RPS15A,RPS16,RPS17,RPS18,RPS20,RPS21,RPS23,RPS24,RPS25,RPS26,RPS27A,RPS29,RPL13A
2_Member	Reactome Gene Sets	R-HSA-72706	GTP hydrolysis and joining of the 60S ribosomal subunit	-22.4842	-19.4649	63/95	1964,1965,1973,1975,2197,3646,4736,6122,6124,6128,6129,6130,6132,6134,6135,6136,6137,6138,6139,6141,6144,6146,6152,6154,6155,6156,6157,6158,6160,6161,6175,6181,6187,6188,6192,6193,6194,6201,6203,6205,6206,6207,6208,6210,6217,6218,6222,6224,6227,6228,6229,6230,6231,6233,6235,8663,8665,8667,8894,10480,23521,27335,51386	EIF1AX,EIF2S1,EIF4A1,EIF4B,FAU,EIF3E,RPL10A,RPL3,RPL4,RPL6,RPL7,RPL7A,RPL8,RPL10,RPL11,RPL12,RPL13,RPL15,RPL17,RPL18,RPL21,RPL22,RPL24,RPL26,RPL27,RPL30,RPL27A,RPL28,RPL31,RPL32,RPLP0,RPLP2,RPS2,RPS3,RPS4Y1,RPS5,RPS6,RPS7,RPS9,RPS11,RPS12,RPS13,RPS14,RPS15A,RPS16,RPS17,RPS18,RPS20,RPS21,RPS23,RPS24,RPS25,RPS26,RPS27A,RPS29,EIF3C,EIF3F,EIF3H,EIF2S2,EIF3M,RPL13A,EIF3K,EIF3L
2_Member	Reactome Gene Sets	R-HSA-156902	Peptide chain elongation	-20.7941	-17.7996	52/73	1915,2197,4736,6122,6124,6128,6129,6130,6132,6134,6135,6136,6137,6138,6139,6141,6144,6146,6152,6154,6155,6156,6157,6158,6160,6161,6175,6181,6187,6188,6192,6193,6194,6201,6203,6205,6206,6207,6208,6210,6217,6218,6222,6224,6227,6228,6229,6230,6231,6233,6235,23521	EEF1A1,FAU,RPL10A,RPL3,RPL4,RPL6,RPL7,RPL7A,RPL8,RPL10,RPL11,RPL12,RPL13,RPL15,RPL17,RPL18,RPL21,RPL22,RPL24,RPL26,RPL27,RPL30,RPL27A,RPL28,RPL31,RPL32,RPLP0,RPLP2,RPS2,RPS3,RPS4Y1,RPS5,RPS6,RPS7,RPS9,RPS11,RPS12,RPS13,RPS14,RPS15A,RPS16,RPS17,RPS18,RPS20,RPS21,RPS23,RPS24,RPS25,RPS26,RPS27A,RPS29,RPL13A
2_Member	Reactome Gene Sets	R-HSA-975956	Nonsense Mediated Decay (NMD) independent of the Exon Junction Complex (EJC)	-20.6449	-17.6739	54/78	2107,2197,4736,5976,6122,6124,6128,6129,6130,6132,6134,6135,6136,6137,6138,6139,6141,6144,6146,6152,6154,6155,6156,6157,6158,6160,6161,6175,6181,6187,6188,6192,6193,6194,6201,6203,6205,6206,6207,6208,6210,6217,6218,6222,6224,6227,6228,6229,6230,6231,6233,6235,23521,26986	ETF1,FAU,RPL10A,UPF1,RPL3,RPL4,RPL6,RPL7,RPL7A,RPL8,RPL10,RPL11,RPL12,RPL13,RPL15,RPL17,RPL18,RPL21,RPL22,RPL24,RPL26,RPL27,RPL30,RPL27A,RPL28,RPL31,RPL32,RPLP0,RPLP2,RPS2,RPS3,RPS4Y1,RPS5,RPS6,RPS7,RPS9,RPS11,RPS12,RPS13,RPS14,RPS15A,RPS16,RPS17,RPS18,RPS20,RPS21,RPS23,RPS24,RPS25,RPS26,RPS27A,RPS29,RPL13A,PABPC1
2_Member	Reactome Gene Sets	R-HSA-72764	Eukaryotic Translation Termination	-20.3565	-17.4078	52/74	2107,2197,4736,6122,6124,6128,6129,6130,6132,6134,6135,6136,6137,6138,6139,6141,6144,6146,6152,6154,6155,6156,6157,6158,6160,6161,6175,6181,6187,6188,6192,6193,6194,6201,6203,6205,6206,6207,6208,6210,6217,6218,6222,6224,6227,6228,6229,6230,6231,6233,6235,23521	ETF1,FAU,RPL10A,RPL3,RPL4,RPL6,RPL7,RPL7A,RPL8,RPL10,RPL11,RPL12,RPL13,RPL15,RPL17,RPL18,RPL21,RPL22,RPL24,RPL26,RPL27,RPL30,RPL27A,RPL28,RPL31,RPL32,RPLP0,RPLP2,RPS2,RPS3,RPS4Y1,RPS5,RPS6,RPS7,RPS9,RPS11,RPS12,RPS13,RPS14,RPS15A,RPS16,RPS17,RPS18,RPS20,RPS21,RPS23,RPS24,RPS25,RPS26,RPS27A,RPS29,RPL13A
2_Member	GO Biological Processes	GO:0006413	translational initiation	-20.3138	-17.3863	77/139	1654,1964,1965,1973,1975,1982,3315,3646,3692,4736,4869,5094,5499,6122,6124,6128,6129,6130,6132,6134,6135,6136,6137,6138,6139,6141,6144,6146,6152,6154,6155,6156,6157,6158,6160,6161,6175,6181,6187,6188,6192,6193,6194,6201,6203,6205,6206,6207,6208,6210,6217,6218,6222,6224,6227,6228,6229,6230,6231,6233,6235,6741,8562,8663,8665,8667,8890,8892,8893,8894,10480,23367,23521,26986,27335,51386,51441	DDX3X,EIF1AX,EIF2S1,EIF4A1,EIF4B,EIF4G2,HSPB1,EIF3E,EIF6,RPL10A,NPM1,PCBP2,PPP1CA,RPL3,RPL4,RPL6,RPL7,RPL7A,RPL8,RPL10,RPL11,RPL12,RPL13,RPL15,RPL17,RPL18,RPL21,RPL22,RPL24,RPL26,RPL27,RPL30,RPL27A,RPL28,RPL31,RPL32,RPLP0,RPLP2,RPS2,RPS3,RPS4Y1,RPS5,RPS6,RPS7,RPS9,RPS11,RPS12,RPS13,RPS14,RPS15A,RPS16,RPS17,RPS18,RPS20,RPS21,RPS23,RPS24,RPS25,RPS26,RPS27A,RPS29,SSB,DENR,EIF3C,EIF3F,EIF3H,EIF2B4,EI…
2_Member	Reactome Gene Sets	R-HSA-2408557	Selenocysteine synthesis	-20.2191	-17.3118	51/72	2197,4736,6122,6124,6128,6129,6130,6132,6134,6135,6136,6137,6138,6139,6141,6144,6146,6152,6154,6155,6156,6157,6158,6160,6161,6175,6181,6187,6188,6192,6193,6194,6201,6203,6205,6206,6207,6208,6210,6217,6218,6222,6224,6227,6228,6229,6230,6231,6233,6235,23521	FAU,RPL10A,RPL3,RPL4,RPL6,RPL7,RPL7A,RPL8,RPL10,RPL11,RPL12,RPL13,RPL15,RPL17,RPL18,RPL21,RPL22,RPL24,RPL26,RPL27,RPL30,RPL27A,RPL28,RPL31,RPL32,RPLP0,RPLP2,RPS2,RPS3,RPS4Y1,RPS5,RPS6,RPS7,RPS9,RPS11,RPS12,RPS13,RPS14,RPS15A,RPS16,RPS17,RPS18,RPS20,RPS21,RPS23,RPS24,RPS25,RPS26,RPS27A,RPS29,RPL13A
2_Member	Reactome Gene Sets	R-HSA-192823	Viral mRNA Translation	-19.7875	-16.8995	51/73	2197,4736,6122,6124,6128,6129,6130,6132,6134,6135,6136,6137,6138,6139,6141,6144,6146,6152,6154,6155,6156,6157,6158,6160,6161,6175,6181,6187,6188,6192,6193,6194,6201,6203,6205,6206,6207,6208,6210,6217,6218,6222,6224,6227,6228,6229,6230,6231,6233,6235,23521	FAU,RPL10A,RPL3,RPL4,RPL6,RPL7,RPL7A,RPL8,RPL10,RPL11,RPL12,RPL13,RPL15,RPL17,RPL18,RPL21,RPL22,RPL24,RPL26,RPL27,RPL30,RPL27A,RPL28,RPL31,RPL32,RPLP0,RPLP2,RPS2,RPS3,RPS4Y1,RPS5,RPS6,RPS7,RPS9,RPS11,RPS12,RPS13,RPS14,RPS15A,RPS16,RPS17,RPS18,RPS20,RPS21,RPS23,RPS24,RPS25,RPS26,RPS27A,RPS29,RPL13A
2_Member	Reactome Gene Sets	R-HSA-927802	Nonsense-Mediated Decay (NMD)	-19.2369	-16.4022	57/89	2107,2197,4736,5976,6122,6124,6128,6129,6130,6132,6134,6135,6136,6137,6138,6139,6141,6144,6146,6152,6154,6155,6156,6157,6158,6160,6161,6175,6181,6187,6188,6192,6193,6194,6201,6203,6205,6206,6207,6208,6210,6217,6218,6222,6224,6227,6228,6229,6230,6231,6233,6235,9775,9887,9939,23521,26986	ETF1,FAU,RPL10A,UPF1,RPL3,RPL4,RPL6,RPL7,RPL7A,RPL8,RPL10,RPL11,RPL12,RPL13,RPL15,RPL17,RPL18,RPL21,RPL22,RPL24,RPL26,RPL27,RPL30,RPL27A,RPL28,RPL31,RPL32,RPLP0,RPLP2,RPS2,RPS3,RPS4Y1,RPS5,RPS6,RPS7,RPS9,RPS11,RPS12,RPS13,RPS14,RPS15A,RPS16,RPS17,RPS18,RPS20,RPS21,RPS23,RPS24,RPS25,RPS26,RPS27A,RPS29,EIF4A3,SMG7,RBM8A,RPL13A,PABPC1
2_Member	GO Biological Processes	GO:0000184	nuclear-transcribed mRNA catabolic process, nonsense-mediated decay	-19.2369	-16.4022	57/89	2107,3646,4736,5976,6122,6124,6128,6129,6130,6132,6134,6135,6136,6137,6138,6139,6141,6144,6146,6152,6154,6155,6156,6157,6158,6160,6161,6175,6181,6187,6188,6192,6193,6194,6201,6203,6205,6206,6207,6208,6210,6217,6218,6222,6224,6227,6228,6229,6230,6231,6233,6235,9775,9887,9939,23521,26986	ETF1,EIF3E,RPL10A,UPF1,RPL3,RPL4,RPL6,RPL7,RPL7A,RPL8,RPL10,RPL11,RPL12,RPL13,RPL15,RPL17,RPL18,RPL21,RPL22,RPL24,RPL26,RPL27,RPL30,RPL27A,RPL28,RPL31,RPL32,RPLP0,RPLP2,RPS2,RPS3,RPS4Y1,RPS5,RPS6,RPS7,RPS9,RPS11,RPS12,RPS13,RPS14,RPS15A,RPS16,RPS17,RPS18,RPS20,RPS21,RPS23,RPS24,RPS25,RPS26,RPS27A,RPS29,EIF4A3,SMG7,RBM8A,RPL13A,PABPC1
2_Member	Reactome Gene Sets	R-HSA-975957	Nonsense Mediated Decay (NMD) enhanced by the Exon Junction Complex (EJC)	-19.2369	-16.4022	57/89	2107,2197,4736,5976,6122,6124,6128,6129,6130,6132,6134,6135,6136,6137,6138,6139,6141,6144,6146,6152,6154,6155,6156,6157,6158,6160,6161,6175,6181,6187,6188,6192,6193,6194,6201,6203,6205,6206,6207,6208,6210,6217,6218,6222,6224,6227,6228,6229,6230,6231,6233,6235,9775,9887,9939,23521,26986	ETF1,FAU,RPL10A,UPF1,RPL3,RPL4,RPL6,RPL7,RPL7A,RPL8,RPL10,RPL11,RPL12,RPL13,RPL15,RPL17,RPL18,RPL21,RPL22,RPL24,RPL26,RPL27,RPL30,RPL27A,RPL28,RPL31,RPL32,RPLP0,RPLP2,RPS2,RPS3,RPS4Y1,RPS5,RPS6,RPS7,RPS9,RPS11,RPS12,RPS13,RPS14,RPS15A,RPS16,RPS17,RPS18,RPS20,RPS21,RPS23,RPS24,RPS25,RPS26,RPS27A,RPS29,EIF4A3,SMG7,RBM8A,RPL13A,PABPC1
2_Member	Reactome Gene Sets	R-HSA-71291	Metabolism of amino acids and derivatives	-18.9949	-16.1776	87/174	440,1152,2197,2746,2936,3735,4736,5682,5683,5685,5687,5691,5692,5693,5694,5695,5702,5704,5705,5707,5709,5710,5711,5713,5714,5717,5718,5719,5917,6122,6124,6128,6129,6130,6132,6134,6135,6136,6137,6138,6139,6141,6144,6146,6152,6154,6155,6156,6157,6158,6160,6161,6175,6181,6187,6188,6192,6193,6194,6201,6203,6205,6206,6207,6208,6210,6217,6218,6222,6224,6227,6228,6229,6230,6231,6233,6235,6535,6723,8140,…	ASNS,CKB,FAU,GLUD1,GSR,KARS,RPL10A,PSMA1,PSMA2,PSMA4,PSMA6,PSMB3,PSMB4,PSMB5,PSMB6,PSMB7,PSMC3,PSMC4,PSMC5,PSMD1,PSMD3,PSMD4,PSMD5,PSMD7,PSMD8,PSMD11,PSMD12,PSMD13,RARS,RPL3,RPL4,RPL6,RPL7,RPL7A,RPL8,RPL10,RPL11,RPL12,RPL13,RPL15,RPL17,RPL18,RPL21,RPL22,RPL24,RPL26,RPL27,RPL30,RPL27A,RPL28,RPL31,RPL32,RPLP0,RPLP2,RPS2,RPS3,RPS4Y1,RPS5,RPS6,RPS7,RPS9,RPS11,RPS12,RPS13,RPS14,RPS15A,RPS16,RPS17,RPS1…
2_Member	Reactome Gene Sets	R-HSA-72766	Translation	-18.9802	-16.1776	72/130	1915,1933,1936,1937,1964,1965,1973,1975,2107,2197,3646,4736,6122,6124,6128,6129,6130,6132,6134,6135,6136,6137,6138,6139,6141,6144,6146,6152,6154,6155,6156,6157,6158,6160,6161,6175,6181,6187,6188,6192,6193,6194,6201,6203,6205,6206,6207,6208,6210,6217,6218,6222,6224,6227,6228,6229,6230,6231,6233,6235,8663,8665,8667,8890,8892,8893,8894,10480,23521,26986,27335,51386	EEF1A1,EEF1B2,EEF1D,EEF1G,EIF1AX,EIF2S1,EIF4A1,EIF4B,ETF1,FAU,EIF3E,RPL10A,RPL3,RPL4,RPL6,RPL7,RPL7A,RPL8,RPL10,RPL11,RPL12,RPL13,RPL15,RPL17,RPL18,RPL21,RPL22,RPL24,RPL26,RPL27,RPL30,RPL27A,RPL28,RPL31,RPL32,RPLP0,RPLP2,RPS2,RPS3,RPS4Y1,RPS5,RPS6,RPS7,RPS9,RPS11,RPS12,RPS13,RPS14,RPS15A,RPS16,RPS17,RPS18,RPS20,RPS21,RPS23,RPS24,RPS25,RPS26,RPS27A,RPS29,EIF3C,EIF3F,EIF3H,EIF2B4,EIF2B2,EIF2B5,EIF2…
2_Member	Reactome Gene Sets	R-HSA-2408522	Selenoamino acid metabolism	-18.5246	-15.7373	55/86	2197,2936,3735,4736,5917,6122,6124,6128,6129,6130,6132,6134,6135,6136,6137,6138,6139,6141,6144,6146,6152,6154,6155,6156,6157,6158,6160,6161,6175,6181,6187,6188,6192,6193,6194,6201,6203,6205,6206,6207,6208,6210,6217,6218,6222,6224,6227,6228,6229,6230,6231,6233,6235,9255,23521	FAU,GSR,KARS,RPL10A,RARS,RPL3,RPL4,RPL6,RPL7,RPL7A,RPL8,RPL10,RPL11,RPL12,RPL13,RPL15,RPL17,RPL18,RPL21,RPL22,RPL24,RPL26,RPL27,RPL30,RPL27A,RPL28,RPL31,RPL32,RPLP0,RPLP2,RPS2,RPS3,RPS4Y1,RPS5,RPS6,RPS7,RPS9,RPS11,RPS12,RPS13,RPS14,RPS15A,RPS16,RPS17,RPS18,RPS20,RPS21,RPS23,RPS24,RPS25,RPS26,RPS27A,RPS29,AIMP1,RPL13A
2_Member	GO Biological Processes	GO:0043043	peptide biosynthetic process	-18.3603	-15.5877	134/334	23,677,708,740,1019,1654,1915,1933,1936,1937,1964,1965,1973,1975,1982,2107,2193,2597,2617,3184,3315,3646,3692,3735,4076,4677,4736,4869,5036,5094,5460,5499,5594,5917,5976,6122,6124,6128,6129,6130,6132,6134,6135,6136,6137,6138,6139,6141,6144,6146,6152,6154,6155,6156,6157,6158,6160,6161,6175,6181,6187,6188,6192,6193,6194,6201,6203,6205,6206,6207,6208,6210,6217,6218,6222,6224,6227,6228,6229,6230,6231…	ABCF1,ZFP36L1,C1QBP,MRPL49,CDK4,DDX3X,EEF1A1,EEF1B2,EEF1D,EEF1G,EIF1AX,EIF2S1,EIF4A1,EIF4B,EIF4G2,ETF1,FARSA,GAPDH,GARS,HNRNPD,HSPB1,EIF3E,EIF6,KARS,CAPRIN1,NARS,RPL10A,NPM1,PA2G4,PCBP2,POU5F1,PPP1CA,MAPK1,RARS,UPF1,RPL3,RPL4,RPL6,RPL7,RPL7A,RPL8,RPL10,RPL11,RPL12,RPL13,RPL15,RPL17,RPL18,RPL21,RPL22,RPL24,RPL26,RPL27,RPL30,RPL27A,RPL28,RPL31,RPL32,RPLP0,RPLP2,RPS2,RPS3,RPS4Y1,RPS5,RPS6,RPS7,RPS9,…
2_Member	GO Biological Processes	GO:0006412	translation	-18.2837	-15.5435	133/331	23,677,708,740,1019,1654,1915,1933,1936,1937,1964,1965,1973,1975,1982,2107,2193,2597,2617,3184,3315,3646,3692,3735,4076,4677,4736,4869,5036,5094,5460,5499,5594,5917,5976,6122,6124,6128,6129,6130,6132,6134,6135,6136,6137,6138,6139,6141,6144,6146,6152,6154,6155,6156,6157,6158,6160,6161,6175,6181,6187,6188,6192,6193,6194,6201,6203,6205,6206,6207,6208,6210,6217,6218,6222,6224,6227,6228,6229,6230,6231…	ABCF1,ZFP36L1,C1QBP,MRPL49,CDK4,DDX3X,EEF1A1,EEF1B2,EEF1D,EEF1G,EIF1AX,EIF2S1,EIF4A1,EIF4B,EIF4G2,ETF1,FARSA,GAPDH,GARS,HNRNPD,HSPB1,EIF3E,EIF6,KARS,CAPRIN1,NARS,RPL10A,NPM1,PA2G4,PCBP2,POU5F1,PPP1CA,MAPK1,RARS,UPF1,RPL3,RPL4,RPL6,RPL7,RPL7A,RPL8,RPL10,RPL11,RPL12,RPL13,RPL15,RPL17,RPL18,RPL21,RPL22,RPL24,RPL26,RPL27,RPL30,RPL27A,RPL28,RPL31,RPL32,RPLP0,RPLP2,RPS2,RPS3,RPS4Y1,RPS5,RPS6,RPS7,RPS9,…
2_Member	KEGG Pathway	hsa03010	Ribosome	-18.2747	-15.5435	62/105	2197,4736,6122,6124,6128,6129,6130,6132,6134,6135,6136,6137,6138,6139,6141,6144,6146,6152,6154,6155,6156,6157,6158,6160,6161,6175,6181,6187,6188,6192,6193,6194,6201,6203,6205,6206,6207,6208,6210,6217,6218,6222,6224,6227,6228,6229,6230,6231,6233,6235,11222,23521,29074,51069,51073,51116,51263,51318,55173,64963,64969,64979	FAU,RPL10A,RPL3,RPL4,RPL6,RPL7,RPL7A,RPL8,RPL10,RPL11,RPL12,RPL13,RPL15,RPL17,RPL18,RPL21,RPL22,RPL24,RPL26,RPL27,RPL30,RPL27A,RPL28,RPL31,RPL32,RPLP0,RPLP2,RPS2,RPS3,RPS4Y1,RPS5,RPS6,RPS7,RPS9,RPS11,RPS12,RPS13,RPS14,RPS15A,RPS16,RPS17,RPS18,RPS20,RPS21,RPS23,RPS24,RPS25,RPS26,RPS27A,RPS29,MRPL3,RPL13A,MRPL18,MRPL2,MRPL4,MRPS2,MRPL30,MRPL35,MRPS10,MRPS11,MRPS5,MRPL36
2_Member	KEGG Pathway	ko03010	Ribosome	-18.2747	-15.5435	62/105	2197,4736,6122,6124,6128,6129,6130,6132,6134,6135,6136,6137,6138,6139,6141,6144,6146,6152,6154,6155,6156,6157,6158,6160,6161,6175,6181,6187,6188,6192,6193,6194,6201,6203,6205,6206,6207,6208,6210,6217,6218,6222,6224,6227,6228,6229,6230,6231,6233,6235,11222,23521,29074,51069,51073,51116,51263,51318,55173,64963,64969,64979	FAU,RPL10A,RPL3,RPL4,RPL6,RPL7,RPL7A,RPL8,RPL10,RPL11,RPL12,RPL13,RPL15,RPL17,RPL18,RPL21,RPL22,RPL24,RPL26,RPL27,RPL30,RPL27A,RPL28,RPL31,RPL32,RPLP0,RPLP2,RPS2,RPS3,RPS4Y1,RPS5,RPS6,RPS7,RPS9,RPS11,RPS12,RPS13,RPS14,RPS15A,RPS16,RPS17,RPS18,RPS20,RPS21,RPS23,RPS24,RPS25,RPS26,RPS27A,RPS29,MRPL3,RPL13A,MRPL18,MRPL2,MRPL4,MRPS2,MRPL30,MRPL35,MRPS10,MRPS11,MRPS5,MRPL36
2_Member	GO Biological Processes	GO:0043604	amide biosynthetic process	-17.6587	-14.9491	137/350	23,440,471,677,708,740,1019,1654,1915,1933,1936,1937,1964,1965,1973,1975,1982,2107,2193,2597,2617,3184,3315,3646,3692,3735,4076,4677,4736,4869,5036,5094,5460,5499,5594,5917,5976,6122,6124,6128,6129,6130,6132,6134,6135,6136,6137,6138,6139,6141,6144,6146,6152,6154,6155,6156,6157,6158,6160,6161,6175,6181,6187,6188,6192,6193,6194,6201,6203,6205,6206,6207,6208,6210,6217,6218,6222,6224,6227,6228,6229,6…	ABCF1,ASNS,ATIC,ZFP36L1,C1QBP,MRPL49,CDK4,DDX3X,EEF1A1,EEF1B2,EEF1D,EEF1G,EIF1AX,EIF2S1,EIF4A1,EIF4B,EIF4G2,ETF1,FARSA,GAPDH,GARS,HNRNPD,HSPB1,EIF3E,EIF6,KARS,CAPRIN1,NARS,RPL10A,NPM1,PA2G4,PCBP2,POU5F1,PPP1CA,MAPK1,RARS,UPF1,RPL3,RPL4,RPL6,RPL7,RPL7A,RPL8,RPL10,RPL11,RPL12,RPL13,RPL15,RPL17,RPL18,RPL21,RPL22,RPL24,RPL26,RPL27,RPL30,RPL27A,RPL28,RPL31,RPL32,RPLP0,RPLP2,RPS2,RPS3,RPS4Y1,RPS5,RPS6,…
2_Member	Reactome Gene Sets	R-HSA-168254	Influenza Infection	-17.6548	-14.9491	67/121	2197,3836,3837,3839,4736,5430,5431,5437,5901,6122,6124,6128,6129,6130,6132,6134,6135,6136,6137,6138,6139,6141,6144,6146,6152,6154,6155,6156,6157,6158,6160,6161,6175,6181,6187,6188,6192,6193,6194,6201,6203,6205,6206,6207,6208,6210,6217,6218,6222,6224,6227,6228,6229,6230,6231,6233,6235,8021,8106,8480,9972,23279,23521,23636,79902,81929,129401	FAU,KPNA1,KPNB1,KPNA3,RPL10A,POLR2A,POLR2B,POLR2H,RAN,RPL3,RPL4,RPL6,RPL7,RPL7A,RPL8,RPL10,RPL11,RPL12,RPL13,RPL15,RPL17,RPL18,RPL21,RPL22,RPL24,RPL26,RPL27,RPL30,RPL27A,RPL28,RPL31,RPL32,RPLP0,RPLP2,RPS2,RPS3,RPS4Y1,RPS5,RPS6,RPS7,RPS9,RPS11,RPS12,RPS13,RPS14,RPS15A,RPS16,RPS17,RPS18,RPS20,RPS21,RPS23,RPS24,RPS25,RPS26,RPS27A,RPS29,NUP214,PABPN1,RAE1,NUP153,NUP160,RPL13A,NUP62,NUP85,SEH1L,NUP35
2_Member	GO Biological Processes	GO:0006402	mRNA catabolic process	-17.4893	-14.7959	72/136	677,1655,1973,1975,2107,3646,4736,5976,6122,6124,6128,6129,6130,6132,6134,6135,6136,6137,6138,6139,6141,6144,6146,6152,6154,6155,6156,6157,6158,6160,6161,6175,6181,6187,6188,6192,6193,6194,6201,6203,6205,6206,6207,6208,6210,6217,6218,6222,6224,6227,6228,6229,6230,6231,6233,6235,7812,9567,9775,9887,9939,9967,10767,22894,23404,23521,26986,27258,51010,51154,80349,87178	ZFP36L1,DDX5,EIF4A1,EIF4B,ETF1,EIF3E,RPL10A,UPF1,RPL3,RPL4,RPL6,RPL7,RPL7A,RPL8,RPL10,RPL11,RPL12,RPL13,RPL15,RPL17,RPL18,RPL21,RPL22,RPL24,RPL26,RPL27,RPL30,RPL27A,RPL28,RPL31,RPL32,RPLP0,RPLP2,RPS2,RPS3,RPS4Y1,RPS5,RPS6,RPS7,RPS9,RPS11,RPS12,RPS13,RPS14,RPS15A,RPS16,RPS17,RPS18,RPS20,RPS21,RPS23,RPS24,RPS25,RPS26,RPS27A,RPS29,CSDE1,GTPBP1,EIF4A3,SMG7,RBM8A,THRAP3,HBS1L,DIS3,EXOSC2,RPL13A,PABPC1…
2_Member	Reactome Gene Sets	R-HSA-5663205	Infectious disease	-17.3298	-14.6483	103/234	292,1173,2071,2197,2957,3326,3836,3837,3839,4736,4869,5430,5431,5437,5478,5682,5683,5685,5687,5691,5692,5693,5694,5695,5702,5704,5705,5707,5709,5710,5711,5713,5714,5717,5718,5719,5901,5902,6122,6124,6128,6129,6130,6132,6134,6135,6136,6137,6138,6139,6141,6144,6146,6152,6154,6155,6156,6157,6158,6160,6161,6175,6181,6187,6188,6192,6193,6194,6201,6203,6205,6206,6207,6208,6210,6217,6218,6222,6224,6227,…	SLC25A5,AP2M1,ERCC3,FAU,GTF2A1,HSP90AB1,KPNA1,KPNB1,KPNA3,RPL10A,NPM1,POLR2A,POLR2B,POLR2H,PPIA,PSMA1,PSMA2,PSMA4,PSMA6,PSMB3,PSMB4,PSMB5,PSMB6,PSMB7,PSMC3,PSMC4,PSMC5,PSMD1,PSMD3,PSMD4,PSMD5,PSMD7,PSMD8,PSMD11,PSMD12,PSMD13,RAN,RANBP1,RPL3,RPL4,RPL6,RPL7,RPL7A,RPL8,RPL10,RPL11,RPL12,RPL13,RPL15,RPL17,RPL18,RPL21,RPL22,RPL24,RPL26,RPL27,RPL30,RPL27A,RPL28,RPL31,RPL32,RPLP0,RPLP2,RPS2,RPS3,RPS4Y1,…
2_Member	GO Biological Processes	GO:0000956	nuclear-transcribed mRNA catabolic process	-17.2962	-14.6263	70/131	677,1655,1973,1975,2107,3646,4736,5976,6122,6124,6128,6129,6130,6132,6134,6135,6136,6137,6138,6139,6141,6144,6146,6152,6154,6155,6156,6157,6158,6160,6161,6175,6181,6187,6188,6192,6193,6194,6201,6203,6205,6206,6207,6208,6210,6217,6218,6222,6224,6227,6228,6229,6230,6231,6233,6235,7812,9775,9887,9939,9967,10767,22894,23404,23521,26986,27258,51010,51154,80349	ZFP36L1,DDX5,EIF4A1,EIF4B,ETF1,EIF3E,RPL10A,UPF1,RPL3,RPL4,RPL6,RPL7,RPL7A,RPL8,RPL10,RPL11,RPL12,RPL13,RPL15,RPL17,RPL18,RPL21,RPL22,RPL24,RPL26,RPL27,RPL30,RPL27A,RPL28,RPL31,RPL32,RPLP0,RPLP2,RPS2,RPS3,RPS4Y1,RPS5,RPS6,RPS7,RPS9,RPS11,RPS12,RPS13,RPS14,RPS15A,RPS16,RPS17,RPS18,RPS20,RPS21,RPS23,RPS24,RPS25,RPS26,RPS27A,RPS29,CSDE1,EIF4A3,SMG7,RBM8A,THRAP3,HBS1L,DIS3,EXOSC2,RPL13A,PABPC1,LSM3,E…
2_Member	Reactome Gene Sets	R-HSA-168255	Influenza Life Cycle	-16.972	-14.3134	65/118	2197,3836,3837,4736,5430,5431,5437,5901,6122,6124,6128,6129,6130,6132,6134,6135,6136,6137,6138,6139,6141,6144,6146,6152,6154,6155,6156,6157,6158,6160,6161,6175,6181,6187,6188,6192,6193,6194,6201,6203,6205,6206,6207,6208,6210,6217,6218,6222,6224,6227,6228,6229,6230,6231,6233,6235,8021,8480,9972,23279,23521,23636,79902,81929,129401	FAU,KPNA1,KPNB1,RPL10A,POLR2A,POLR2B,POLR2H,RAN,RPL3,RPL4,RPL6,RPL7,RPL7A,RPL8,RPL10,RPL11,RPL12,RPL13,RPL15,RPL17,RPL18,RPL21,RPL22,RPL24,RPL26,RPL27,RPL30,RPL27A,RPL28,RPL31,RPL32,RPLP0,RPLP2,RPS2,RPS3,RPS4Y1,RPS5,RPS6,RPS7,RPS9,RPS11,RPS12,RPS13,RPS14,RPS15A,RPS16,RPS17,RPS18,RPS20,RPS21,RPS23,RPS24,RPS25,RPS26,RPS27A,RPS29,NUP214,RAE1,NUP153,NUP160,RPL13A,NUP62,NUP85,SEH1L,NUP35
2_Member	Reactome Gene Sets	R-HSA-168273	Influenza Viral RNA Transcription and Replication	-16.8648	-14.2171	62/110	2197,4736,5430,5431,5437,6122,6124,6128,6129,6130,6132,6134,6135,6136,6137,6138,6139,6141,6144,6146,6152,6154,6155,6156,6157,6158,6160,6161,6175,6181,6187,6188,6192,6193,6194,6201,6203,6205,6206,6207,6208,6210,6217,6218,6222,6224,6227,6228,6229,6230,6231,6233,6235,8021,8480,9972,23279,23521,23636,79902,81929,129401	FAU,RPL10A,POLR2A,POLR2B,POLR2H,RPL3,RPL4,RPL6,RPL7,RPL7A,RPL8,RPL10,RPL11,RPL12,RPL13,RPL15,RPL17,RPL18,RPL21,RPL22,RPL24,RPL26,RPL27,RPL30,RPL27A,RPL28,RPL31,RPL32,RPLP0,RPLP2,RPS2,RPS3,RPS4Y1,RPS5,RPS6,RPS7,RPS9,RPS11,RPS12,RPS13,RPS14,RPS15A,RPS16,RPS17,RPS18,RPS20,RPS21,RPS23,RPS24,RPS25,RPS26,RPS27A,RPS29,NUP214,RAE1,NUP153,NUP160,RPL13A,NUP62,NUP85,SEH1L,NUP35
2_Member	GO Biological Processes	GO:0006518	peptide metabolic process	-16.8107	-14.1738	142/375	23,348,677,708,740,1019,1654,1915,1933,1936,1937,1964,1965,1973,1975,1982,2107,2193,2597,2617,2936,3184,3312,3315,3416,3646,3692,3735,4076,4677,4736,4869,5036,5046,5094,5460,5499,5594,5917,5976,6122,6124,6128,6129,6130,6132,6134,6135,6136,6137,6138,6139,6141,6144,6146,6152,6154,6155,6156,6157,6158,6160,6161,6175,6181,6187,6188,6192,6193,6194,6201,6203,6205,6206,6207,6208,6210,6217,6218,6222,6224,…	ABCF1,APOE,ZFP36L1,C1QBP,MRPL49,CDK4,DDX3X,EEF1A1,EEF1B2,EEF1D,EEF1G,EIF1AX,EIF2S1,EIF4A1,EIF4B,EIF4G2,ETF1,FARSA,GAPDH,GARS,GSR,HNRNPD,HSPA8,HSPB1,IDE,EIF3E,EIF6,KARS,CAPRIN1,NARS,RPL10A,NPM1,PA2G4,PCSK6,PCBP2,POU5F1,PPP1CA,MAPK1,RARS,UPF1,RPL3,RPL4,RPL6,RPL7,RPL7A,RPL8,RPL10,RPL11,RPL12,RPL13,RPL15,RPL17,RPL18,RPL21,RPL22,RPL24,RPL26,RPL27,RPL30,RPL27A,RPL28,RPL31,RPL32,RPLP0,RPLP2,RPS2,RPS3,RP…
2_Member	GO Biological Processes	GO:0006401	RNA catabolic process	-16.7844	-14.158	76/151	677,1655,1973,1975,2107,3184,3646,4736,5976,6122,6124,6128,6129,6130,6132,6134,6135,6136,6137,6138,6139,6141,6144,6146,6152,6154,6155,6156,6157,6158,6160,6161,6175,6181,6187,6188,6192,6193,6194,6201,6203,6205,6206,6207,6208,6210,6217,6218,6222,6224,6227,6228,6229,6230,6231,6233,6235,7812,8882,9567,9775,9887,9939,9967,10767,22894,23404,23517,23521,26986,27258,51010,51154,79621,80349,87178	ZFP36L1,DDX5,EIF4A1,EIF4B,ETF1,HNRNPD,EIF3E,RPL10A,UPF1,RPL3,RPL4,RPL6,RPL7,RPL7A,RPL8,RPL10,RPL11,RPL12,RPL13,RPL15,RPL17,RPL18,RPL21,RPL22,RPL24,RPL26,RPL27,RPL30,RPL27A,RPL28,RPL31,RPL32,RPLP0,RPLP2,RPS2,RPS3,RPS4Y1,RPS5,RPS6,RPS7,RPS9,RPS11,RPS12,RPS13,RPS14,RPS15A,RPS16,RPS17,RPS18,RPS20,RPS21,RPS23,RPS24,RPS25,RPS26,RPS27A,RPS29,CSDE1,ZPR1,GTPBP1,EIF4A3,SMG7,RBM8A,THRAP3,HBS1L,DIS3,EXOSC2,S…
2_Member	GO Biological Processes	GO:0006614	SRP-dependent cotranslational protein targeting to membrane	-16.5788	-13.9626	50/79	4736,6122,6124,6128,6129,6130,6132,6134,6135,6136,6137,6138,6139,6141,6144,6146,6152,6154,6155,6156,6157,6158,6160,6161,6175,6181,6187,6188,6192,6193,6194,6201,6203,6205,6206,6207,6208,6210,6217,6218,6222,6224,6227,6228,6229,6230,6231,6233,6235,23521	RPL10A,RPL3,RPL4,RPL6,RPL7,RPL7A,RPL8,RPL10,RPL11,RPL12,RPL13,RPL15,RPL17,RPL18,RPL21,RPL22,RPL24,RPL26,RPL27,RPL30,RPL27A,RPL28,RPL31,RPL32,RPLP0,RPLP2,RPS2,RPS3,RPS4Y1,RPS5,RPS6,RPS7,RPS9,RPS11,RPS12,RPS13,RPS14,RPS15A,RPS16,RPS17,RPS18,RPS20,RPS21,RPS23,RPS24,RPS25,RPS26,RPS27A,RPS29,RPL13A
2_Member	GO Biological Processes	GO:0006613	cotranslational protein targeting to membrane	-15.7889	-13.1827	51/84	4736,6122,6124,6128,6129,6130,6132,6134,6135,6136,6137,6138,6139,6141,6144,6146,6152,6154,6155,6156,6157,6158,6160,6161,6175,6181,6187,6188,6192,6193,6194,6201,6203,6205,6206,6207,6208,6210,6217,6218,6222,6224,6227,6228,6229,6230,6231,6233,6235,23204,23521	RPL10A,RPL3,RPL4,RPL6,RPL7,RPL7A,RPL8,RPL10,RPL11,RPL12,RPL13,RPL15,RPL17,RPL18,RPL21,RPL22,RPL24,RPL26,RPL27,RPL30,RPL27A,RPL28,RPL31,RPL32,RPLP0,RPLP2,RPS2,RPS3,RPS4Y1,RPS5,RPS6,RPS7,RPS9,RPS11,RPS12,RPS13,RPS14,RPS15A,RPS16,RPS17,RPS18,RPS20,RPS21,RPS23,RPS24,RPS25,RPS26,RPS27A,RPS29,ARL6IP1,RPL13A
2_Member	GO Biological Processes	GO:0043603	cellular amide metabolic process	-15.0825	-12.486	146/405	23,348,440,471,677,708,740,1019,1654,1915,1933,1936,1937,1964,1965,1973,1975,1982,2107,2193,2597,2617,2936,3184,3312,3315,3416,3646,3692,3735,4076,4677,4736,4869,5036,5046,5094,5460,5499,5594,5917,5976,6122,6124,6128,6129,6130,6132,6134,6135,6136,6137,6138,6139,6141,6144,6146,6152,6154,6155,6156,6157,6158,6160,6161,6175,6181,6187,6188,6192,6193,6194,6201,6203,6205,6206,6207,6208,6210,6217,6218,62…	ABCF1,APOE,ASNS,ATIC,ZFP36L1,C1QBP,MRPL49,CDK4,DDX3X,EEF1A1,EEF1B2,EEF1D,EEF1G,EIF1AX,EIF2S1,EIF4A1,EIF4B,EIF4G2,ETF1,FARSA,GAPDH,GARS,GSR,HNRNPD,HSPA8,HSPB1,IDE,EIF3E,EIF6,KARS,CAPRIN1,NARS,RPL10A,NPM1,PA2G4,PCSK6,PCBP2,POU5F1,PPP1CA,MAPK1,RARS,UPF1,RPL3,RPL4,RPL6,RPL7,RPL7A,RPL8,RPL10,RPL11,RPL12,RPL13,RPL15,RPL17,RPL18,RPL21,RPL22,RPL24,RPL26,RPL27,RPL30,RPL27A,RPL28,RPL31,RPL32,RPLP0,RPLP2,RP…
2_Member	GO Biological Processes	GO:0019080	viral gene expression	-15.0439	-12.457	68/135	4736,5094,5430,5431,5437,6122,6124,6128,6129,6130,6132,6134,6135,6136,6137,6138,6139,6141,6144,6146,6152,6154,6155,6156,6157,6158,6160,6161,6175,6181,6187,6188,6192,6193,6194,6201,6203,6205,6206,6207,6208,6210,6217,6218,6222,6224,6227,6228,6229,6230,6231,6233,6235,6741,6827,6829,8021,8480,8665,9972,23279,23521,23636,51386,79902,81603,81929,129401	RPL10A,PCBP2,POLR2A,POLR2B,POLR2H,RPL3,RPL4,RPL6,RPL7,RPL7A,RPL8,RPL10,RPL11,RPL12,RPL13,RPL15,RPL17,RPL18,RPL21,RPL22,RPL24,RPL26,RPL27,RPL30,RPL27A,RPL28,RPL31,RPL32,RPLP0,RPLP2,RPS2,RPS3,RPS4Y1,RPS5,RPS6,RPS7,RPS9,RPS11,RPS12,RPS13,RPS14,RPS15A,RPS16,RPS17,RPS18,RPS20,RPS21,RPS23,RPS24,RPS25,RPS26,RPS27A,RPS29,SSB,SUPT4H1,SUPT5H,NUP214,RAE1,EIF3F,NUP153,NUP160,RPL13A,NUP62,EIF3L,NUP85,TRIM8,SE…
2_Member	GO Biological Processes	GO:0044270	cellular nitrogen compound catabolic process	-14.6329	-12.0645	82/181	677,1655,1973,1975,2107,3184,3646,3836,3837,4736,5976,6122,6124,6128,6129,6130,6132,6134,6135,6136,6137,6138,6139,6141,6144,6146,6152,6154,6155,6156,6157,6158,6160,6161,6175,6181,6187,6188,6192,6193,6194,6201,6203,6205,6206,6207,6208,6210,6217,6218,6222,6224,6227,6228,6229,6230,6231,6233,6235,7378,7812,8140,8882,9567,9775,9887,9939,9967,10399,10767,22894,23404,23517,23521,26986,27258,51010,51154,…	ZFP36L1,DDX5,EIF4A1,EIF4B,ETF1,HNRNPD,EIF3E,KPNA1,KPNB1,RPL10A,UPF1,RPL3,RPL4,RPL6,RPL7,RPL7A,RPL8,RPL10,RPL11,RPL12,RPL13,RPL15,RPL17,RPL18,RPL21,RPL22,RPL24,RPL26,RPL27,RPL30,RPL27A,RPL28,RPL31,RPL32,RPLP0,RPLP2,RPS2,RPS3,RPS4Y1,RPS5,RPS6,RPS7,RPS9,RPS11,RPS12,RPS13,RPS14,RPS15A,RPS16,RPS17,RPS18,RPS20,RPS21,RPS23,RPS24,RPS25,RPS26,RPS27A,RPS29,UPP1,CSDE1,SLC7A5,ZPR1,GTPBP1,EIF4A3,SMG7,RBM8A,TH…
2_Member	GO Biological Processes	GO:0046700	heterocycle catabolic process	-14.6329	-12.0645	82/181	677,1655,1973,1975,2107,3184,3646,3836,3837,4736,5976,6122,6124,6128,6129,6130,6132,6134,6135,6136,6137,6138,6139,6141,6144,6146,6152,6154,6155,6156,6157,6158,6160,6161,6175,6181,6187,6188,6192,6193,6194,6201,6203,6205,6206,6207,6208,6210,6217,6218,6222,6224,6227,6228,6229,6230,6231,6233,6235,7378,7812,8140,8882,9567,9775,9887,9939,9967,10399,10767,22894,23404,23517,23521,26986,27258,51010,51154,…	ZFP36L1,DDX5,EIF4A1,EIF4B,ETF1,HNRNPD,EIF3E,KPNA1,KPNB1,RPL10A,UPF1,RPL3,RPL4,RPL6,RPL7,RPL7A,RPL8,RPL10,RPL11,RPL12,RPL13,RPL15,RPL17,RPL18,RPL21,RPL22,RPL24,RPL26,RPL27,RPL30,RPL27A,RPL28,RPL31,RPL32,RPLP0,RPLP2,RPS2,RPS3,RPS4Y1,RPS5,RPS6,RPS7,RPS9,RPS11,RPS12,RPS13,RPS14,RPS15A,RPS16,RPS17,RPS18,RPS20,RPS21,RPS23,RPS24,RPS25,RPS26,RPS27A,RPS29,UPP1,CSDE1,SLC7A5,ZPR1,GTPBP1,EIF4A3,SMG7,RBM8A,TH…
2_Member	GO Biological Processes	GO:0045047	protein targeting to ER	-14.3972	-11.8452	50/86	4736,6122,6124,6128,6129,6130,6132,6134,6135,6136,6137,6138,6139,6141,6144,6146,6152,6154,6155,6156,6157,6158,6160,6161,6175,6181,6187,6188,6192,6193,6194,6201,6203,6205,6206,6207,6208,6210,6217,6218,6222,6224,6227,6228,6229,6230,6231,6233,6235,23521	RPL10A,RPL3,RPL4,RPL6,RPL7,RPL7A,RPL8,RPL10,RPL11,RPL12,RPL13,RPL15,RPL17,RPL18,RPL21,RPL22,RPL24,RPL26,RPL27,RPL30,RPL27A,RPL28,RPL31,RPL32,RPLP0,RPLP2,RPS2,RPS3,RPS4Y1,RPS5,RPS6,RPS7,RPS9,RPS11,RPS12,RPS13,RPS14,RPS15A,RPS16,RPS17,RPS18,RPS20,RPS21,RPS23,RPS24,RPS25,RPS26,RPS27A,RPS29,RPL13A
2_Member	GO Biological Processes	GO:0019083	viral transcription	-14.3959	-11.8452	64/126	4736,5430,5431,5437,6122,6124,6128,6129,6130,6132,6134,6135,6136,6137,6138,6139,6141,6144,6146,6152,6154,6155,6156,6157,6158,6160,6161,6175,6181,6187,6188,6192,6193,6194,6201,6203,6205,6206,6207,6208,6210,6217,6218,6222,6224,6227,6228,6229,6230,6231,6233,6235,6827,6829,8021,8480,9972,23279,23521,23636,79902,81603,81929,129401	RPL10A,POLR2A,POLR2B,POLR2H,RPL3,RPL4,RPL6,RPL7,RPL7A,RPL8,RPL10,RPL11,RPL12,RPL13,RPL15,RPL17,RPL18,RPL21,RPL22,RPL24,RPL26,RPL27,RPL30,RPL27A,RPL28,RPL31,RPL32,RPLP0,RPLP2,RPS2,RPS3,RPS4Y1,RPS5,RPS6,RPS7,RPS9,RPS11,RPS12,RPS13,RPS14,RPS15A,RPS16,RPS17,RPS18,RPS20,RPS21,RPS23,RPS24,RPS25,RPS26,RPS27A,RPS29,SUPT4H1,SUPT5H,NUP214,RAE1,NUP153,NUP160,RPL13A,NUP62,NUP85,TRIM8,SEH1L,NUP35
2_Member	GO Biological Processes	GO:0019439	aromatic compound catabolic process	-14.2911	-11.7489	82/183	677,1655,1973,1975,2107,3184,3646,3836,3837,4736,5976,6122,6124,6128,6129,6130,6132,6134,6135,6136,6137,6138,6139,6141,6144,6146,6152,6154,6155,6156,6157,6158,6160,6161,6175,6181,6187,6188,6192,6193,6194,6201,6203,6205,6206,6207,6208,6210,6217,6218,6222,6224,6227,6228,6229,6230,6231,6233,6235,7378,7812,8140,8882,9567,9775,9887,9939,9967,10399,10767,22894,23404,23517,23521,26986,27258,51010,51154,…	ZFP36L1,DDX5,EIF4A1,EIF4B,ETF1,HNRNPD,EIF3E,KPNA1,KPNB1,RPL10A,UPF1,RPL3,RPL4,RPL6,RPL7,RPL7A,RPL8,RPL10,RPL11,RPL12,RPL13,RPL15,RPL17,RPL18,RPL21,RPL22,RPL24,RPL26,RPL27,RPL30,RPL27A,RPL28,RPL31,RPL32,RPLP0,RPLP2,RPS2,RPS3,RPS4Y1,RPS5,RPS6,RPS7,RPS9,RPS11,RPS12,RPS13,RPS14,RPS15A,RPS16,RPS17,RPS18,RPS20,RPS21,RPS23,RPS24,RPS25,RPS26,RPS27A,RPS29,UPP1,CSDE1,SLC7A5,ZPR1,GTPBP1,EIF4A3,SMG7,RBM8A,TH…
2_Member	GO Biological Processes	GO:0034655	nucleobase-containing compound catabolic process	-14.2036	-11.6699	80/177	677,1655,1973,1975,2107,3184,3646,3836,3837,4736,5976,6122,6124,6128,6129,6130,6132,6134,6135,6136,6137,6138,6139,6141,6144,6146,6152,6154,6155,6156,6157,6158,6160,6161,6175,6181,6187,6188,6192,6193,6194,6201,6203,6205,6206,6207,6208,6210,6217,6218,6222,6224,6227,6228,6229,6230,6231,6233,6235,7378,7812,8882,9567,9775,9887,9939,9967,10399,10767,22894,23404,23517,23521,26986,27258,51010,51154,79621…	ZFP36L1,DDX5,EIF4A1,EIF4B,ETF1,HNRNPD,EIF3E,KPNA1,KPNB1,RPL10A,UPF1,RPL3,RPL4,RPL6,RPL7,RPL7A,RPL8,RPL10,RPL11,RPL12,RPL13,RPL15,RPL17,RPL18,RPL21,RPL22,RPL24,RPL26,RPL27,RPL30,RPL27A,RPL28,RPL31,RPL32,RPLP0,RPLP2,RPS2,RPS3,RPS4Y1,RPS5,RPS6,RPS7,RPS9,RPS11,RPS12,RPS13,RPS14,RPS15A,RPS16,RPS17,RPS18,RPS20,RPS21,RPS23,RPS24,RPS25,RPS26,RPS27A,RPS29,UPP1,CSDE1,ZPR1,GTPBP1,EIF4A3,SMG7,RBM8A,THRAP3,RA…
2_Member	GO Biological Processes	GO:1901361	organic cyclic compound catabolic process	-14.1701	-11.6446	83/187	348,677,1655,1973,1975,2107,3184,3646,3836,3837,4736,5976,6122,6124,6128,6129,6130,6132,6134,6135,6136,6137,6138,6139,6141,6144,6146,6152,6154,6155,6156,6157,6158,6160,6161,6175,6181,6187,6188,6192,6193,6194,6201,6203,6205,6206,6207,6208,6210,6217,6218,6222,6224,6227,6228,6229,6230,6231,6233,6235,7378,7812,8140,8882,9567,9775,9887,9939,9967,10399,10767,22894,23404,23517,23521,26986,27258,51010,51…	APOE,ZFP36L1,DDX5,EIF4A1,EIF4B,ETF1,HNRNPD,EIF3E,KPNA1,KPNB1,RPL10A,UPF1,RPL3,RPL4,RPL6,RPL7,RPL7A,RPL8,RPL10,RPL11,RPL12,RPL13,RPL15,RPL17,RPL18,RPL21,RPL22,RPL24,RPL26,RPL27,RPL30,RPL27A,RPL28,RPL31,RPL32,RPLP0,RPLP2,RPS2,RPS3,RPS4Y1,RPS5,RPS6,RPS7,RPS9,RPS11,RPS12,RPS13,RPS14,RPS15A,RPS16,RPS17,RPS18,RPS20,RPS21,RPS23,RPS24,RPS25,RPS26,RPS27A,RPS29,UPP1,CSDE1,SLC7A5,ZPR1,GTPBP1,EIF4A3,SMG7,RBM…
[truncated: 370 more rows]

## Sheet: Cluster 7
GroupID	Category	Term	Description	LogP	Log(q-value)	InTerm_InList	Genes	Symbols
[truncated: 156 more rows]
