# Supplementary material for: Single-cell full-length total RNA sequencing uncovers dynamics of recursive splicing and enhancer RNAs
Source: Nat Commun. 2018 Feb 12;9:619. doi: 10.1038/s41467-018-02866-0 (PMC5809388; doi:10.1038/s41467-018-02866-0)
Supplement: Supplementary file 5 — Supplementary Data 2 [file 41467_2018_2866_MOESM5_ESM.xlsx]

## Sheet: qPCR primer information
Ensembl Transcript ID	Primer name	Forward primer sequences (5′→3′)	Reverse primer sequences (5′→3′)	Experiment
ENSMUST00000001566.9	Tubb5	CAGTCTGAGACCGGCCCAG	TGTGCACGATTTCCCTCATG	R
ENSMUST00000005705.7	Trim28	ACCAGCTCAGGCTTGGAGGT	ACACGGCAGATAGTGGCACTG	R
ENSMUST00000012540.4	Nanog	TGATTCTTCTACCAGTCCCAAACAA	TGAGAGAACACAGTCCGCATCTT	R
ENSMUST00000012540.4	Nanog	CAGTCCCAAACAAAAGCTCTCAAGT	GCTGGGCCTGAGAGAACACAG	R. P
ENSMUST00000018246.4	Hist1h2bc	CTGAGGTTCCTGTGTTTGGAAATC	GGTCACGGCCTTCTTGGAG	R. P
ENSMUST00000020640.7	Gnb2l1	TGACCAGAGATGAGACCAACTATGG	AAGTGGGAGTGACCTCTCAGAGC	R
ENSMUST00000020640.7	Gnb2l1	GATGGGTAACACAGATCGCCAC	CGAGACGCAGACAGGATCATG	R. P
ENSMUST00000022062.7	Sdha	GCTTACCTGCGTTTCCCCTC	CTGGCGCAACTCAATCCCT	R
ENSMUST00000022894.13	Ywhaz	GCTAGTGATTGGAGGAAACCCC	GACTCTGTCCCTGATCTGGCTG	R
ENSMUST00000023486.14	Tfrc	TGCTAATGAGACCCACAGATACTGG	AGCTCATATTATTTGGATTGTGGCA	R
ENSMUST00000025271.16	Pou5f1	CCCGGAAGAGAAAGCGAACT	CGGGCACTTCAGAAACATGG	R
ENSMUST00000025271.16	Pou5f1	CTCAGGTTGGACTGGGCCTAG	GGGCTCAGAGGAGGTTCCC	R. P
ENSMUST00000026495.14	Atp5a1	GTACCCTCCTTCCACCGGG	GCCATTGCTGAGGTCACACAG	R
ENSMUST00000026613.13	Gusb	CTCGCCAGAGACAGCCCA	GGCCCTGAACCGTGACCT	R
ENSMUST00000027035.9	Sox17	TCTGTACACTTTAATGAGGCTGTTCA	GGCAGGTGTCGAGATGACTGA	R. P
ENSMUST00000034834.15	Pkm2	GCTGTGATAACCTTGAGGCCC	GGCGTACTTCGGTTCCTGCT	R
ENSMUST00000047762.7	Gata6	AAACGCCAACCCCGAGAAC	GGCCAGAGCACACCAAGAATC	R
ENSMUST00000055770.2	Hist1h1a	GAGCTCATCGTGCAGGCAG	CTCCACATCGTATCCCGCC	R. P
ENSMUST00000060336.4	Fgf4	GGGACCTCTGAGGCAGTGAGA	ACCGATCCGACAGGGTTCA	R
ENSMUST00000067417.9	Gata4	CAGGCATTACATACAGGCTCAC	CAACTGCCAGACTACCACCAC	R. P
ENSMUST00000077353.13	Hmbs	GGACCTGGTCGTTCACTCCC	TGCAGATGGCTCCAATAGTAAAGC	R
ENSMUST00000078369.2	Hist1h2ab	TGCCCAACATCCAGGCC	GGCAGTACAGACAATCGCCAG	R. P
ENSMUST00000082120.4	Rex1	CTCAAGCCGGGTGCAAGA	GCCCGTGGACAAGCATGT	R
ENSMUST00000083103.1	Rn7sk−201	CAAGCTCTCAAGGTCCATTGTAGG	TTTGGATGTGTCTGGAGTCTTGG	R
ENSMUST00000099151.5	Sox2	TCTTGCTGGGTTTTGATTCTGC	CAAATCCGAATAAACTCCTTCCTTG	R
ENSMUST00000099151.5	Sox2	GTACGTTAGGCGCTTCGCAG	CATCGCCCGGAGTCTAGCTC	R. P
ENSMUST00000102476.4	B2m	CAGTCGTCAGCATGGCTCG	AGCATACAGGCCGGTCAGTG	R
ENSMUST00000102964.3	Hist1h4a	AGGAAAAGGCCTGGGCAAA	CCTGGATGTTATCGCGGAGA	R
ENSMUST00000107619.2	Klf4	AGGATTCCATCCCCATCCG	TGTGACTGCATCTGGTCTGGC	R
ENSMUST00000109431.9	Lincenc1−002	TGCTTGGTGCCCATGAATC	AACCCACATGAAGGCTCACAA	R. P
ENSMUST00000110204.8	Esrrb	CTTTACCTGCTCTGATCCCTTCC	GACCAGTCTCCTAGAGGTGTCACC	R
ENSMUST00000110663.8	Dab2	GCCTTCTCCAGTTACTTCAACAA	ATCATCATGGTCTACATGCTCCT	R. P
ENSMUST00000118875.7	Gapdh	CAAGGAGTAAGAAACCCTGGACC	CGAGTTGGGATAGGGCCTCT	G
ENSMUST00000125854.7	Platr14−001	AGATTAACGGCAGGAGGAGCTCTA	TGGTCTCTTCAAGCTGGTCTTTTTC	R
ENSMUST00000141118.7	Alas1	TCTGGGAGCAAGTGCCCTT	AGCATGCATTTCCTGCACG	R
ENSMUST00000143836.7	Meg3−001	GCGGTCTCTTCGGTTTTAGCA	AGCCAGGAGTCCCGAGAGG	R. P
ENSMUST00000150276.1	Nespas−001	GGTGGGAAGGTCAGGGACC	TGAGTTAGCCTACCGCCATCA	R. P
ENSMUST00000153313.8	Tug1−003	GCCTCCTGATTGCTGAATGTTC	CACAGTGGTCCACTGGAATGG	R
ENSMUST00000157463.1	Rmrp−201	ACATGTTCCTTATCCTTTCGCCTA	GCGGGCTAACAGTGACTTGC	R
ENSMUST00000162505.7	Tbp	CCCCCTCTGCACTGAAATCA	GTAGCAGCACAGAGCAAGCAA	R
ENSMUST00000172812.2	Malat1−001	GGAGCCATACGGATGTGGTG	GCGCAGTTGACAAGCCAAG	R. P
ENSMUST00000173672.1	Neat1−001	GTGAGACCGTGGTTCCCTGA	TGGGTGCCCTGGTGATTACA	R. P
ENSMUST00000178074.7	Rab10os−001	GCGGCGGAAGGAGATCC	ACATGCCACTCCGCTAGTCG	R
ENSMUST00000183028.1	Pvt1−010	GAAGATGCCCTCCATCAGCA	CAGGGTTCAGGAAGTCTCCAGAG	R. P
ENSMUST00000185789.1	Kcnq1ot1−001	TCATCCGTGTGATCGTCCTCT	GCTGGTGGCTGGCTGATATG	R. P
ENSMUST00000188524.1	Eef1b2	CCTTCGCCATGGGATTCG	CGCCAGGTAATCGTTGAGCA	R. P
ENSMUST00000189788.1	Ldhal6b	GCATCTTGAGAGCCAGCAGAA	AGAGCTATGCCAAAGCCCTTG	R
ENSMUST00000192050.1	Gm37906	GCACGTGGAGAGCACCATCT	GGCTTGGCTAAAGCACGCA	R. P
ENSMUST00000193116.1	Gm37899	GATGCCCCCGGATTGCT	AGGACCTGCCCATTCGTTTTAG	R. P
ENSMUST00000193908.1	Gm37352	GGCCACCCTATGCCTGTTG	GCCTGTTGCAGGGAAGTGC	R. P
ENSMUST00000195552.1	Gm37238	CAAATGGTCCTGCTGGAGTTG	CAACCCACCAATTCAGGCAT	R. P
ENSMUST00000203933.2	Firre−005	AGGTAGTCTAGGAGCTTCGAAAGGA	GCTCTAGGATACGGTAGGCAAGG	R. P
Spike RNA	Lys	CACATTCAGCTGCTGGGTGT	AACCGGCCGTATCAAAGATTT	R. P
Spike RNA	Thr	ATGCTGGCGCTTCTCTCGT	TGGGTCTCGTCATCCTCATG	R. P
Novel	TCONS_00016856	AGCGATTGACGGATGGGTG	TCCAGTTGCGTGGCAGAATAG	R. P
Novel	TCONS_00036551	AAAGAGCATCACAGGCCGAG	CATGGTCCCTGCCCCTTAAC	R. P
Novel	TCONS_00041887	CCCCAGCATTCCCTCTAACAG	GTGAGGAGCCAACCACAGATG	R. P
Novel	TCONS_00043940	TTTCATGGAACTGGCTGTTTCAG	CTGGCATGGGCTTGAGAGAGT	R. P
Novel	TCONS_00054716	GGCTATTCAACTCCGACTGCG	TCTGGAGCCGGGTTGTCAC	R. P
Novel	TCONS_00054723	CTTGGGCAGGGACTCTGGA	GAAGGGCTAGGCTGGACACAG	R. P
				G: Dtection of genomic DNA
				R: RT-qPCR
				P: Preamplification
