# Supplementary material for: Single-cell full-length total RNA sequencing uncovers dynamics of recursive splicing and enhancer RNAs
Source: Nat Commun. 2018 Feb 12;9:619. doi: 10.1038/s41467-018-02866-0 (PMC5809388; doi:10.1038/s41467-018-02866-0)
Supplement: Supplementary file 6 — Supplementary Data 3 [file 41467_2018_2866_MOESM6_ESM.xlsx]

## Sheet: Mouse NSR
1st_MmNSR_1	AAAGCA
1st_MmNSR_2	AACCGG
1st_MmNSR_3	AACCTA
1st_MmNSR_4	AACGAG
1st_MmNSR_5	AACGTC
1st_MmNSR_6	AACTAT
1st_MmNSR_7	AACTCG
1st_MmNSR_8	AACTGG
1st_MmNSR_9	AACTGT
1st_MmNSR_10	AAGATT
1st_MmNSR_11	AAGCGT
1st_MmNSR_12	AAGGCG
1st_MmNSR_13	AAGTAT
1st_MmNSR_14	AAGTGT
1st_MmNSR_15	AATTCG
1st_MmNSR_16	ACAACG
1st_MmNSR_17	ACAATT
1st_MmNSR_18	ACACAG
1st_MmNSR_19	ACACTA
1st_MmNSR_20	ACACTT
1st_MmNSR_21	ACAGAA
1st_MmNSR_22	ACAGCC
1st_MmNSR_23	ACAGCT
1st_MmNSR_24	ACAGGA
1st_MmNSR_25	ACATCC
1st_MmNSR_26	ACCACG
1st_MmNSR_27	ACCTAG
1st_MmNSR_28	ACCTAT
1st_MmNSR_29	ACCTGA
1st_MmNSR_30	ACGAAG
1st_MmNSR_31	ACGACA
1st_MmNSR_32	ACGAGA
1st_MmNSR_33	ACGATC
1st_MmNSR_34	ACGCAG
1st_MmNSR_35	ACGCCT
1st_MmNSR_36	ACGTAA
1st_MmNSR_37	ACGTCC
1st_MmNSR_38	ACGTTA
1st_MmNSR_39	ACGTTG
1st_MmNSR_40	ACTACA
1st_MmNSR_41	ACTAGC
1st_MmNSR_42	ACTATG
1st_MmNSR_43	ACTCAC
1st_MmNSR_44	ACTCCA
1st_MmNSR_45	ACTCGA
1st_MmNSR_46	ACTCTG
1st_MmNSR_47	ACTGGT
1st_MmNSR_48	ACTGTT
1st_MmNSR_49	AGACCA
1st_MmNSR_50	AGATGC
1st_MmNSR_51	AGATTG
1st_MmNSR_52	AGCACC
1st_MmNSR_53	AGCACG
1st_MmNSR_54	AGCGAT
1st_MmNSR_55	AGCGCA
1st_MmNSR_56	AGCGTA
1st_MmNSR_57	AGCGTG
1st_MmNSR_58	AGCGTT
1st_MmNSR_59	AGCTAG
1st_MmNSR_60	AGGAGT
1st_MmNSR_61	AGGATG
1st_MmNSR_62	AGGCTA
1st_MmNSR_63	AGGTGC
1st_MmNSR_64	AGTAAC
1st_MmNSR_65	AGTAAG
1st_MmNSR_66	AGTACG
1st_MmNSR_67	AGTACT
1st_MmNSR_68	AGTATC
1st_MmNSR_69	AGTATT
1st_MmNSR_70	AGTCCA
1st_MmNSR_71	AGTCGA
1st_MmNSR_72	AGTGAC
1st_MmNSR_73	AGTGCA
1st_MmNSR_74	ATACGG
1st_MmNSR_75	ATACGT
1st_MmNSR_76	ATAGAG
1st_MmNSR_77	ATAGCC
1st_MmNSR_78	ATATCC
1st_MmNSR_79	ATATCG
1st_MmNSR_80	ATATTA
1st_MmNSR_81	ATCAGG
1st_MmNSR_82	ATCCGT
1st_MmNSR_83	ATCCTA
1st_MmNSR_84	ATCGAC
1st_MmNSR_85	ATCTCA
1st_MmNSR_86	ATCTTA
1st_MmNSR_87	ATCTTG
1st_MmNSR_88	ATGAGT
1st_MmNSR_89	ATGCAG
1st_MmNSR_90	ATGCGA
1st_MmNSR_91	ATGCGT
1st_MmNSR_92	ATGCTC
1st_MmNSR_93	ATGTAA
1st_MmNSR_94	ATGTCA
1st_MmNSR_95	ATGTCG
1st_MmNSR_96	ATTACG
1st_MmNSR_97	ATTCGA
1st_MmNSR_98	ATTGTA
1st_MmNSR_99	ATTGTG
1st_MmNSR_100	ATTTCG
1st_MmNSR_101	CAACCT
1st_MmNSR_102	CAACGA
1st_MmNSR_103	CAACTC
1st_MmNSR_104	CAATGT
1st_MmNSR_105	CACAAC
1st_MmNSR_106	CACAGC
1st_MmNSR_107	CACAGG
1st_MmNSR_108	CACGAT
1st_MmNSR_109	CACGTG
1st_MmNSR_110	CAGAAC
1st_MmNSR_111	CAGAAT
1st_MmNSR_112	CAGCAC
1st_MmNSR_113	CAGCGT
1st_MmNSR_114	CAGGAG
1st_MmNSR_115	CAGTAA
1st_MmNSR_116	CAGTAT
1st_MmNSR_117	CAGTCT
1st_MmNSR_118	CATAAG
1st_MmNSR_119	CATACC
1st_MmNSR_120	CATACG
1st_MmNSR_121	CATAGC
1st_MmNSR_122	CATCAA
1st_MmNSR_123	CATCCG
1st_MmNSR_124	CATCTG
1st_MmNSR_125	CATGAC
1st_MmNSR_126	CCAGTA
1st_MmNSR_127	CCCGTA
1st_MmNSR_128	CCCTAC
1st_MmNSR_129	CCCTCA
1st_MmNSR_130	CCGAAC
1st_MmNSR_131	CCGCAA
1st_MmNSR_132	CCGTAG
1st_MmNSR_133	CCGTGA
1st_MmNSR_134	CCTACC
1st_MmNSR_135	CCTAGT
1st_MmNSR_136	CCTATC
1st_MmNSR_137	CCTATG
1st_MmNSR_138	CCTGAA
1st_MmNSR_139	CCTGCA
1st_MmNSR_140	CGAACA
1st_MmNSR_141	CGAACT
1st_MmNSR_142	CGAAGC
1st_MmNSR_143	CGAATC
1st_MmNSR_144	CGACAC
1st_MmNSR_145	CGACAG
1st_MmNSR_146	CGAGTC
1st_MmNSR_147	CGATAC
1st_MmNSR_148	CGATAG
1st_MmNSR_149	CGATCT
1st_MmNSR_150	CGATGT
1st_MmNSR_151	CGCAAC
1st_MmNSR_152	CGCACA
1st_MmNSR_153	CGCATG
1st_MmNSR_154	CGCCTA
1st_MmNSR_155	CGCTAG
1st_MmNSR_156	CGGAGT
1st_MmNSR_157	CGGTAA
1st_MmNSR_158	CGGTGC
1st_MmNSR_159	CGGTTA
1st_MmNSR_160	CGTAAT
1st_MmNSR_161	CGTACA
1st_MmNSR_162	CGTACC
1st_MmNSR_163	CGTAGA
1st_MmNSR_164	CGTAGC
1st_MmNSR_165	CGTAGT
1st_MmNSR_166	CGTCCG
1st_MmNSR_167	CGTCGA
1st_MmNSR_168	CGTCGT
1st_MmNSR_169	CGTCTC
1st_MmNSR_170	CGTGAA
1st_MmNSR_171	CGTGAT
1st_MmNSR_172	CGTGGA
1st_MmNSR_173	CGTGGC
1st_MmNSR_174	CGTGTG
1st_MmNSR_175	CGTTGC
1st_MmNSR_176	CGTTGG
1st_MmNSR_177	CGTTGT
1st_MmNSR_178	CTAAAG
1st_MmNSR_179	CTAACT
1st_MmNSR_180	CTAGAC
1st_MmNSR_181	CTAGCA
1st_MmNSR_182	CTAGCC
1st_MmNSR_183	CTAGGA
1st_MmNSR_184	CTAGTG
1st_MmNSR_185	CTATCT
1st_MmNSR_186	CTATGC
1st_MmNSR_187	CTATGT
1st_MmNSR_188	CTCAAG
1st_MmNSR_189	CTCCGT
1st_MmNSR_190	CTCGAC
1st_MmNSR_191	CTCGAG
1st_MmNSR_192	CTCGCT
1st_MmNSR_193	CTCGGA
1st_MmNSR_194	CTCTGA
1st_MmNSR_195	CTGACG
1st_MmNSR_196	CTGCAA
1st_MmNSR_197	CTGGAC
1st_MmNSR_198	CTGGCG
1st_MmNSR_199	CTGTAG
1st_MmNSR_200	CTGTGA
1st_MmNSR_201	CTGTGC
1st_MmNSR_202	CTTACA
1st_MmNSR_203	CTTCAG
1st_MmNSR_204	CTTGAG
1st_MmNSR_205	CTTGCA
1st_MmNSR_206	CTTGCT
1st_MmNSR_207	GAAATG
1st_MmNSR_208	GAACAT
1st_MmNSR_209	GAACTG
1st_MmNSR_210	GAAGGT
1st_MmNSR_211	GAAGTA
1st_MmNSR_212	GAAGTC
1st_MmNSR_213	GAATAC
1st_MmNSR_214	GACAAT
1st_MmNSR_215	GACAGA
1st_MmNSR_216	GACAGC
1st_MmNSR_217	GACATA
1st_MmNSR_218	GACCAG
1st_MmNSR_219	GACCAT
1st_MmNSR_220	GACCGG
1st_MmNSR_221	GACCTT
1st_MmNSR_222	GACGAT
1st_MmNSR_223	GACGCA
1st_MmNSR_224	GACGTA
1st_MmNSR_225	GACTGT
1st_MmNSR_226	GAGACT
1st_MmNSR_227	GAGATA
1st_MmNSR_228	GAGTAA
1st_MmNSR_229	GAGTAC
1st_MmNSR_230	GAGTGC
1st_MmNSR_231	GAGTTA
1st_MmNSR_232	GATACG
1st_MmNSR_233	GATAGC
1st_MmNSR_234	GATATC
1st_MmNSR_235	GATCAT
1st_MmNSR_236	GATCGA
1st_MmNSR_237	GATCTA
1st_MmNSR_238	GATCTC
1st_MmNSR_239	GATGCA
1st_MmNSR_240	GATGCC
1st_MmNSR_241	GATGCG
1st_MmNSR_242	GATTGA
1st_MmNSR_243	GATTGT
1st_MmNSR_244	GCAAAG
1st_MmNSR_245	GCACAA
1st_MmNSR_246	GCACAG
1st_MmNSR_247	GCACTA
1st_MmNSR_248	GCAGTA
1st_MmNSR_249	GCAGTC
1st_MmNSR_250	GCATAA
1st_MmNSR_251	GCATAC
1st_MmNSR_252	GCCAAA
1st_MmNSR_253	GCCTAA
1st_MmNSR_254	GCCTAG
1st_MmNSR_255	GCGAAG
1st_MmNSR_256	GCGACA
1st_MmNSR_257	GCGATA
1st_MmNSR_258	GCGCTA
1st_MmNSR_259	GCGTCT
1st_MmNSR_260	GCGTGG
1st_MmNSR_261	GCGTGT
1st_MmNSR_262	GCGTTG
1st_MmNSR_263	GCGTTT
1st_MmNSR_264	GCTAAA
1st_MmNSR_265	GCTAAC
1st_MmNSR_266	GCTAGC
1st_MmNSR_267	GCTCAG
1st_MmNSR_268	GCTCGA
1st_MmNSR_269	GGAAAT
1st_MmNSR_270	GGACAA
1st_MmNSR_271	GGACTA
1st_MmNSR_272	GGAGCA
1st_MmNSR_273	GGATGC
1st_MmNSR_274	GGCGTC
1st_MmNSR_275	GGGATA
1st_MmNSR_276	GGGGCA
1st_MmNSR_277	GGTAAG
1st_MmNSR_278	GGTCGA
1st_MmNSR_279	GGTGCA
1st_MmNSR_280	GGTGCT
1st_MmNSR_281	GTAACG
1st_MmNSR_282	GTAAGA
1st_MmNSR_283	GTACAC
1st_MmNSR_284	GTACAG
1st_MmNSR_285	GTACCC
1st_MmNSR_286	GTACCT
1st_MmNSR_287	GTACTC
1st_MmNSR_288	GTAGAT
1st_MmNSR_289	GTAGTC
1st_MmNSR_290	GTCACA
1st_MmNSR_291	GTCACG
1st_MmNSR_292	GTCATT
1st_MmNSR_293	GTCCAT
1st_MmNSR_294	GTCCCA
1st_MmNSR_295	GTCGAA
1st_MmNSR_296	GTCGCA
1st_MmNSR_297	GTCGGT
1st_MmNSR_298	GTCTGC
1st_MmNSR_299	GTCTGG
1st_MmNSR_300	GTGAAG
1st_MmNSR_301	GTGACA
1st_MmNSR_302	GTGAGC
1st_MmNSR_303	GTGATA
1st_MmNSR_304	GTGATC
1st_MmNSR_305	GTGCAA
1st_MmNSR_306	GTGCAC
1st_MmNSR_307	GTGCAT
1st_MmNSR_308	GTGCGG
1st_MmNSR_309	GTGCTA
1st_MmNSR_310	GTGTCA
1st_MmNSR_311	GTGTTA
1st_MmNSR_312	GTTCGC
1st_MmNSR_313	GTTGCC
1st_MmNSR_314	GTTGCG
1st_MmNSR_315	GTTGCT
1st_MmNSR_316	GTTGGC
1st_MmNSR_317	GTTGTC
1st_MmNSR_318	TAACGA
1st_MmNSR_319	TAAGAC
1st_MmNSR_320	TAAGCG
1st_MmNSR_321	TAAGTG
1st_MmNSR_322	TACACG
1st_MmNSR_323	TACACT
1st_MmNSR_324	TACAGT
1st_MmNSR_325	TACCCC
1st_MmNSR_326	TACGAT
1st_MmNSR_327	TACGCA
1st_MmNSR_328	TACGGG
1st_MmNSR_329	TACGTG
1st_MmNSR_330	TACTCT
1st_MmNSR_331	TAGAGA
1st_MmNSR_332	TAGCAC
1st_MmNSR_333	TAGCCA
1st_MmNSR_334	TAGCGT
1st_MmNSR_335	TAGCTA
1st_MmNSR_336	TAGTGA
1st_MmNSR_337	TAGTGC
1st_MmNSR_338	TATCGC
1st_MmNSR_339	TATCTC
1st_MmNSR_340	TATGAG
1st_MmNSR_341	TATGCG
1st_MmNSR_342	TATGTG
1st_MmNSR_343	TCAGCA
1st_MmNSR_344	TCCAGT
1st_MmNSR_345	TCCATC
1st_MmNSR_346	TCGACG
1st_MmNSR_347	TCGACT
1st_MmNSR_348	TCGAGC
1st_MmNSR_349	TCGAGT
1st_MmNSR_350	TCGCAC
1st_MmNSR_351	TCGGTG
1st_MmNSR_352	TCGTAG
1st_MmNSR_353	TCGTGG
1st_MmNSR_354	TCTAAC
1st_MmNSR_355	TCTATC
1st_MmNSR_356	TCTCAA
1st_MmNSR_357	TCTCGA
1st_MmNSR_358	TCTCGC
1st_MmNSR_359	TCTGGA
1st_MmNSR_360	TGACCA
1st_MmNSR_361	TGACGC
1st_MmNSR_362	TGACGT
1st_MmNSR_363	TGACTG
1st_MmNSR_364	TGAGTG
1st_MmNSR_365	TGATGC
1st_MmNSR_366	TGCAAG
1st_MmNSR_367	TGCACA
1st_MmNSR_368	TGCAGG
1st_MmNSR_369	TGCAGT
1st_MmNSR_370	TGCATA
1st_MmNSR_371	TGCCAA
1st_MmNSR_372	TGCCGC
1st_MmNSR_373	TGCGAA
1st_MmNSR_374	TGCGAC
1st_MmNSR_375	TGCGCA
1st_MmNSR_376	TGCGGG
1st_MmNSR_377	TGCGTC
1st_MmNSR_378	TGCTAT
1st_MmNSR_379	TGCTCG
1st_MmNSR_380	TGGACG
1st_MmNSR_381	TGGCGT
1st_MmNSR_382	TGGGAC
1st_MmNSR_383	TGGGGC
1st_MmNSR_384	TGGTAC
1st_MmNSR_385	TGTAGA
1st_MmNSR_386	TGTAGT
1st_MmNSR_387	TGTATG
1st_MmNSR_388	TGTCAC
1st_MmNSR_389	TGTCAG
1st_MmNSR_390	TGTCAT
1st_MmNSR_391	TGTCGC
1st_MmNSR_392	TGTCGG
1st_MmNSR_393	TGTGAC
1st_MmNSR_394	TGTGAG
1st_MmNSR_395	TGTGCA
1st_MmNSR_396	TGTGCC
1st_MmNSR_397	TTACAT
1st_MmNSR_398	TTACGT
1st_MmNSR_399	TTCCTG
1st_MmNSR_400	TTCGTG
1st_MmNSR_401	TTGACG
1st_MmNSR_402	TTGCGA
1st_MmNSR_403	TTGTAG
1st_MmNSR_404	TTGTAT
1st_MmNSR_405	TTGTCA
1st_MmNSR_406	TTGTCT
1st_MmNSR_407	TTGTGC
1st_MmNSR_408	TTTGTC
2nd_MmNSR_1	TGCTTT
2nd_MmNSR_2	CCGGTT
2nd_MmNSR_3	TAGGTT
2nd_MmNSR_4	CTCGTT
2nd_MmNSR_5	GACGTT
2nd_MmNSR_6	ATAGTT
2nd_MmNSR_7	CGAGTT
2nd_MmNSR_8	CCAGTT
2nd_MmNSR_9	ACAGTT
2nd_MmNSR_10	AATCTT
2nd_MmNSR_11	ACGCTT
2nd_MmNSR_12	CGCCTT
2nd_MmNSR_13	ATACTT
2nd_MmNSR_14	ACACTT
2nd_MmNSR_15	CGAATT
2nd_MmNSR_16	CGTTGT
2nd_MmNSR_17	AATTGT
2nd_MmNSR_18	CTGTGT
2nd_MmNSR_19	TAGTGT
2nd_MmNSR_20	AAGTGT
2nd_MmNSR_21	TTCTGT
2nd_MmNSR_22	GGCTGT
2nd_MmNSR_23	AGCTGT
2nd_MmNSR_24	TCCTGT
2nd_MmNSR_25	GGATGT
2nd_MmNSR_26	CGTGGT
2nd_MmNSR_27	CTAGGT
2nd_MmNSR_28	ATAGGT
2nd_MmNSR_29	TCAGGT
2nd_MmNSR_30	CTTCGT
2nd_MmNSR_31	TGTCGT
2nd_MmNSR_32	TCTCGT
2nd_MmNSR_33	GATCGT
2nd_MmNSR_34	CTGCGT
2nd_MmNSR_35	AGGCGT
2nd_MmNSR_36	TTACGT
2nd_MmNSR_37	GGACGT
2nd_MmNSR_38	TAACGT
2nd_MmNSR_39	CAACGT
2nd_MmNSR_40	TGTAGT
2nd_MmNSR_41	GCTAGT
2nd_MmNSR_42	CATAGT
2nd_MmNSR_43	GTGAGT
2nd_MmNSR_44	TGGAGT
2nd_MmNSR_45	TCGAGT
2nd_MmNSR_46	CAGAGT
2nd_MmNSR_47	ACCAGT
2nd_MmNSR_48	AACAGT
2nd_MmNSR_49	TGGTCT
2nd_MmNSR_50	GCATCT
2nd_MmNSR_51	CAATCT
2nd_MmNSR_52	GGTGCT
2nd_MmNSR_53	CGTGCT
2nd_MmNSR_54	ATCGCT
2nd_MmNSR_55	TGCGCT
2nd_MmNSR_56	TACGCT
2nd_MmNSR_57	CACGCT
2nd_MmNSR_58	AACGCT
2nd_MmNSR_59	CTAGCT
2nd_MmNSR_60	ACTCCT
2nd_MmNSR_61	CATCCT
2nd_MmNSR_62	TAGCCT
2nd_MmNSR_63	GCACCT
2nd_MmNSR_64	GTTACT
2nd_MmNSR_65	CTTACT
2nd_MmNSR_66	CGTACT
2nd_MmNSR_67	AGTACT
2nd_MmNSR_68	GATACT
2nd_MmNSR_69	AATACT
2nd_MmNSR_70	TGGACT
2nd_MmNSR_71	TCGACT
2nd_MmNSR_72	GTCACT
2nd_MmNSR_73	TGCACT
2nd_MmNSR_74	CCGTAT
2nd_MmNSR_75	ACGTAT
2nd_MmNSR_76	CTCTAT
2nd_MmNSR_77	GGCTAT
2nd_MmNSR_78	GGATAT
2nd_MmNSR_79	CGATAT
2nd_MmNSR_80	TAATAT
2nd_MmNSR_81	CCTGAT
2nd_MmNSR_82	ACGGAT
2nd_MmNSR_83	TAGGAT
2nd_MmNSR_84	GTCGAT
2nd_MmNSR_85	TGAGAT
2nd_MmNSR_86	TAAGAT
2nd_MmNSR_87	CAAGAT
2nd_MmNSR_88	ACTCAT
2nd_MmNSR_89	CTGCAT
2nd_MmNSR_90	TCGCAT
2nd_MmNSR_91	ACGCAT
2nd_MmNSR_92	GAGCAT
2nd_MmNSR_93	TTACAT
2nd_MmNSR_94	TGACAT
2nd_MmNSR_95	CGACAT
2nd_MmNSR_96	CGTAAT
2nd_MmNSR_97	TCGAAT
2nd_MmNSR_98	TACAAT
2nd_MmNSR_99	CACAAT
2nd_MmNSR_100	CGAAAT
2nd_MmNSR_101	AGGTTG
2nd_MmNSR_102	TCGTTG
2nd_MmNSR_103	GAGTTG
2nd_MmNSR_104	ACATTG
2nd_MmNSR_105	GTTGTG
2nd_MmNSR_106	GCTGTG
2nd_MmNSR_107	CCTGTG
2nd_MmNSR_108	ATCGTG
2nd_MmNSR_109	CACGTG
2nd_MmNSR_110	GTTCTG
2nd_MmNSR_111	ATTCTG
2nd_MmNSR_112	GTGCTG
2nd_MmNSR_113	ACGCTG
2nd_MmNSR_114	CTCCTG
2nd_MmNSR_115	TTACTG
2nd_MmNSR_116	ATACTG
2nd_MmNSR_117	AGACTG
2nd_MmNSR_118	CTTATG
2nd_MmNSR_119	GGTATG
2nd_MmNSR_120	CGTATG
2nd_MmNSR_121	GCTATG
2nd_MmNSR_122	TTGATG
2nd_MmNSR_123	CGGATG
2nd_MmNSR_124	CAGATG
2nd_MmNSR_125	GTCATG
2nd_MmNSR_126	TACTGG
2nd_MmNSR_127	TACGGG
2nd_MmNSR_128	GTAGGG
2nd_MmNSR_129	TGAGGG
2nd_MmNSR_130	GTTCGG
2nd_MmNSR_131	TTGCGG
2nd_MmNSR_132	CTACGG
2nd_MmNSR_133	TCACGG
2nd_MmNSR_134	GGTAGG
2nd_MmNSR_135	ACTAGG
2nd_MmNSR_136	GATAGG
2nd_MmNSR_137	CATAGG
2nd_MmNSR_138	TTCAGG
2nd_MmNSR_139	TGCAGG
2nd_MmNSR_140	TGTTCG
2nd_MmNSR_141	AGTTCG
2nd_MmNSR_142	GCTTCG
2nd_MmNSR_143	GATTCG
2nd_MmNSR_144	GTGTCG
2nd_MmNSR_145	CTGTCG
2nd_MmNSR_146	GACTCG
2nd_MmNSR_147	GTATCG
2nd_MmNSR_148	CTATCG
2nd_MmNSR_149	AGATCG
2nd_MmNSR_150	ACATCG
2nd_MmNSR_151	GTTGCG
2nd_MmNSR_152	TGTGCG
2nd_MmNSR_153	CATGCG
2nd_MmNSR_154	TAGGCG
2nd_MmNSR_155	CTAGCG
2nd_MmNSR_156	ACTCCG
2nd_MmNSR_157	TTACCG
2nd_MmNSR_158	GCACCG
2nd_MmNSR_159	TAACCG
2nd_MmNSR_160	ATTACG
2nd_MmNSR_161	TGTACG
2nd_MmNSR_162	GGTACG
2nd_MmNSR_163	TCTACG
2nd_MmNSR_164	GCTACG
2nd_MmNSR_165	ACTACG
2nd_MmNSR_166	CGGACG
2nd_MmNSR_167	TCGACG
2nd_MmNSR_168	ACGACG
2nd_MmNSR_169	GAGACG
2nd_MmNSR_170	TTCACG
2nd_MmNSR_171	ATCACG
2nd_MmNSR_172	TCCACG
2nd_MmNSR_173	GCCACG
2nd_MmNSR_174	CACACG
2nd_MmNSR_175	GCAACG
2nd_MmNSR_176	CCAACG
2nd_MmNSR_177	ACAACG
2nd_MmNSR_178	CTTTAG
2nd_MmNSR_179	AGTTAG
2nd_MmNSR_180	GTCTAG
2nd_MmNSR_181	TGCTAG
2nd_MmNSR_182	GGCTAG
2nd_MmNSR_183	TCCTAG
2nd_MmNSR_184	CACTAG
2nd_MmNSR_185	AGATAG
2nd_MmNSR_186	GCATAG
2nd_MmNSR_187	ACATAG
2nd_MmNSR_188	CTTGAG
2nd_MmNSR_189	ACGGAG
2nd_MmNSR_190	GTCGAG
2nd_MmNSR_191	CTCGAG
2nd_MmNSR_192	AGCGAG
2nd_MmNSR_193	TCCGAG
2nd_MmNSR_194	TCAGAG
2nd_MmNSR_195	CGTCAG
2nd_MmNSR_196	TTGCAG
2nd_MmNSR_197	GTCCAG
2nd_MmNSR_198	CGCCAG
2nd_MmNSR_199	CTACAG
2nd_MmNSR_200	TCACAG
2nd_MmNSR_201	GCACAG
2nd_MmNSR_202	TGTAAG
2nd_MmNSR_203	CTGAAG
2nd_MmNSR_204	CTCAAG
2nd_MmNSR_205	TGCAAG
2nd_MmNSR_206	AGCAAG
2nd_MmNSR_207	CATTTC
2nd_MmNSR_208	ATGTTC
2nd_MmNSR_209	CAGTTC
2nd_MmNSR_210	ACCTTC
2nd_MmNSR_211	TACTTC
2nd_MmNSR_212	GACTTC
2nd_MmNSR_213	GTATTC
2nd_MmNSR_214	ATTGTC
2nd_MmNSR_215	TCTGTC
2nd_MmNSR_216	GCTGTC
2nd_MmNSR_217	TATGTC
2nd_MmNSR_218	CTGGTC
2nd_MmNSR_219	ATGGTC
2nd_MmNSR_220	CCGGTC
2nd_MmNSR_221	AAGGTC
2nd_MmNSR_222	ATCGTC
2nd_MmNSR_223	TGCGTC
2nd_MmNSR_224	TACGTC
2nd_MmNSR_225	ACAGTC
2nd_MmNSR_226	AGTCTC
2nd_MmNSR_227	TATCTC
2nd_MmNSR_228	TTACTC
2nd_MmNSR_229	GTACTC
2nd_MmNSR_230	GCACTC
2nd_MmNSR_231	TAACTC
2nd_MmNSR_232	CGTATC
2nd_MmNSR_233	GCTATC
2nd_MmNSR_234	GATATC
2nd_MmNSR_235	ATGATC
2nd_MmNSR_236	TCGATC
2nd_MmNSR_237	TAGATC
2nd_MmNSR_238	GAGATC
2nd_MmNSR_239	TGCATC
2nd_MmNSR_240	GGCATC
2nd_MmNSR_241	CGCATC
2nd_MmNSR_242	TCAATC
2nd_MmNSR_243	ACAATC
2nd_MmNSR_244	CTTTGC
2nd_MmNSR_245	TTGTGC
2nd_MmNSR_246	CTGTGC
2nd_MmNSR_247	TAGTGC
2nd_MmNSR_248	TACTGC
2nd_MmNSR_249	GACTGC
2nd_MmNSR_250	TTATGC
2nd_MmNSR_251	GTATGC
2nd_MmNSR_252	TTTGGC
2nd_MmNSR_253	TTAGGC
2nd_MmNSR_254	CTAGGC
2nd_MmNSR_255	CTTCGC
2nd_MmNSR_256	TGTCGC
2nd_MmNSR_257	TATCGC
2nd_MmNSR_258	TAGCGC
2nd_MmNSR_259	AGACGC
2nd_MmNSR_260	CCACGC
2nd_MmNSR_261	ACACGC
2nd_MmNSR_262	CAACGC
2nd_MmNSR_263	AAACGC
2nd_MmNSR_264	TTTAGC
2nd_MmNSR_265	GTTAGC
2nd_MmNSR_266	GCTAGC
2nd_MmNSR_267	CTGAGC
2nd_MmNSR_268	TCGAGC
2nd_MmNSR_269	ATTTCC
2nd_MmNSR_270	TTGTCC
2nd_MmNSR_271	TAGTCC
2nd_MmNSR_272	TGCTCC
2nd_MmNSR_273	GCATCC
2nd_MmNSR_274	GACGCC
2nd_MmNSR_275	TATCCC
2nd_MmNSR_276	TGCCCC
2nd_MmNSR_277	CTTACC
2nd_MmNSR_278	TCGACC
2nd_MmNSR_279	TGCACC
2nd_MmNSR_280	AGCACC
2nd_MmNSR_281	CGTTAC
2nd_MmNSR_282	TCTTAC
2nd_MmNSR_283	GTGTAC
2nd_MmNSR_284	CTGTAC
2nd_MmNSR_285	GGGTAC
2nd_MmNSR_286	AGGTAC
2nd_MmNSR_287	GAGTAC
2nd_MmNSR_288	ATCTAC
2nd_MmNSR_289	GACTAC
2nd_MmNSR_290	TGTGAC
2nd_MmNSR_291	CGTGAC
2nd_MmNSR_292	AATGAC
2nd_MmNSR_293	ATGGAC
2nd_MmNSR_294	TGGGAC
2nd_MmNSR_295	TTCGAC
2nd_MmNSR_296	TGCGAC
2nd_MmNSR_297	ACCGAC
2nd_MmNSR_298	GCAGAC
2nd_MmNSR_299	CCAGAC
2nd_MmNSR_300	CTTCAC
2nd_MmNSR_301	TGTCAC
2nd_MmNSR_302	GCTCAC
2nd_MmNSR_303	TATCAC
2nd_MmNSR_304	GATCAC
2nd_MmNSR_305	TTGCAC
2nd_MmNSR_306	GTGCAC
2nd_MmNSR_307	ATGCAC
2nd_MmNSR_308	CCGCAC
2nd_MmNSR_309	TAGCAC
2nd_MmNSR_310	TGACAC
2nd_MmNSR_311	TAACAC
2nd_MmNSR_312	GCGAAC
2nd_MmNSR_313	GGCAAC
2nd_MmNSR_314	CGCAAC
2nd_MmNSR_315	AGCAAC
2nd_MmNSR_316	GCCAAC
2nd_MmNSR_317	GACAAC
2nd_MmNSR_318	TCGTTA
2nd_MmNSR_319	GTCTTA
2nd_MmNSR_320	CGCTTA
2nd_MmNSR_321	CACTTA
2nd_MmNSR_322	CGTGTA
2nd_MmNSR_323	AGTGTA
2nd_MmNSR_324	ACTGTA
2nd_MmNSR_325	GGGGTA
2nd_MmNSR_326	ATCGTA
2nd_MmNSR_327	TGCGTA
2nd_MmNSR_328	CCCGTA
2nd_MmNSR_329	CACGTA
2nd_MmNSR_330	AGAGTA
2nd_MmNSR_331	TCTCTA
2nd_MmNSR_332	GTGCTA
2nd_MmNSR_333	TGGCTA
2nd_MmNSR_334	ACGCTA
2nd_MmNSR_335	TAGCTA
2nd_MmNSR_336	TCACTA
2nd_MmNSR_337	GCACTA
2nd_MmNSR_338	GCGATA
2nd_MmNSR_339	GAGATA
2nd_MmNSR_340	CTCATA
2nd_MmNSR_341	CGCATA
2nd_MmNSR_342	CACATA
2nd_MmNSR_343	TGCTGA
2nd_MmNSR_344	ACTGGA
2nd_MmNSR_345	GATGGA
2nd_MmNSR_346	CGTCGA
2nd_MmNSR_347	AGTCGA
2nd_MmNSR_348	GCTCGA
2nd_MmNSR_349	ACTCGA
2nd_MmNSR_350	GTGCGA
2nd_MmNSR_351	CACCGA
2nd_MmNSR_352	CTACGA
2nd_MmNSR_353	CCACGA
2nd_MmNSR_354	GTTAGA
2nd_MmNSR_355	GATAGA
2nd_MmNSR_356	TTGAGA
2nd_MmNSR_357	TCGAGA
2nd_MmNSR_358	GCGAGA
2nd_MmNSR_359	TCCAGA
2nd_MmNSR_360	TGGTCA
2nd_MmNSR_361	GCGTCA
2nd_MmNSR_362	ACGTCA
2nd_MmNSR_363	CAGTCA
2nd_MmNSR_364	CACTCA
2nd_MmNSR_365	GCATCA
2nd_MmNSR_366	CTTGCA
2nd_MmNSR_367	TGTGCA
2nd_MmNSR_368	CCTGCA
2nd_MmNSR_369	ACTGCA
2nd_MmNSR_370	TATGCA
2nd_MmNSR_371	TTGGCA
2nd_MmNSR_372	GCGGCA
2nd_MmNSR_373	TTCGCA
2nd_MmNSR_374	GTCGCA
2nd_MmNSR_375	TGCGCA
2nd_MmNSR_376	CCCGCA
2nd_MmNSR_377	GACGCA
2nd_MmNSR_378	ATAGCA
2nd_MmNSR_379	CGAGCA
2nd_MmNSR_380	CGTCCA
2nd_MmNSR_381	ACGCCA
2nd_MmNSR_382	GTCCCA
2nd_MmNSR_383	GCCCCA
2nd_MmNSR_384	GTACCA
2nd_MmNSR_385	TCTACA
2nd_MmNSR_386	ACTACA
2nd_MmNSR_387	CATACA
2nd_MmNSR_388	GTGACA
2nd_MmNSR_389	CTGACA
2nd_MmNSR_390	ATGACA
2nd_MmNSR_391	GCGACA
2nd_MmNSR_392	CCGACA
2nd_MmNSR_393	GTCACA
2nd_MmNSR_394	CTCACA
2nd_MmNSR_395	TGCACA
2nd_MmNSR_396	GGCACA
2nd_MmNSR_397	ATGTAA
2nd_MmNSR_398	ACGTAA
2nd_MmNSR_399	CAGGAA
2nd_MmNSR_400	CACGAA
2nd_MmNSR_401	CGTCAA
2nd_MmNSR_402	TCGCAA
2nd_MmNSR_403	CTACAA
2nd_MmNSR_404	ATACAA
2nd_MmNSR_405	TGACAA
2nd_MmNSR_406	AGACAA
2nd_MmNSR_407	GCACAA
2nd_MmNSR_408	GACAAA
Sequences were derived from "Digital transcriptome profiling from attomole-level RNA samples. Genome Res. 2010 Apr; 20(4): 519–525.".
