# Supplementary material for: Single-cell full-length total RNA sequencing uncovers dynamics of recursive splicing and enhancer RNAs
Source: Nat Commun. 2018 Feb 12;9:619. doi: 10.1038/s41467-018-02866-0 (PMC5809388; doi:10.1038/s41467-018-02866-0)
Supplement: Supplementary file 7 — Supplementary Data 4 [file 41467_2018_2866_MOESM7_ESM.xlsx]

## Sheet: sheet1
transcript_id
